# Supplementary material for: Predicting heterogeneity in clone-specific therapeutic vulnerabilities using single-cell transcriptomic signatures
Source: Genome Med. 2021 Dec 16;13:189. doi: 10.1186/s13073-021-01000-y (PMC8680165; doi:10.1186/s13073-021-01000-y)
Supplement: Supplementary file 2 — Additional file 2: Table S1: TPM values of scRNA-Seq for patient-derived cell lines. [file 13073_2021_1000_MOESM2_ESM.xlsx]

## Sheet: Table S1
Table S1: TPM values of scRNA-Seq for patient-derived cell lines
	RHH2176	RHH2177	RHH2178	RHH2179	RHH2180	RHH2181	RHH2182	RHH2183	RHH2184	RHH2185	RHH2186	RHH2187	RHH2188	RHH2189	RHH2190	RHH2191	RHH2192	RHH2193	RHH2194	RHH2195	RHH2196	RHH2197	RHH2198	RHH2199	RHH2200	RHH2201	RHH2202	RHH2203	RHH2204	RHH2205	RHH2206	RHH2207	RHH2208	RHH2209	RHH2210	RHH2211	RHH2212	RHH2213	RHH2214	RHH2215	RHH2216	RHH2217	RHH2218	RHH2219	RHH2220	RHH2221	RHH2222	RHH2223	RHH2224
A2ML1	0	0	0	0	0	0	0	0	0	7.01	0	0	0	0	0	0	0	0	0	0	0	0	0	0	0	0	0	0	1.08	0	0	0	0	0	0	0	0	0	0	0	0	0	0	0	0	0	0	0	0
AAAS	0	93.09	111.26	0	32.37	0	0	97.36	15.79	116.97	90.54	10.82	35.59	1.63	174.88	0	0	155.12	19.34	0	3.99	34.54	0	33.56	193.96	0	272.18	53.61	19.02	72.27	0	79.37	3.1	2.65	0	54.91	12.58	12.79	125.24	18.66	56.54	0	77.03	1.4	7.04	2.85	3.67	0	0
AACS	0	0	0	0	0	1.3	0	0	0	0	0	0	0	0	5.22	0	1.75	4.74	4.61	143.68	0	9.03	0	27.63	0	0	0	8.66	0	8.4	4.28	0	1.22	0	0	3.48	0	0	6.51	0	0	0	256.3	0	46.3	0	0	0.84	0
AADAC	0	0	86.89	0	0	0	0	0	0	0	0	0	0	2.07	0	4.62	0	0	0	10.61	2.52	1.93	0	4.4	0	1.19	0	0	2.94	0	0	0	0	0	3.68	0.61	0	0	0	1.91	59.82	0	1.61	0	0	0	10.23	2.38	0
AADAT	0	0	0	0	0	107.07	0	0	0	123.51	0	0	0	1.59	0	0	0	0	0	0	0	0	3.36	0	0	0	0	0	0	0	0	0	0	0	0	0	0	17.82	0	0	0	0	0	0	0	0	0	0	0
AAED1	0	18.27	0	190.36	18.59	8.16	69.57	0	2.62	75.29	139.49	255.1	143.37	5.28	9.42	11.86	45.77	110.02	638.53	117.1	0	267.78	80.67	66.68	0	0	17.84	25.7	48.99	62.58	12.84	14.58	48.44	5.52	0	124.38	33.25	14.1	71.8	19.57	48.95	3.43	0	0	23.36	7.57	39.92	20.49	16.91
AAGAB	111.56	0	13.38	79.02	2.68	0	213	0	0	182.06	42.37	195.47	64.82	0	20.34	0	179.11	50.44	14.61	2.99	5.04	97.61	76.39	61.27	0	2.46	41.3	42.55	60.26	301.24	159.06	13.84	213.43	47.87	59.72	66.38	0	156.79	76.25	0.64	10.99	177.5	46.37	304.62	53.62	17.94	217.79	108.86	1.49
AAK1	0	0	0	0	20.21	0	2.25	0	0	0	15.32	0	0	0	0	0	0	0	0	66.75	0	0.79	0	14.33	0	0.29	0	5.31	28.79	0	0	0	0	5.84	0	18.74	2.16	0	0	7.07	0	6.21	0	0	0	0	0	0.53	11.54
AAMDC	0	107.07	0	74.94	31.17	27.17	71.97	0	0	52.96	0	90.03	16.03	13.32	15.85	151.46	37	0	83.44	19.87	0	74.5	16.31	0	27.56	0	0	0	0	235.59	0	45.65	96.07	6.47	80.61	259.47	122.14	16.57	63.77	20.92	91.22	94.91	146.78	137.04	41.08	101.85	0	63.65	94.56
AAMP	0	28.41	2.02	32.71	9.79	8.76	0	54.54	12.22	0	241.94	22.54	12.11	2.79	0	36.45	0	0	44.69	62.43	42.72	38.23	16.17	19.08	43.67	0	1.2	16.26	30.97	7.53	0	29.39	3.16	95.12	0	221.4	80.09	63.07	4.59	12.84	16.21	80.06	0	8.57	0	45.93	31.87	3.54	6.35
AAR2	22.21	0	22.47	2.78	0	0	0	0	10.85	81.12	35.03	3.11	2.97	0	0	0	0	29.73	25.77	41.27	2.01	2.56	25.94	12.88	4.98	0.32	0	0	1.41	0	0	0	69.88	153.23	96.8	0	0	64.01	1.13	0	0	58.63	11.2	15.9	16.94	0	0	21.23	0
AARS	105.43	13.06	418.1	52.5	125.57	97.49	20.48	158.84	233.39	49.69	478.64	79.17	85.37	2.83	11.13	49.38	95.88	15.61	5.93	448.69	801.33	31.21	62.64	42.42	46.38	0.44	85.32	128.62	102.74	200.31	24.09	74.34	4.82	39.13	112.29	65.05	1.56	47.94	0	68.58	156.7	54.5	37.18	112.39	13	134.53	477.7	82.77	9.52
AARS2	0	0	0	0	0	0	0	0	1.68	0	0	0	0	0.42	0	0	1.01	0	0	0	0	0	0	0	0	0	0	0	21.33	0	0	0	0	0	3.64	0	0	0	7.35	0	0	0	0	0	0	0	0	0	0
AARSD1	112.05	119.54	59.95	132.53	50.78	276.29	80.81	0	124.12	454.9	83.41	0	188.29	231.26	139.91	247.63	31.99	20.93	249.54	61.89	137.04	195.4	102.88	34.71	60.4	3.15	35.45	69.55	181.37	209.77	62	81.96	199.96	37.05	57.34	119.62	6.58	87.52	203.07	29.47	164.54	297.71	0	26.31	80.99	202.28	6.77	67.37	120.65
AASDH	169.72	48.21	0	31.76	0	73.86	0	43.63	145.16	23.85	33.47	0	4.84	0	129.6	28.18	0	37.87	22.81	1.44	0	29.31	65.33	8.95	0	2.41	10.1	129.5	0	7.06	0	2.29	33.99	16	74.51	2.16	56.74	2.27	120.59	21.31	0	41.01	68.17	102.55	72.79	14.98	91.96	77.54	0
AASDHPPT	0	0	49.05	22.67	28.71	0	68.57	99.31	106	57.57	60.76	22.84	52.26	173.48	44.47	49.69	115.27	98.52	101.07	11.59	6.64	74.09	0	17.46	3.94	0	169.15	59.93	161.42	0	5.85	28.11	30.07	1.54	0	51.44	87.41	0	22.31	0	0.81	44.95	194.71	9.45	37.53	4.87	79.38	7.7	26.13
AASS	0	0	0	10.39	0	0	0	0	0	0	0	0	0	0	0	0	0	0	0	0	0	0	0	0	0	0	0	0	0	0	0	0	0	0	0	22.07	0	0.73	0	0	3.28	1.86	0	0	0	0	0	0	0
AATF	0	28.8	2.05	79.34	89.42	0	198.03	30.55	184.33	188.35	112.77	92.28	37.84	0	72.54	439.32	177.08	104.45	84.25	14.78	88.12	48.85	0	22.72	144.74	0	0	41.7	0	7.28	15.18	19.36	11.8	56.13	0	73.61	0	11.71	73.37	114.9	145.3	42.59	0	95.03	20.37	119	0	36.52	205.71
AB019441.29	0	0	0	0	0	0	0	0	0	0	0	0	0	0	0	0	0	0	0	0	0	0	0	0	0	0	0	0	0	0	0	0	0	0	0	0	0	0	0	0	0	0	0	0	0	0	0	0	0
ABAT	0	0	0	2.73	0	0	0	0	0	0	0	0	0	0	0	0	0	0	0	4.32	0	0	0	0	0	0	0	0	0	0	0	0	0	0	0	0	0	17.12	0	0	0	0	0	0	11.36	0	10.73	0	0
ABC7-42389800N19.1	0	0	0	0	0	0	0	0	0	0	0	0	0	0	0	0	0	0	5.83	0	0	0	0	0	0	0	0	0	0	0	0	0	0	0	0	0	0	0	0	0	0	0	0	0	0	0	0	0	0
ABCA1	0	0	0	0	0	0	0	0	0	0	0	0	0	0	0	0	0	0	0	0	0.82	0	0	0	0	0.21	0	0	0	0	0	9.35	0	0	0	21.24	0	0	0	6.93	0	0	19.38	25.17	5.97	7.91	0	0	0
ABCA10	0	0	0	0	36.62	0	0	0	0	0	24.49	0	0	0	0	0	3.42	0	0	0	0	0	0	0	0	0	0	0	0	0	42.47	0	0	0	0	0	0	0	0	0	0	0	0	0	0	0	0	0	0
ABCA11P	0	0	0	19.56	0	0	0	0	0	0	77.1	0	0	0	0	0	0	0	0	0	71.78	2.04	0	0	0	0	0.89	0	0	0	33.67	0	0	0	5.24	0	0	0	0	0	33.27	57.92	0	4.08	12.4	0	81.07	0	137.44
ABCA12	0	0	0	0	0	0	0	0	0	0	0	0.81	0	0.23	0	0	18.21	0	0	0	0	0	0	0	0	0	0	0	0	5.22	0	0	0	0.1	0	0	0	0	0	0.07	0	0	22.55	0	0	0	4.54	5.57	0
ABCA13	0	0	0	1.48	0	0	4.51	9.63	18.44	0	0	11.58	0	5.09	0	0	6.09	0	0	28.97	2.13	14.97	0	0	0	0	0	0	0	0	0.74	9.45	0.34	0	1.4	0	0	1.11	2.7	2.02	6.64	0	0	0	42.85	18.24	0	0.11	1.86
ABCA5	0	0	0	20.28	0	0	0	0	0	0	41.21	112.19	26.79	4.8	0	0	0	156.41	62.74	4.49	0	16.34	82.8	0	0	58.64	0.64	13.67	0	0	0	4.02	0	0	0	2.25	0	0	37.03	150.4	0	101.2	399.65	84.7	130.45	165.58	76.64	48.63	25.17
ABCA7	0	0	0	0	0	0	0	0	0	0	0	0	0	0	0	0	0	0	0	0	0	0	0	0	0	0	0	0	0	42.14	0	4.86	0	0	0	0	0	0	0	0	0	0	0	3.48	0	0	0	0	0
ABCB10	0	0	2.79	0	0	27.44	0	0	0	5.81	0	5.79	0	0	58.5	0	0	0	2.66	0	11.82	0	0	0	0	0	0	23.52	0	1.61	0	0.37	57.73	0	0	2.52	0	1.73	0	0	16.04	0	0	0	0	0	85.43	0	0
ABCB6	0	76.05	0	11.16	15.48	0	0	0	10.9	0	35.2	0	0	129.87	0	19.76	0	45.42	0	0	184.14	53.45	34.75	30.42	0	0	0	122.05	23.32	0	5.34	0	0	0	0	0	0	2.8	0	124.43	9.11	13	0	56.15	45.14	83.46	0	51.69	7.04
ABCB7	146.64	41.65	71.12	22.47	0	0	0	0	134.38	64.73	28.92	0	0	13.25	185.35	214.42	44.21	0	23.23	100.34	2.19	46.43	71.53	2.56	60.42	0	496.13	110.12	24.89	5.71	0	111.54	51.54	0	34.37	107.37	187.92	0	24.38	355.64	79.13	101.39	0	52.5	0	0	39.73	6.87	0
ABCB8	0	9.82	0	0	0	0	0	0	0	16.06	0	0	1.9	0	0	0	0	0	16.2	0	0	0	0	11.49	0	0	0	0	0	0	0	0	0	0	7.97	0	0	0	0	0	0	0	0	5.13	0	1.53	48.23	0	0
ABCB9	0	0	0	0	0	0	0	0	0	0	0	0	0	0	0	0	0	0	0	0	0	0	0	0	0	0	0	0	0	0	0	0	0	0	0	0	0	0	0	0	0	0	0	0	0	0	0	0	19.7
ABCC1	0	9.61	0.34	1.06	8.07	0.46	10.07	0	9.3	4.89	3.34	91.63	93.06	20.05	37.24	4.68	11.83	13.66	6.54	12.69	2.04	17.04	10.42	4.91	6.31	0	13.07	18.23	5.64	4.61	6.25	10.13	27.34	0	1.68	2.01	9.5	5.83	10.25	41.68	19.32	7.44	83.34	17.54	17.19	54.03	102.04	16.98	4.67
ABCC10	0	0	0	0	0	0	0	0	0	0	0	0	0	0	0	0	0	0	0	0	0	28.75	0	0	79.83	0.83	0	0	0	0	0	0	0	0	0	0	0	0	38.01	0	7.45	0	0	0	0	0	0	0	36.31
ABCC11	0	0	0	0	0	0	0	0	0	0	0	0	0	0	0	0	0	0	0	0	0	0	0	0	0	0	0	0	0	0	0	0	0	0	0	0	0	0	0	0	0	0	0	0	0	0	0	0	0
ABCC2	0	25.39	0	1.24	0	0	0	0	0	0	0	0	16.26	0	0	0	0	0	0	0	0	0	0	44.85	0	0	0	8.3	0	0	0	66.13	13.9	0	0	0	0	0	0	0	0	0	0	0	0	0	0	0	0
ABCC3	0	0	0	3.63	2.06	0	0	0	5.81	117.82	48.49	72.68	25.29	2.2	0	0	48.04	24.27	20.53	0	7.43	11.19	25.22	15.04	0	0.34	2.1	0	0	1.85	94.51	0	0	1.21	0	0	6.33	3.33	12.06	0	2.93	138.71	2.64	0	0	4.1	41.24	12.91	0
ABCC4	0	7.87	0	16.93	18.84	0	0	0	18.06	36.49	9.46	6.47	3.21	0	23.74	2.66	23.81	44.26	0	0.95	0	60.88	6.23	0	81.05	1.41	0	0	0	0	166.1	38.65	32.51	83.4	12.68	32.07	0	0	0	0.42	7.52	0	0	0	0	0.41	0.31	0.65	66.64
ABCC5	0	98.83	219.9	90.42	64.28	202.23	153.86	2.71	280.48	0	32.58	154.86	107.62	3.24	157.23	1.99	36.43	62.02	78.66	138.91	261.88	234.89	34.65	154.49	0	0.51	0	90.05	0	57.35	12.15	85.02	90.81	18.79	87.51	37.32	350.99	191.21	251.59	198.67	256.59	41.95	237.79	31.16	31.76	66.87	458.76	148.27	10.65
ABCC6	0	0	0	0	1.59	0	0	0	0	0	0	0	33.1	0	0	0	0	0	14.18	0	63.58	0	0	0	0	0	0	0	0	2.14	0	0	0	0	0	0	0	0	0	0	0	0	11.67	5.79	0	6.29	16.45	0.97	0
ABCC9	0	0	0	0	0	0	0	0	0	0	0	0	0	0	0	0	0	0	0	0	0	0	0	0	0	0	0	0	0	0	0	0	0	0	0	0	0	0	0	0	0	0	0	0	0	0	0	0	0
ABCD1	0	0	0	0	0	0	0	0	0	0	0	0	0	0	0	0	0	0	0	0	0	0	0	0	0	0	0	0	0	0	0	0	0	0	0	0	0	0	0	0	0	0	0	0	0	0	0	0	0
ABCD3	23.86	0	0	12.36	6.21	4.58	0	7.19	2.91	94.8	13	4.71	22.52	107.76	34.74	0	145.62	0	18.46	53.95	10.39	77.6	6.19	5.03	0	0.48	61.47	1.73	107.02	36.92	108.03	19.89	33.23	0	1.43	106.73	0	29.26	17.31	124.76	39.05	5.2	1.17	11.34	9.17	37.54	0	32.14	62.44
ABCD4	0	0	80.38	6.01	71.41	0	0	0	0	28.94	123.27	114.34	28.91	25.13	31.75	0	38.89	6.7	82.12	17.91	43.31	11.7	0	136.08	1.32	0	18.55	162.97	113.33	0	0	0	0	9.3	368.81	22.92	0	0	25.49	0	0	0	0	96.68	8.49	224.59	26.17	11.92	7.58
ABCE1	419.94	252.9	537.31	258.13	274.37	500.64	105.57	653.28	249.04	718.29	449.57	241.62	471.74	611.99	519.7	325.51	589.58	219.87	252.04	547.25	266.3	209.01	246.22	336.25	210.21	2.14	381.26	316.28	342.62	344.12	280.2	538.19	602.03	186.38	353.33	306.04	452.86	328.33	304.1	55.86	158.89	295.8	329.68	183.45	32.85	216.79	94.62	271.4	337.27
ABCF1	0	104.89	2.64	46.54	55.65	68.72	116.96	36.01	37.42	44.76	177.35	28.59	81.95	78.54	40.74	100.21	72.89	0	12.99	2.22	11.25	23.31	39.75	162.56	93.08	2.27	22.09	106.84	48.14	54.2	46.98	47.3	76.19	352.92	164.58	35.94	110.03	45.53	2.59	5.28	13.72	101.6	115.97	2.24	26.55	4.44	70.34	101.86	64.46
ABCF2	0	15.78	0.61	70.12	20.84	85.77	8.6	277.87	23.04	8.64	127.23	59.07	34.15	1.89	51.17	19.23	100.49	49.58	43.57	151.1	117.77	14.7	48.31	45.92	28.95	0	0	138.85	195.44	33.81	0.9	33.1	52.53	83.51	37.7	153.53	76.61	59.75	161.2	0.51	118.22	103.24	1.44	177.79	13.4	121.24	66.39	34.57	1.19
ABCF3	0	13.58	4.46	14.92	77.66	7.8	88.61	14.4	0	30.38	37.72	0	0	6.97	42.03	2.27	0	12.62	30.55	14.5	14.95	0	0	0	44.67	0	0	40.53	0	15.45	0	0	31.45	0	92.6	1.91	12	14.95	88.19	44.29	46.51	3.82	0	10.37	13.96	17.56	0	0	32.14
ABCG1	0	0	0	0	0	0	0	0	18.04	0	0	0	0	0	0	0	0	16.48	0	0	19.17	0	0	4.83	0	0	0	8.05	0	0	0	0	0	0	0.7	0	0	0	0	8.58	1.65	0	0	23.33	0	0.81	0	0	0
ABCG2	0	0	0	0	3.22	0.64	0	0	0	0	2.44	24.82	1.66	0.38	113.01	137.35	0	0	44.45	0	0	0	7.67	38.01	89.79	0	7.03	2.7	0	0	74.32	1.93	0	0	147.8	0	0.52	228.68	0	8.5	0	0	0	0	0	86.03	30.02	6.28	0
ABHD10	0	55.77	34.13	60.41	5.68	4.52	12.49	0	317.19	18.39	8.2	0	8.34	8.06	120.79	0	7.65	4.64	25.32	5.83	0	0	0	0	1.82	0	12.12	0	0	0	0	55.07	2.11	185.33	0	13.11	0	54.69	0	0	0	50.11	0	63.4	9.06	14.44	22.48	0	0
ABHD11	0	55.77	0	0	6.66	14.62	14.95	0	0	16.64	0	0	0	0	0	6.11	2.83	8.57	7.43	0	0	13.26	0	2.02	0	0	0	8.37	5.4	0	20.7	0	1.87	0	15.22	18.28	5.11	3.61	0	0	5.16	6.14	0	1.62	12.55	0	0	25.84	10.33
ABHD12	0	0	0	12.43	0	6.98	0	0	0	0	0	0	0	14.22	0	1.42	4.23	22.39	0	0	0	19.39	0	1.35	0	0	5.08	5.43	0	6.99	0	3.49	0	5.72	0.56	31.71	6.06	3.21	0	0	0	2.05	7.39	39.64	15.78	3.39	8.69	1.82	0
ABHD12B	0	0	0	0	0	0	0	0	0	0	7.39	0	0	0	0	0	0	0	0	0	0	0	19.06	0	0	0	0	0	0	0	0	0	0	0	0	0	0	0	0	0	0	0	0	11.04	0	0	0	0	0
ABHD13	0	0	6.4	0	0	0	5.66	0	0	2.78	0	6.92	7.93	0	0	0	0	4.41	7.65	5.86	0.3	0	0	0	1.3	0	0	0	0	0	0	22.05	0	35.44	0	0	0	0	22.57	0	0	3.16	0	0	0	6.54	4.68	1.05	0
ABHD14A	0	0	0	0	15.61	0	0	0	0	0	0	0	0	0	0	0	0	0	0	0	0	0	0	0	0	0	0	53.1	0	0	0	0	0	0	0	0	0	0	0	0	0	0	0	0	0	0	0	0	12.73
ABHD14B	0	0	0	4.21	0	0	0	30.44	0	37.86	0	0	0	0	0	0	12.4	0	0	0	33.45	0	0	0	0	0	8.01	0	2.37	0	2.02	7.37	0	0	0	0	0	0	0	0	24.13	0	0	0	0	0	0	0	0
ABHD15	0	0	0	0	0	0.81	0	0	0	2.08	0	14.52	0	0	1.63	16.4	0	13.23	0	0	0	2.56	0	0	0	0	0.88	0	0	0	0	0	0	0	0	0	0	0	0	0	0	0	0	0	4.85	0	0	2.62	1.2
ABHD16A	0	22.73	0	0	0	24.21	0	0	0	0	0	0	10.7	0	6.99	0	0	0	0	27.71	0	0	0	0	0	0	0	11.55	4.76	0	7.62	54.64	0	3.27	0	5.56	0	0	24.21	0	0	0	0	0	67.9	16.83	50	11.33	0
ABHD17B	0	0	8.33	23.17	10.71	2.24	0	0	0	0	12.18	34.58	0	0	47.51	0	47.13	0	35.83	1.63	0	0	0	4.34	0	0	0	2.99	0	0	9.86	0	0	0	4.08	0	0	0	9.4	81.51	0	0	0	5.2	8.97	0	1.45	0.73	0
ABHD17C	82.74	0	5.54	0	3.96	1.24	0	0	0	135.62	19.33	46.34	39.34	2.11	61.73	0	1.68	5.09	17.65	0.9	0	0	35.79	41.35	0	0	0	1.66	0.8	0	0	1.24	3.94	0.95	55.75	0.42	2.36	0.86	0.7	0	4.43	0	0	3.84	6.01	15.1	0	51.79	9
ABHD2	0	0	2.68	12.82	9.41	12.27	0	0	0	106.4	3.57	4.22	20.96	4.64	0	2.67	0	25.22	46.71	218.45	0	7.39	14.67	1.27	16.58	1.61	0	7.01	0	0	0.36	0.82	80.71	1.94	67.87	5.07	58.26	0	19.39	3.71	0	0	0.29	0.51	0	0	1.22	0.85	12.84
ABHD3	0	0	0	25.64	0	38.38	0	0	16.26	0	29.38	4.17	7.97	207.91	7.31	49.31	0	0	28.82	1.18	0	0	23.21	20.43	1.31	1.87	4.06	9.75	0	3.6	16.06	10.86	5.12	15.61	0	0	26.86	5.78	4.29	97.79	8.01	0	13.6	18.89	33.88	13.15	5.05	19	19.85
ABHD4	0	112.25	0	57.43	0	38.75	40.99	110.82	15.5	0	0	0	16.97	0	25.96	0	0	0	24.54	0	5.82	0	16.47	20.07	0	0	4.55	0	0	0	0	42.65	0	162.85	8.38	6.97	89.97	0	4.75	79.64	0	0	0	21.38	138.27	0	150.38	85.36	0
ABHD5	0	0	0	76	31.61	9.26	0	0	15.9	4.57	0	0	13.34	15.2	0	34.16	0	0	54.87	57.89	0	0	31.54	0	0	0	15.79	2.36	0	0	0	0	0	0	100.54	0	1.47	12.19	61.67	0	0	43.64	0	0	26.49	11.48	24.69	3.53	86.3
ABHD6	0	0	0	0	0	0	0	0	35.84	0	0	0	0	0	0	0	13.29	34.53	0	0	5.43	0	20.08	3.57	0	0	0	0	1.59	0	24.32	0	0	0	0	0	0	0	0	0.26	0	0	0	0	2.46	0	14.52	9.59	0
ABI1	0	43.66	0	52.88	95.22	13.67	29.5	11.58	18.78	2.35	60.63	75.33	15.57	196.41	110.06	89.32	0	33.66	9.72	24.91	69.11	22.84	41.32	41.02	64.24	1.19	0	97.74	25.34	31.5	77.27	26.39	2.2	264.63	0	185.22	4.46	59.68	0.43	13.39	10.33	21.52	2.01	114.24	33.59	13.56	260.36	14.97	138.33
ABI2	0	0	7.87	1.01	4.92	0	4.02	30.95	0.86	0	27.22	42.75	42.11	5.24	0.92	0.45	37.54	24.95	6.27	16.57	57.46	15.87	22.09	0	139.27	0.23	0	0	57.01	2.55	0	1.14	0	0	0	202.68	5.42	2.2	52.55	5.89	0	0	15.46	2.04	22.84	17.53	55.14	2.3	0
ABI3BP	0	0	0	0	0	0	0	0	0	0	0	0	39.46	0	0	0	0	0	0	0	0	0	0	0	0	0	0	0	2.32	0	0	0	0	0	0	0	0	0	0	0	0	0	0	0	0	0	0	0	0
ABL1	0	0	0	0	0.79	0	0	0	0	0	0	0	0	0	0	0	0	0	0	0	0	0	0	2.41	0	0	0	5.64	0	0.36	0	0.76	2.61	0	0	0	41.16	0	0	0	0	12.42	47.61	0	0	0	0	1.94	5.48
ABL2	0	0	0	12.69	0	1.62	0.84	0	0	57.95	5.22	16.53	44.25	0	1.94	3.42	0	8.48	0	2.79	0	13.72	3.44	2.09	0	0	71.6	17.47	4.03	0.3	0.53	49.63	0	139.09	0.68	1.05	0	29.06	0	0	33.59	1.41	0	0	2.4	0	3.59	5.38	3.13
ABLIM1	351.35	113.96	31.38	48.05	158.59	294.39	263.73	127.42	32.27	39.94	60.61	278.39	86.37	479.95	272.43	127.49	44.75	120.8	18.58	133.88	51.57	162.1	162.62	65.18	168.7	2.47	60.35	73.94	4.82	402.27	63.16	358.79	84.35	18.23	44.03	266.4	48.43	140.96	2.44	561.65	148.69	129.27	146.59	309.43	102.29	23.28	600.38	86.84	111.54
ABLIM2	0	0	0	0	0	0	0	0	0	0	0	0	3.75	0	21.59	0	0	0	0	0	0	3.23	0	0	0	0	0	0	0	0	0	0.53	0	0	38.3	0	0	0	0	0	0	0	0	15.36	0	1.24	13.3	0	0
ABLIM3	0	0	0	0	0	0	74.81	0	0	0	3.82	0	0	0	0	0	0	0	0	0	0	0	9.89	3.06	0	1.08	0	0	3.13	14.31	0	0	64.64	14.43	0	0	0	0.91	0	0	0	9.61	0	0	0	0	0	0	0
ABR	0	4	0	0	3.66	0	0	0	0	0	0	0	0	0	13.14	0	0	3.14	22.15	5.5	0	0	0	1.48	0	0	0	0	0	0	0	0	0	0	0	3.87	0.33	0	0	0	13.5	0	0	0	0	0	0	0	5.13
ABRACL	0	19.71	19.66	60.76	78.23	15.1	13.25	41.82	101.74	19.5	136.83	204.02	241.34	158.09	175.41	42.24	51.09	154.85	241.61	384.12	318.48	283.63	90.05	171.95	33.48	0	60.49	151.27	73.19	91.84	120.51	154.82	246.14	11.91	215.39	8.89	93.28	52.17	130.3	147.3	288.98	55.52	196.67	385.79	83.18	471.43	227.94	314.52	180.7
ABT1	0	6.82	13.6	9.01	29.15	0	0	0	11.73	0	0	0	3.21	30.31	0	6.64	0	0	9.29	0	40.83	0	6.23	7.6	2.11	0	2.85	0	0	0	0	16.33	25.41	0	0	0	2.48	0	0.61	8.49	3.23	7.68	0	83.93	7.85	0	2.44	0	0
ABTB1	0	0	0	0	0	0	0	0	0	0	0	0	0	0	0	0	0	0	0	0	0	0	0	0	0	0	0	0	0	0	0	0	0	0	0	0	0	0	0	0	0	0	0	0	0	0	0	0	0
ABTB2	0	0	0	0	0	0	0	0	0	0	0	0	0	0	0	0	0	0	0	0	0	0	0	0.67	0	0	0	0	0	0	0	0	0	0	0	0	0	0	0	0	0.57	0	0	0	0	0	0.43	0	0
AC000068.5	0	0	0	22.68	23.77	0	0	0	0	31.61	0	0	0	0	0	14.34	0	0	0	0	0	37.29	0	83.82	0	0	124.77	5.65	124.77	0	0	71.22	0	0	0	0	0	0	0	0	0	0	199.76	0	0	0	0	3.67	0
AC000120.7	0	0	0	0	0	0	0	0	0	0	0	0	0	1.1	0	0	0	7.75	0	0	0	0	0	0	0	0	0	0	0	0	0	0	0.99	0	10.52	0	0	1.09	0	0	5.51	5.56	9.63	4.88	0	0	0	1.56	2.74
AC002055.4	139.91	68.77	69.57	13.82	31.44	50.59	108.41	0	0	0	44.87	40.6	77.59	127.23	73.93	12.04	0	0	81.19	44.25	83.3	20.87	22.15	83.65	32.81	0	13.86	25.42	4.92	4.7	30.36	19.76	6.22	92.08	0	26.27	5.36	44.03	78.75	5.79	12.44	33.58	0	89.89	25.34	38.93	23.62	56.25	84.28
AC002056.3	0	0	0	0	0	0	0	0	0	0	0	0	0	2.41	0	0	0	0	0	0	0	0	0	0	0	0	0	0	0	0	0	0	2.24	0	0	0	0	0	0	0	0	0	0	0	0	0	0	0	0
AC002059.10	273.89	0	0	0	0	0	0	0	0	0	0	0	0	0	0	0	0	0	0	0	0	0	0	0	12.01	0	0	0	0	0	0	0	0	0	0	0	0	0	0	0	0	0	0	0	0	0	0	0	0
AC002066.1	0	0	0	0	0	339.48	0	0	0	60.61	0	12.08	178.26	0	37.93	28.65	15.54	66.34	0	4.93	9.39	26.51	116.96	0	18.92	1.77	112.45	37.62	0	24.28	232.5	73.82	59.23	129.33	69.86	98.81	11.06	3.91	141.85	0	11.17	13.81	0	98.94	18.8	0	0	50.24	68.08
AC002116.7	0	0	0	0	0	0	0	0	0	0	0	0	0	0	0	0	0	0	0	0	0	0	0	0	0	0	0	6.91	0	0	0	0	0	0	0	0	4.22	0	0	0	0	0	0	0	0	0	0	0	0
AC002117.1	0	0	0	0	9.53	17.12	0	0	0	0	0	0	14.7	0	0	0	14.38	49.05	0	4.35	0	0	0	5.15	0	0	0	0	10.3	17.11	26.33	17.94	17.76	0	0	0	1.62	0	8.65	2.09	3.82	7.81	0	31.89	17.15	14.55	0	79.48	10.54
AC002310.12	0	0	0	0	6.87	0	0	0	0	5.4	45.5	0	30.87	0	21.13	0	0	51.49	29.76	0	68.87	0	34.94	0	0	0	0	5.59	71.43	35.93	0	20.93	51.71	26.29	5.24	0	52.84	18.07	0	0	0	0	0	4.86	20.96	0	22.14	4.09	0
AC002398.11	0	0	0	13.32	0	0	0	0	0	0	126.02	0	0	0	0	0	0	0	0	8.42	3.21	0	41.47	0	0	0	69.64	0	14.98	0	0	0	3.05	5.48	42.21	9.75	14.16	0	0	1.22	0	8.52	0	0	11.61	0	0	11.32	8.41
AC002398.13	0	0	6.39	0	0	0	0	0	0	0	0	0	0	0	0	0	10.42	0	0	0	4.75	0	0	0	0	0	0	0	0	0	0	0	0	0	0	0	0	4.94	0	14.41	0	0	0	0	0	0	0	0	0
AC002398.9	0	0	0	0	0	0	0	0	0	0	0	0	0	0	0	0	0	0	0	0	0	0	0	0	0	0	0	4.74	0	0	0	0	0	0	0	0	5.48	0	0	1.33	0	0	0	0	0	0	0	0	0
AC002467.7	0	0	0	14.26	0	0	0	0	0	0	0	0	0	0	0	0	0	41.4	0	16.52	0	0	0	0	8.14	0	0	0	6.52	0	0	27.77	17.77	0	0	0	0	52.31	0	0	0	0	0	0	0	0	0	39.48	0
AC002480.3	0	0	0	0	0	0	0	0	0	0	0	0	0	0	0	0	0	0	0	0	0	0	0	0	0	0	0	0	0	0	0	0	0	0	0	0	0	0	0	0	0	0	0	0	0	0	0	0	0
AC002480.4	0	0	0	0	0	0	0	0	0	0	0	0	0	0	0	0	0	0	0	0	0	0	0	0	0	0	0	0	0	0	0	0	0	0	0	0	0	0	0	0	0	0	0	0	0	0	0	0	0
AC002480.5	0	0	0	0	0	0	0	0	0	0	0	0	0	0	0	0	0	0	0	0	0	0	0	0	0	0	0	0	0	0	0	0	0	0	0	0	0	0	0	0	0	0	0	0	0	0	0	0	0
AC002550.5	0	0	21.92	0	0	0	0	0	0	0	0	0	0	5.73	0	4.14	0	0	0	0	0	0	0	0	9.45	0	0	0	0	0	0	0	6.87	0	0	0	0	0	0	0	0	0	0	12.81	0	0	2.02	7.5	0
AC003029.1	0	0	0	0	0	0	0	0	0	0	0	0	0	0	0	0	0	0	0	0	0	0	0	0	0	0	0	0	0	0	0	0	0	0	0	0	0	0	0	0	0	0	0	0	0	0	0	0	0
AC003102.3	0	0	0	0	0	0	0	0	0	0	0	0	0	0	0	0	0	0	0	0	0.31	5.96	0	0	0	0	0	0	0	0	1.55	0	0	0	0	0	0	0	0	0	0	0	0	0	0	0	0	0	0
AC003665.1	0	0	0	0	0	0	43.89	0	0	0	0	0	0	0	0	21.33	0	0	12.32	0	5.09	5.29	4.1	5.78	0	0	0	0	0	0	0	1.73	0	0	0	6.19	47.17	10.16	0	0	0	0	0	0	0	0	225.29	0	0
AC004041.2	0	0	0	0	0	0	0	0	0	0	0	0	0	0	0	0	15.98	0	0	0	0	0	0	0	0	0	0	0	0	0	0	0	0	0	0	0	0	0	0	0	0	0	0	0	0	0	0	0	0
AC004057.1	0	79.48	0	0	0	0	0	0	0	0	0	0	0	0	0	0	0	0	0	0	0	0	0	0	0	0	0	0	7.31	10.89	0	0	0	4.8	0	0	0	17.53	0	0	0	0	0	11.79	0	0	0	0	0
AC004158.2	0	80.35	0	8.85	10.42	0	0	0	0	0	0	0	0	0	0	0	32.05	0	0	0	0	0	0	7.46	0	0	0	0	0	0	0	7.7	0	0	0	0	0	0	0	0	0	16.97	0	2.08	30.83	19.48	0	0	0
AC004257.3	0	0	37.5	82.8	80.37	7.2	25.28	119.68	0	260.42	78.32	0	0	146.74	87.31	117.23	48.74	0	0	177.98	0	30.49	0	0	0	0	0	0	79.13	41.23	7.93	72.05	0	0	268.14	0	9.78	45.62	204.93	0	11.86	116.51	28.62	161.71	28.86	11.68	0	28.13	0
AC004381.6	0	0	0	54.68	0	156.4	0	6.64	0	0	0	23.53	0	0	0	0	46.53	53.81	35.59	0	0	0	0	0	165.88	0	0	0	0	0	0	45.73	0	0.38	0	0	0	0	0	0	0	55.3	0	0	0	22.04	0	13.27	0
AC004447.2	0	17.14	0	0	0	0	4.27	0	0	0	0	0	0	1.6	0	0	0	0	0	5.13	0	0	0	0	0	0	0	0	1.57	0	6.69	40.47	0	0	0	0	1.53	0	19.91	0	17.89	0	0	16.6	0	108.34	0	0	1.76
AC004453.8	0	0	0	0	0	0	0	0	0	0	0	0	0	0	0	9.27	0	0	0	0	0	0	0	0	0	0	0	0	0	6.52	0	38.73	0	0	0	3.07	0	28.38	0	0	0	0	0	7.06	0	91.35	0	0	0
AC004510.3	0	0	0	20.48	0	0	0	0	0	0	0	0	0	0	0	0	0	0	0	0	0	25.63	0	0	0	0	0	0	0	0	6.19	0	0	0	0	0	0	0	0	0	8.25	0	0	0	0	0	0	0	0
AC004549.6	0	0	0	0	0	0	0	0	0	0	0	0	0	0	0	0	0	0	0	0	0	0	0	0	0	1.94	0	0	0	0	0	1.85	0	0	0	0	0	0	0	0	0	0	0	0	0	0	0	0	0
AC004623.2	0	0	0	0	0	21.41	0	0	0	0	0	27.56	0	0	0	0	0	0	0	0	0	22.66	0	0	0	0	0	0	0	0	0	0	0	0	0	19.46	0	0	0	0	0	0	4.73	0	0	0	0	0	0
AC004791.2	0	0	0	0	0	214.25	0	0	0	0	0	0	0	0	0	0	0	0	0	0	0	0	0	0	0	0	0	0	105.51	7.3	67.39	10.21	0	0	0	0	0	0	42.83	0	0	45.02	0	0	0	0	0	0	34.91
AC004797.1	0	0	1.7	0	8.09	0	0	0	0	13.1	0	13.06	0	8.61	0	5.16	6.87	0	0	3.69	2.81	5.37	0	0	0	0	1.67	0	1.48	0	5.59	2.29	1.2	0	0	3.08	0	8.77	2.37	0.48	0	6.73	1.01	7.86	0	0	0	3.3	0
AC004893.11	0	0	0	0	0	0	0	0	0	0	0	10.4	0	0	0	0	0	3.5	3.04	8.81	0	0	0	0	0	0	0	0	0	0	0	0	0	12.75	0	0	14.26	4.65	0	0	0	70	0	9.38	0	0	0	0	0
AC004951.6	0	0	0	0	0	0	0	0	0	0	0	0	0	0	0	0	0	0	0	0	0	0	0	0	0	1.25	0	0	0	0	0	0	0	0	0	0	0	0	0	0	0	0	0	0	0	0	0	0	0
AC004967.7	0	0	0	0	0	0	0	0	0	0	0	0	0	0	0	0	0	0	0	0	0	0	0	0	0	0	0	5.4	0	0	0	0	0	0	9.82	0	0	0	0	0	0	0	0	0	0	0	0	5.27	0
AC004980.7	0	0	0	0	5.24	0	0	0	0	0	0	0	0	0	0	0	0	0	0	0	0	0	0	0	0	0	0	0	0	3.92	0	0	0	0	0	0	0	0	0	0	3.57	0	0	0	0	0	0	0	0
AC005037.3	0	0	0	16.32	0	0	0	0	0	0	0	0	0	0	0	0	0	0	0	0	0	94.72	0	0	0	0	0	0	0	0	0	0	0	2.46	0	0	0	0	0	12.36	0	0	0	0	0	0	0	0	0
AC005062.2	0	0	3.43	0	0	0	0	0	0	0	0	0	0	2.61	0	5.87	0	0	0	0	0	0	0	0	0	1.99	0	3.08	0	0	0	0	0	0	0	1.55	0	0	0	0	0	0	0	0	0	0	0	7.95	0
AC005076.5	0	0	0	0	0	0	0	0	0	0	0	0	0	23.79	0	0	0	0	0	0	0	0	0	0	16.95	0	0	0	0	0	0	0	0	0	0	0	0	0	0	0	0	0	0	0	0	0	0	0	0
AC005083.1	0	0	0	0	0	0	52.2	0	0	102.44	0	51.04	60.96	30.86	0	0	26.84	0	17.63	0	16.2	41.97	70.96	0	0	0	1.81	0	73.25	0	0	2.48	58.74	0	106.16	0	0	0	0	0	0	0	0	15.35	0	35.62	0	67.8	0
AC005152.2	0	0	0	19.8	0	0	0	0	0	0	0	0	0	0	0	0	23.31	0	0	0	0	0	0	0	0	0.25	0	0.64	0	1.37	0	0	0	0	0	0.32	0.26	1.11	0.45	0	0	0	0	0	0	0	0.6	0	0
AC005154.6	0	0	0	18.71	0	0.77	0	0	0	36.61	29.5	11.08	0.48	0	26.9	0	19.97	56.3	275.65	18.46	0	1.27	130.61	147.2	0	2.79	65.89	37.44	0.46	37.39	4.48	4.44	3.58	117.29	0	0	92.85	0	53.87	52.66	8.87	7.97	23.77	0	17.28	52.58	16.11	11.9	0
AC005253.2	0	0	35.5	13.62	7.08	2.96	0	16.4	1.39	0	116.84	61.13	7.28	11.73	0	16.56	0	0	42.12	0	0	0	45.92	0	3.58	0	0	22.31	0	6.36	0	0	3.89	5.35	0	0	0	14.49	3.17	0	0	7.02	30.07	0	0	7.74	3.17	8.83	53.69
AC005253.4	0	0	9.42	0	13.48	0	29.68	46.84	0	0	0	0	0	0	0	0	0	0	0	6.15	2.21	0	35.68	0	0	0	7.18	0	10.93	0	0	0	0	0	12.94	10.71	0	0	0	4.81	0	0	3.73	0	0	2.55	16.45	0	24.53
AC005255.3	0	0	0	0	0	0	0	0	0	0	0	0	0	0	0	0	0	0	0	0	0	0	0	0	0	0	8.77	0	0	0	0	0	0	0	0	0	0	0	0	10.1	0	0	0	0	0	0	0	0	0
AC005280.1	0	0	0	0	0	0	0	0	0	0	0	15.35	0	0	0	0	0	0	0	0	0	0	0	0	0	0	0	0	0	0	0	0	0	0	0	0	0	0	21.7	0	0	0	0	0	0	0	0	0	0
AC005329.7	0	0	0	0	0	0	0	0	0	0	0	0	0	0	0	0	0	0	0	0	0	0	0	0	0	0	0	0	0	0	0	0	0	0	0	0	0	0	0	0	0	0	0	0	0	0	0	0	0
AC005339.2	0	33	0	0	0	0	0	0	0	0	31.86	0	0	0	0	0	0	0	0	0	0	0	0	0	0	0	0	0	0	0	0	4.81	0	0	0	0	0	0	13.07	0	0	0	0	0	0	0	0	0	0
AC005355.2	0	0	0	0	0	0	9.8	0	0	0	0	14.38	0	0	5.64	42.63	0	0	0	12.18	0	0	66.65	0	29.28	0	0	0	9.03	0	0	0	0	0	0	0	0.76	0	0	0	0	0	0	0	0	0	0	38.19	0
AC005519.4	0	0	0	0	0	0	0	0	9.98	0	0	0	0	0	58.33	0	0	0	0	0	0	0	0	27.3	0	0	0	0	0	0	0	0	0	0	0	0	0	0	2.22	0	0	0	0	0	0	10.23	0	17.35	0
AC005522.7	0	0	0	0	0	0	0	0	0	0	28.84	0	19.56	0	16.07	0	0	0	0	63.6	0	8.42	0	0	0	0	0	0	0	0	0	0	0	0	0	0	0	4.58	11.13	0	0	11.7	49.17	0	0	0	0	20.71	0
AC005523.2	0	48.37	10.27	7.47	14.77	10.55	11.4	8.99	23.7	0	33.58	60.84	63.88	0	37.43	0	10.99	76	32.94	5.9	0	49.01	38.73	35.91	0	0.21	12.21	129.92	71.84	69.31	10.2	0	85.53	46.76	19.05	89.73	17.19	0	21.6	33.21	61	27.25	44.44	0	55.67	34.07	34.6	24.12	13.44
AC005537.2	0	0	65	0	15.76	3.94	41.53	0	0	0	8.96	0	0	22.32	0	0	0	16.18	0	2.87	0	0	0	0	0	0	0	5.27	2.55	0	0	15.78	29.04	0	0	0	0	0	0	0	0	0	0	3.05	0	0	0	0	21.58
AC005562.1	0	0	0	0	0	0	0	0	0	0	38.38	0	0	5.27	0	0	0	0	0	0	38.38	0	0	0	0	0	0	0	0	0	0	0	0	0	0	0	0	0	11.29	0	0	6.44	10.57	0	0	0	0	0	0
AC005592.2	0	0	0	0	0	0	0	0	0	0	0	0	0	0	0	0	84.12	0	22.76	0	0	0	0	0	0	0	0	0	0	0	0	0	0	0	0	0	0	0	0	0	0	0	0	0	0	0	0	0	0
AC005606.15	0	0	0	0	0	0	0	0	0	0	50.41	35.79	17.1	0	0	0	0	0	0	0	0	7.36	0	0	0	0	0	0	0	0	0	0	3.66	0	0	0	0	0	0	20.42	0	0	0	0	13.93	0	0	9.05	0
AC005618.1	0	0	0	0	0	0	0	0	0	50.52	0	0	12.51	0	0	0	0	0	0	0	25.95	20.4	12.48	0	0	0	0	0	0	3.87	0	3.89	0	0	0	0	0	0	10.18	0	0	0	0	0	0	2.3	0	0	0
AC005682.5	0	29.41	273.33	33.7	158.14	0	0	15.6	297.26	240.54	10.21	0	112.38	0	0	0	36.74	0	92.41	107.69	0	28.65	0	0	5.47	0	83.31	0	257.02	24.28	297.49	230.55	165.59	140.38	0	229.42	291.14	243.47	538.1	0	2.32	20.71	0	55.16	0	266.12	348.86	7.71	273.69
AC005682.6	0	0	0	0	0	0	0	0	0	15.95	0	0	0	0	0	0	0	0	0	0	0	0	4.91	0	0	0	0	0	0	0	0	0	0	3.9	0	0	0	0	2.88	0	0	0	0	0	0	0	0	0	0
AC005786.7	0	0	0	0	0	0	0	0	0	0	0	0	0	0	0	0	0	0	0	0	0	0	0	0	0	0	0	0	0	0	0	3.02	0	0	0	0	0	0	0	0	0	0	0	0	0	0	0	0	0
AC005795.1	0	0	0	0	0	0	0	0	0	0	0	0	0	2.46	0	0	0	0	0	0	0	0	0	0	0	0	0	0	0	0	0	0	0	0	0	0	0	0	0	0	0	0	0	0	0	0	0	0	0
AC005884.1	0	0	0	0	0	0	0	0	0	0	0	0	0	0	15.29	0	0	0	0	0	0	0	0	0	0	0	0	0	0	0	0	0	0	0	0	0	0	0	0	0	0	0	0	0	0	0	4.71	0	0
AC005932.1	0	0	0	0	0	0	0	0	0	0	0	0	0	0	0	0	0	0	35.01	0	0	0	0	0	0	0	0	0	0	0	0	0	0	0	0	0	0	0	0	0	0	0	0	0	0	0	0	0	0
AC005944.2	111.32	126.48	36.04	0	48.27	24.22	21.25	100.63	0	15.64	21.95	15.59	42.61	17.14	0	12.32	16.39	24.84	0	51.81	15.08	43.4	43.34	35.22	43.95	0	8.82	32.36	155.5	51.97	20	45.44	38.22	32.48	44.11	18.34	52.63	3.49	36.72	0	29.17	0	0	60.95	36.4	68.76	111.86	204.99	26.35
AC006011.4	490.7	193.52	254.07	156.22	637.43	215.08	55.47	1246.81	37.13	225.22	179.79	94.91	61.65	105.8	289.97	11.46	359.73	199.72	251.29	282.98	88.4	251.09	371	514.12	0	2.95	97.47	2.18	232.43	81	103.4	134.21	325.67	93.99	0	244.34	103.4	346.41	21.56	149.3	191.87	91.38	5.77	287.08	98.07	246.04	130.29	17.28	0
AC006262.5	0	0	0	0	0	0	0	0	0	0	0	37.17	14.76	0	0	0	0	152.65	0	222.7	407.27	43.61	0	14	0	2.12	0	5.42	0	0	0	0	0	0	118.22	0	0	8.32	0	0	0	0	0	0	0	38.06	0	18.8	0
AC006273.5	0	0	0	0	0	0	0	0	0	0	0	0	0	0	0	0	0	0	0	0	0	0	0	0	0	0	0	0	0	0	0	0	0	0	0	0	0	2.65	0	0	0	0	0	13.11	9.23	0	0	0	0
AC006460.2	0	0	0	0	0	0	0	0	0	23.45	0	0	0	0	0	0	0	18.69	0	0	0	0	0	0	0	0	27.84	0	0	0	0	0	0	0	0	0	0	0	0	0	0	0	0	0	0	0	0	2.97	0
AC006547.13	0	0	0	0	0	0	0	0	0	0	0	0	0	0	0	0	0	0	0	0	0	0	0	0	0	0	0	0	0	0	0	0	0	0	0	0	0	0	0	0	0	0	0	0	0	0	0	0	0
AC006547.15	0	0	0	0	29.72	0	0	0	0	0	0	0	0	0	0	5.92	20.95	0	37.56	0	0	11.93	0	0	0	0	0	1.19	0	0	0	0.69	0	0	0	0	0	0	0	0.6	0	0	0	0	23.31	0	0	0	0
AC006547.8	0	0	0	0	0	0	0	0	0	0	0	0	0	0	0	0	0	0	0	4.36	0	0	0	0	0	0	0	0	0	0	0	27.15	0	0	0	0	0	0	0	0	0	0	0	0	0	0	0	0	15.22
AC006978.6	0	0	0	74.16	93.94	0	0	0	0	0	8.99	0	0	68.8	60.93	0	0	20.36	0	0	0	0	0	12.02	0	0	0	0	0	0	0	0	0	0	0	0	1.35	0	0	0	0	0	0	0	30.21	0	23.61	12.92	0
AC007036.5	0	0	0	0	0	0	0	0	0	0	0	0	0	0	0	0	0	0	0	0	0	0	20.7	0	0	0	0	0	0	0	0	0	0	0	0	0	0	0	0	0	0	0	0	0	0	0	0	21.86	0
AC007038.7	0	0	0	0	0	0	0	0	0	0	0	0	0	0	0	0	0	0	0	0	0	0	0	0	0	0	0	0	0	0	0	10.06	0	0	0	0	0	0	0	0	0	17.75	0	0	0	0	0.83	0	0
AC007040.7	0	0	0	0	0	0	0	0	0	0	0	0	0	0	0	0	0	0	0	0	0	0	0	0	0	0	0	0	0	0	0	39.66	0	0	0	0	0	0	0	0	0	0	0	0	0	0	0	0	0
AC007041.2	0	13.92	0	12.26	0	0	0	0	0	0	0	0	0	0	0	0	0	0	0	0	0	0	0	0	0	0	0	0	0	3.82	0	0	0	0	1.08	0	0	0	0	0	0	0	0	0	0	0	0	27.77	0
AC007050.17	0	0	0	11.71	0	0	0	0	0	0	0	0	0	0	20.58	0	0	20.89	0	0	0	0	0	0	0	0	0	0	0	3.64	0	0	0	0	0	0	0	0	0	0	4.19	0	0	0	0	0	0	0	0
AC007050.18	0	0	0	0	0	0	0	0	0	0	0	0	0	0	0	0	0	0	0	0	0	0	0	0	0	0	0	0	0	0	0	0	0	0	0	0	0	0	0	0.58	0	0	0	0	0	0	0	0	0
AC007078.4	0	0	0	0	0	0	0	0	0	0	28.84	20.47	0	0	48.22	0	0	0	0	5.78	0	0	0	0	6.41	0	0	0	5.14	0	0	23.87	0	0	0	0	0	0	7.42	0	0	11.7	0	0	0	0	0	25.89	0
AC007098.1	0	0	0	0	0	0	0	0	0	0	0	25.44	0	0	0	0	0	0	0	5.61	0	0	0	0	0	0	0	0	0	0	0	0	0	0	0	0	0	0	0	0	0	0	0	0	0	0	0	0	0
AC007192.6	0	0	0	0	12.21	0	0	0	0	0	0	0	73.36	63.18	35.22	0	8.37	0	3.55	18.32	0	0	0	0	26.53	0	0	0	0	0	0	0	34.9	0	0	176.09	0	37.34	0	0	0	0	0	0	0	36.35	0	5.04	36.51
AC007228.9	0	0	0	0	0	2.29	16.08	0	10.29	0	0	5.9	0	6.48	13.89	0	3.1	0	0	11.66	0	2.42	0	2.22	0	0	0.83	1.53	4.44	0	0	3.44	0	5.78	2.78	0	1.24	0	0	2.88	5.66	0	0	0	0	0	4.28	2.98	0
AC007229.3	0	0	0	0	0	0	0	0	60.62	0	0	0	0	5.09	0	0	0	0	0	0	0	0	0	0	0	0	0	0	0	0	0	0	4.73	0	0	0	0	0	0	0	0	0	0	0	0	0	0	0	0
AC007238.1	0	0	4.06	0	0	0	0	0	0	0	0	0	0	0	0	0	0	0	0	0	1.51	0	0	0	0	0	0	0	0	0	0	0	0	0	0	0	0	0	0	0	0	0	0	0	0	0	0	0	0
AC007246.3	0	0	0	0	0	0	24.71	0	59.11	0	20.54	0	69.25	0	0	7.16	0	0	0	0	0	29.35	0	0	0	0	0	0	0	10.08	0	0	10.41	35.54	2.85	0	0	3.79	9.85	0	0	0	0	17.65	53.22	0	0	0	30.64
AC007308.7	0	0	0	0	16.38	0	0	0	0	0	0	96.55	0	0	0	0	0	88.95	0	5.01	0	0	0	0	0	0	0	0	26.11	0	0	14.22	0	0	0	48.97	2.6	0	0	9.27	0	15.12	0	7.96	17.2	0	4.29	0	0
AC007318.5	0	0	0	0	0	0	12.64	0	8.09	0	0	9.27	0	0	0	3.66	0	9.95	12.8	0	0	0	8.59	0	2.9	0	0	0	0	0	0	0	1.89	3.41	0	0	0	0	0	0.76	0	0	1.59	0	0	0	1.51	0	5.22
AC007319.1	0	0	0	0	0	0	0	0	0	0	0	0	0	0	0	0	0	0	0	0	0	0	0	18.32	0	0	0	0	0	0	0	0	0	0	0	0	0	0	0	0	0	0	0	0	0	0	0	0	0
AC007347.1	39.55	252.42	107.67	17.76	254.38	93.52	65.76	192.76	67.64	33.34	247.68	272.28	376.53	167.05	96.22	141.09	79.47	263.63	153.44	79.84	0	112.76	201.06	82.66	0	0	156.11	202.52	12.51	169.53	305.8	91.07	119.25	179.87	132.35	0	229.25	21.07	134.07	0	62.08	88.3	35.66	51.63	740.06	244.45	227.67	86.58	122.44
AC007362.1	28.97	0	0	7.25	72.85	324.6	0	226.94	0	4.07	28.56	0	62	24.08	140.09	344.67	217.54	77.57	50.43	0	0	21.68	0	22.91	165.18	0.41	18.37	52.62	1.02	168.03	5.2	44.93	72.09	0	0.64	101.81	142.5	0	11.03	0	0	88.07	0	0	0	0	0	36.93	182.87
AC007382.1	0	0	0	0	0	0	0	148.55	0	0	0	0	0	0	0	0	0	0	0	0	0	0	0	0	0	0	0	0	0	0	0	0	0	0	0	0	0	0	12.51	0	0	0	0	0	0	0	0	0	0
AC007383.3	0	0	0	0	0	0	0	0	0	0	0	0	0	0	0	0	0	0	0	0	0	0	0	0	0	0	0	0	4.34	9.26	0	0	0	0	0	0	0	0	0	0	0	0	9.52	0	0	0	0	0	0
AC007383.4	0	0	1.04	0	0	0	0	0	0	0	0	0	0	0	0	4.01	0	0	0	0	0	10.56	0	0	0	0	0	0	0	0	0	0	0	0	0	0	7.58	0	0	0	0	0	9	0	0	13.92	0	0	0
AC007390.5	110.37	139.33	30.59	28.9	110.27	105.21	222.59	52.34	52.17	65.61	34.25	145.93	227.65	7.62	119.67	172.72	25.58	362.67	102.19	125.56	37.9	293.45	166.04	108.77	174.43	0	41.09	75.74	153.49	309.52	166.44	93.82	124.38	102.73	68.24	0	144.61	65.93	105.9	137.85	65.71	90.06	195.58	113.4	256.59	110.14	26.07	71.4	27.42
AC007401.2	0	0	0	0	0	0	0	0	0	0	0	0	0	0	0	0	0	0	60.5	0	0	0	0	0	0	0	0	0	0	0	0	21.28	0	0	0	0	0	0	0	0	0	0	0	0	0	0	21.18	0	12.34
AC007405.6	0	0	0	0	0	0	0	0	11.27	0	0	0	0	0	0	0	0	0	0	0	0	0	0	0	0	0	0	0	0	0	0	0	5.28	0	0	0	0	0	0	0	0	0	0	0	0	0	0	0	0
AC007620.3	0	63.73	0	0	0	0	0	0	0	0	0	135.47	0	0	0	0	0	0	0	0	0	0	0	0	2.44	0	0	21.09	0	0	0	0	0	0	0	0	0	0	0	0	0	0	0	0	0	0	0	0	0
AC007879.2	0	0	0	0	0	0	0	0	0	0	0	0	0	0	0	0	0	0	0	0	0	0	0	0	0	0	0	0	0	0	0	0	29.16	0	0	0	0	0	0	0	0	5.72	0	28.63	0	0	0	0	0
AC007879.5	117.65	0	0	0	0	51.9	0	4.73	0	0	1.76	0	0	0	0	0	0	0	23.07	0	0	0	0	0	0	0	0	0	0	0	0	0	0	0	0	0	1.76	0	0	0	0	0	0	53.55	0	7.11	0	0	0
AC007879.7	0	62.39	38.17	36.63	276.44	706.58	79.07	190.42	185.22	72.03	38.23	0	60.7	103.17	0	146.15	46.13	0	56.65	257.37	226.07	112.91	7.68	90.54	49.66	1.04	0	173.46	0	11.4	574.24	168.98	49.86	346.94	0	92.84	81.96	190.46	224.59	0	143.27	424.73	0	146.05	82.37	3.23	0	60.07	180.74
AC007899.3	0	0	0	0	0	0	0	0	0	0	0	0	0	0	0	0	0	0	0	0	0	0	0	0	0	0	0	0	0	0	0	0	0	0	0	0	0	0	0	0	0	0	0	0	0	0	0	0	0
AC007969.5	0	0	0	0	0	0	0	0	0	0	0	0	0	0	0	0	0	0	0	0	0	0	0	0	0	0	0	5.4	0	0	0	0	4.26	0	0	0	0	0	0	0	0	0	0	0	0	0	0	0	0
AC008440.5	0	6.71	0	10.11	0	3.54	0	0	0	14.41	0	0	18.99	0	0	8.84	0	0	0	0	0.8	7.04	0	0	72.33	0	0	0	6.38	0	75.83	0	0	0	0	1.55	0	0	0	0	59.61	0	0	4.48	2.36	0	0	4.25	76.88
AC008443.1	0	0	0	0	0	0	0	0	0	0	0	0	0	22.03	34.03	0	3.85	0	0	0	9.76	0	0	0	0	0	0	0	0	0	0	0	0	0	0	0	0	0	0.75	0	1.32	14.12	0	0	3.21	0	2.85	3.12	0
AC008865.1	0	0	0	4.99	0	0	0	0	0	0	0	0	0	7.33	5.4	0	0	15.19	0	0	0	0	0	0	1.49	0	7.42	80.15	0	8.81	0	0	0	0	0	0	0	0	0	0	132.34	0	0	11.17	14.57	6.67	0	0	0
AC008964.1	0	0	0	0	0	8.65	0	0	0	0	0	3.83	0	0	0	0	0	48.79	0	15.13	0	0	0	9.74	0	0	0	47.67	0	0	0.41	0	0	0	61.84	0	78.73	112.64	0	0	12.24	0	0	0	4.8	0	0	0	0
AC008982.2	0	0	0	0	0	0	0	0	0	0	25.91	0	0	8.09	0	0	0	0	0	5.19	0	0	0	0	0	0	0	0	0	0	0	0	0	0	0	0	0	0	0	0	0	0	0	0	0	0	0	4.65	0
AC009005.2	0	0	0	0	0	0	0	0	0	0	0	11.69	0	0	0	0	0	0	0	0	0	0	0	0	0	0	0	0	0	0	0	0	0	0	72.99	0	0	0	3.46	0	0	0	0	0	0	0	0	0	0
AC009065.1	0	0	0	0	0	0	0	0	7.29	0	0	0	0	0	0	0	0	0	0	0	0	0	0	0	0	0	0	0	0	0	0	0	0	0	0	0	0	0	0	0	0	0	0	0	0	0	0	0	0
AC009120.6	0	0	18.11	26.7	0	31.47	46.85	0	0	0	88.52	0	71.66	75.8	0	15.63	9.95	0	0	12.04	4.01	0	0	19.75	76.25	0	4.09	0	0	0	0	11.38	13.64	0	20.33	0	22.4	66.07	19.6	1.12	18.9	14.26	16.41	72.06	0	0	15.33	7.2	16.33
AC009133.12	0	0	0	0	9.74	0	0	0	0	0	0	0	0	0	0	0	0	0	0	0	0	6.84	0	0	0	0	0	0	0	0	0	0	0	0	0	0	0	3.52	0	76.89	0	8.98	0	0	0	0	0	0	0
AC009133.14	0	0	0	0	0	0	0	0	0	0	0	0	0	0	0	0	0	0	0	0	0	0	0	0	0	0	0	0	0	0	0	0	0	0	0	0	0	0	0	0	0	0	0	0	0	0	0	0	0
AC009245.3	0	0	0	0	0	3.69	0	0	0	0	0	0	0	0	0	0	0	0	0	0	0	0	0	0	0	0	0	0	0	0	0	0	1.94	0	0	0	0	0	0	0	0	0	0	0	0	0	0	2.4	0
AC009299.3	0	0	0	0	0	0	0	0	0	0	0	0	0	0	0	0	0	0	30.07	0	0	0	0	0	0	0	0	0	0	0	0	12.69	0	0	0	0	0	0	0	0	0	0	0	0	12.63	0	0	0	0
AC009302.2	0	0	0	0	0	29.03	0	0	0	0	0	0	0	0	0	0	0	0	0	0	0	0	0	0	0	0	0	0	0	0	0	0	0	0	0	0	0	5.57	0	0	0	0	0	0	0	0	0	0	0
AC009403.2	0	16.18	148.3	0	24.69	0	87.46	0	0	0	0	0	0	35.95	50.35	0	8.16	123.68	0	0	0	59.01	0	24.15	0	0	0	0	0	0	0	24.93	26.21	7.86	0	0	2.52	0	36.13	26.14	0	0	64.14	0	50.35	2.51	0	48.82	0
AC009404.2	0	0	0	0	0	0	0	0	0	0	0	0	0	0	0	0	0	0	0	0	0	0	0	0	0	0	40.12	0	0	0	0	0	0	0	0	0	0	0	0	1.98	0	0	0	0	0	0	0	0.61	0
AC009501.4	0	0	2.13	0	0	0	0	0	0	0	5.18	0	0	0	0	0	0	0	0	0	0	1.51	0	0	0	0	0	0	0	0	7.97	0	0	0	0	0	1.73	0	2.98	0	1.18	2.42	0	0	2.86	0	0	1.86	9.26
AC009502.4	0	0	0	74.14	8.92	0	0	0	0	55.52	0	0	0	6.34	11.31	10.93	0	0	0	0	4.65	47.4	51.28	10.42	0	0	0	0	42.92	8.01	18.49	48.38	0	0	0	0	11.67	55.71	0	0	0	126.46	0	0	11.22	8.72	0	14.58	24.36
AC009506.1	0	3.31	2	0	0	4.81	0	0	7.27	0	14.63	0	0	0	0	0	0	0	0	21.1	0	0	0	0	0	0	10.47	0	0	0	0	0	0	0	0	0	0	0	0	0	0	0	0	0	0	0	0	0	0
AC009948.5	0	0	0	18.53	0	0	0	0	3.31	20.96	44.33	0	0	10.02	0	0	0	0	0	7.27	0	14.06	0	10.01	0	0	0	0	6.68	27.46	8.12	5.99	0	0	0	6.83	1.66	23.72	4.28	0.93	0	0	63.86	0	0	24.2	0	2.95	61.79
AC009950.2	6.68	0	0	12.56	0.58	0	0	0	0	0	0	17.34	0	0	0	0	0	13.7	0	0	0	35.35	0	0	0	0	0	0	0	0	0	45.83	0	0	0	0	0	0	0	0.6	0	2.86	0	0	14.11	0	0	0	0
AC009961.3	0	0	6.94	0	0	20.4	0	282.57	45.83	0	0	52.52	96.23	0	0	0	0	0	0	0	0	0	0	0	24.68	0	0	0	0	0	0	0	59.02	0	0	0	0	0	9.52	0	0	0	0	0.9	0	45.37	87.07	0	14.8
AC010127.3	0	6.67	0	5.28	0	0	0	0	0	9.89	0	0	0	0.72	5.16	0	0	0	0	0	0	0	0	12.37	0	0	0	0	0	0	0	0	0	0	0	0	0	0	0	0	0	0	0	0	0	0	0	15.05	1.85
AC010127.5	0	0	0	0	0	0	0	0	0	32.69	0	0	0	0	0	0	0	0	0	0	0	0	0	1.41	0	0	0	0	32.72	40.76	0	0	0	0	0	0	0	0	0	0	0	0	39.12	0	0	0	15.76	0	0
AC010148.1	0	0	0	0	0	0	0	287.4	0	0	34.2	0	0	0	0	0	0	0	0	0	0	0	12.98	1.76	8.77	0	0	0	0	0	0	10.71	0	0	0	0	0	0	0	0	4.48	0	0	1.4	0	0	0	0	0
AC010226.4	0	0	0	0	0	0	0	0	192.36	0	21.95	0	0	0	0	0	0	24.84	0	0	0	0	0	0	0	0	0	0	0	9.16	0	6.4	0	0	0	0	0	0	5.97	33.16	0	0	0	51.55	0	0	0	0	26.35
AC010327.2	0	0	0	0	0	0	0	0	0	0	0	0	0	0	0	0	0	0	0	0	0	0	0	0	0	0	0	0.32	0	0	0	0	0	0	0	0	0	0	0	0	0	0	0	0	0	0	0	0	0
AC010335.1	0	0	0	0	0	0	0	0	0	0	0	0	0	0	0	0	0	17.37	0	0	0	0	0	0	0	0	0	0	0	0	0	0	6.68	0	0	0	0	0	0	0	0	0	0	0	0	0	0	0	0
AC010336.1	0	0	0	0	0	0	0	0	0	0	0	0	0	0	0	0	0	0	0	0	0	0	0	0	0	0	0	0	0	0	0	0	0	0	0	0	0	0	0	0	0	0	0	0	0	0	0	0	0
AC010441.1	55.22	0	0	34.53	0	70.58	0	0	30.36	15.52	10.89	27.06	0	0	9.1	0	26.42	0	32.04	8.73	0	25.43	7.17	0	56.92	0	36.1	24.07	0	0	0	0	7.9	0	160.46	2.02	75.04	15.57	1.4	7.88	0	0	35.81	0	0	0	2.8	1.96	0
AC010468.1	0	0	0	0	0	0	0	0	0	0	0	0	0	2.22	7.92	0	0	0	0	0	2.17	0	0	3.8	0	0	0	0	2.53	0	0	0	0	0	0	3.96	0	2.26	0	0	0	0	0	3.04	0	0	2.44	0	0
AC010761.10	0	0	0	0	0	0	0	71.12	0	0	0	0	0	0	0	0	0	0	0	0	3.38	0	0	14.52	0	0	0	0	0	0	0	0	0	0	0	0	0	8.63	0	6.28	0	0	0	0	0	0	0	0	0
AC010761.13	0	0	0	0	0	0	0	0	0	0	0	144.95	0	0	0	0	0	0	0	0	0	0	33.59	0	0	0	0	0	0	0	0	0	0	146.6	0	0	0	0	0	0	0	41.42	0	0	0	0	0	0	0
AC010761.6	0	0	0	0	22.3	0	0	0	0	0	96.63	0	180.36	0	0	0	0	115.06	0	0	0	0	0	0	0	0	0	0	0	0	0	7.32	0	0	0	0	0	0	0	0	0	0	0	0	0	0	0	0	0
AC010761.8	0	0	0	8.62	17.64	15.33	38.53	0	0	51.08	0	65.25	0	0	0	0	15.5	0	52.74	13.44	0	7.91	0	0	0	0	0	0	56.21	10.71	119	1.88	5.84	0	0	0	3.07	0	3.48	0	0	0	0	53.98	7.36	42.07	0	0	0
AC010976.2	0	0	0	0	0	0	0	0	0	0	0	0	0	0	0	0	0	0	0	0	0	0	0	0	0	0	0	0	0	0	0	0	0	0	0	0	0	0	0	0	0	0	0	0	0	0	0	0	0
AC011242.6	0	69.69	0	0	63.83	210.33	0	0	157.37	0	0	25.76	0	0	0	0	0	0	0	0	0	0	0	0	0	0	0	0	0	0	0	0	5.53	0	0	0	0	0	1.23	0	0	0	209.19	20.36	5.27	0	0	0	0
AC011385.1	0	0	0	0	0	0	0	0	0	0	40.38	0	0	0	0	0	0	0	0	0	0	0	0	0	0	1.17	0	0	0	0	0	0	0	0	0	0	0	0	0	0	0	0	0	0	0	0	0	0	0
AC011558.5	0	0	0	26.3	45.58	0	54.44	0	0	0	46.41	406.6	49.52	0	0	13.57	0	306.3	489.9	187.42	77.81	64.77	16.73	37.93	0	0	208.84	41.73	146.98	72.47	11.27	0	0	61.65	51.43	0	43.34	152.84	4.18	0	1.66	170.75	101.86	234.1	0	36.48	0	0	0
AC011737.2	0	0	0	0	0	7.06	0	0	0	0	0	0	0	0	0	0	5.14	0	0	0	0.69	0	0	18.19	0	0	0	0	0	0	0	0	2.76	6.68	0	0	0	0	0	5.16	0	0	0	0	0	11.45	0	20.43	0
AC011933.1	58.03	38.29	73.75	112.02	71.23	113.81	60.05	79.07	27.45	289.8	155.6	59.14	305.6	28.49	143.31	91.61	59.55	18.68	233.3	302.65	139.84	56.54	65.91	43.56	219.81	0	141.59	8.16	189.49	69.2	183.31	19.98	47.56	16.38	5.11	448.21	110.33	262.34	117.86	389.13	193.72	256.91	245.91	31.9	54.01	137.58	27.51	16.44	99.14
AC011933.2	0	0	0	0	0	0	0	0	0	0	0	0	0	0	0	0	0	0	0	27.66	3.51	0	0	0	0	0	0	0	0	0	0	0	0	0	0	55.49	0	0	0	2.66	0	0	0	9.82	0	10.29	0	0	0
AC012146.7	0	0	0	0	0	0	30.22	0	0	0	0	0	0	4.87	0	0	0	0	0	0	2.08	0	0	0	0	0	0	0	0	0	0	0	43.44	26.92	6.28	15.16	0	0	0	8.14	0	0	0	0	0	0	0	0	10.89
AC012307.3	0	0	0	0	0	0	0	0	0	0	0	0	0	0	0	0	0	0	0	0	0	0	0	0	0	0	0	0	0	0	0	0	0	0	0	0	0	0	0	0	0	0	0	0	0	0	0	0	0
AC012314.8	0	0	0	0	0	0	0	0	0	0	0	0	0	0	0	0	0	0	0	0	0	0	0	0	0	0	0	0	0	0	0	0	0	0	0	0	0	0	0	0	0	0	0	0	0	0	0	0	0
AC012318.3	0	0	0	0	0	0	11.84	0	0	0	134.47	0	74.64	0	0	0	0	0	0	0	0	0	0	0	239.99	0.88	0	0	0	0	0	0	0	0	0	0	0	79.11	10.68	0	0	0	0	0	0	0	0	74.51	0
AC012354.8	0	0	0	0	0	0	0	0	0	0	0	0	0	0	0	0	0	0	0	0	0	0	0	0	0	0	0	0	0	0	0	0	0	0	0	0	2.11	0	0	0	0	0	0	0	0	0	0	0	0
AC012358.8	0	0	0	0	0	0	0	0	13.48	7.13	0	0	0	0	0	0	0	0	0	0	0	0	0	0	0	0	0	5.33	33.36	0	0	0	3.42	0	0	0	0	0	0	8.8	0	4.1	0	0	0	14	0	0	0
AC012379.1	0	130.43	0.24	27.12	0	0	0	0	0.66	41.26	0	0	0	0	0	0	0	27.24	41.95	0	0	0	20.33	0	22.14	0	0	0	0	0	0	0	0	2.1	0	0	0	25.86	0	0	0	0	0	0	0	0	0	0	0
AC012615.1	0	20.28	0	0	0	0	0	0	0	0	0	0	0	0	0	0	0	0	0	0	0	8.84	9.27	0	0	0	0	2.59	0	0	0	0	0	0	0	0	0	0	0	0	0	0	0	0	0	0	0	0	0
AC013268.5	0	0	0	0	0	0	0	0	0	0	0	3.34	0	0	0	0	0	0	0	0	0	2.55	3.09	0	0	0	0	0	0	0	0	3.89	0.68	0	0	0	0	0	0	0	0	1.91	0	0	0	0	0	0	0
AC013394.2	0	0	11.93	59.28	96.09	12.02	0	0	36.02	40.97	23.25	16.51	141.71	0	25.92	46.48	13.02	130.21	113.3	132.32	184.06	126.54	105.54	57.78	104.2	4.11	2.34	77.3	72.06	22.95	421.39	6.42	61.19	23.27	0	5.4	1.09	178.55	26.35	86.82	210.14	40.51	269.75	62.03	149.46	79.74	493.76	75.26	88.71
AC015849.19	0	0	0	0	11.54	0	0	0	0	0	52.48	0	124.61	0	14.63	7.36	0	0	77.22	10.52	0	0	34.54	0	0	7.57	0	0	0	10.36	0	0	0	25.12	0	2.44	0	16.68	0	0	0	10.65	3.2	0	14.5	46.97	13.52	4.71	0
AC015933.2	0	0	0	0	0	0	0	0	0	12.5	0	0	0	0	0	0	0	0	0	0	0	0	0	0	0	0	0	0	0	0	0	0	0	0	0	0	0	0	4.56	0	0	0	0	0	0	0	0	0	0
AC015971.2	0	0	0	0	0	0	0	0	0	0	0	0	0	0	0	0	0	0	0	0	0	0	3.63	2.6	0	0	0	0	0	0	2.96	0	0	0	0	0	0	0	0	0	0	0	0	0	0	0	0	0	0
AC015987.1	0	0	0	0	0	0	0	0	0	0	14.48	30.84	0	0	0	0	10.81	0	0	0	0	29.59	28.59	0	0	1.04	0	0	0	0	0	0	0	0	16.16	0	0	98.91	0	0	0	0	0	0	0	0	0	0	0
AC015987.2	0	29.49	0	4.11	47.49	61.79	0	0	0	106.16	13.16	54.63	7.81	271.15	0	0	0	51.37	0	49.33	147.8	35.98	117.21	46.48	0	0	4.61	14	56.88	42.13	0	35.29	0	182.18	49.97	70.78	47.18	111.12	0	81.68	0	5.17	13.8	0	3.12	109.31	152.13	0	157.9
AC016629.8	0	0	4.55	39.35	3.64	0	0	0	2.56	0	0	0	2.81	0	0	0	0	0	0	0	3.16	0	0	3.32	7.36	0	0	2.29	0	0	0	0	0	2.52	0.46	0	0	0	0	0	0.94	70.48	0	0	0	2.78	0.71	30.45	6.62
AC016683.6	0	31.9	116.38	0	107.46	0	104.96	0	13.72	39.38	6.11	0	12.62	15.89	0	103.16	41.53	25.06	21.72	12.74	5.07	81.73	17.61	13.3	24.65	0.67	46.12	13.4	96.65	0	6.72	0	51.24	0	0	122.17	4.83	94.83	103.6	4.54	39.18	29.74	5.39	18.34	5.14	62.45	33.98	11.13	29.03
AC016722.4	0	0	0	0	83.19	0	0	0	0	0	0	0	0	0	0	37.66	0	0	0	0	0	0	0	0	0	0	0	0	0	0	0	0	0	0.51	0	0	0	0	0	0	0	0	0	0	0	0	0	25.23	0
AC016739.2	0	0	0	26.32	0	11.45	0	0	0	0	0	0	0	19.44	0	0	0	0	0	8.32	9.5	36.34	27.31	0	0	0	0	0	7.4	16.38	12.6	0	0	7.22	4.63	0	3.11	0	16.02	4.8	0	16.84	5.05	0	0	9.28	14.25	7.45	0
AC016747.3	208.73	0	30.2	26.11	20.34	39.43	20.85	115.17	0	58.65	20.58	38.81	14.61	12.85	0	29.5	56.51	0	31.69	73.34	0	42.96	0	0	0	0	0	0	84.49	12.45	0	25.56	9.76	0	0	23.81	2.52	4.84	24.94	0	9.35	43.3	43.02	2.3	6.97	23.04	0	14.78	0
AC016831.7	0	0	1.38	0	0	1.86	0	0	0	0	13.46	4.78	0	0	0	0	0	0	0	0	0	0	0	0	46.4	0.97	2.7	0	39.59	0	0	0	0	97.81	0	0	0	0	0	0	0	8.19	0	0	0	1.51	0	0	0
AC016894.1	0	0	0	0	42.35	66.41	0	0	0	0	0	0	0	135.32	0	0	0	0	47.23	0	0	0	0	0	0	0	0	0	0	0	0	0	0	0	0	0	0	0	0	0	0	175.82	0	30.85	159.66	0	165.38	0	0
AC017002.2	0	0	0	0	0	0	0	0	0	0	0	0	0	0	0	0	0	0	0	0	0	0	0	0	17.42	0	0	0	0	5.15	0	0	0	1.14	0	9.69	0	0	0	0	0	0	0	0	0	0	0	0	0
AC017048.3	0	0	8.01	29.7	0	60.97	0	0	0	0	0	49.87	9.37	51.17	39.15	6.57	2.91	0	22.97	0	0	0	0	0	1.74	0	25.88	0	0	0	0	0	0	2.04	0	7.97	0	24.14	12.05	0	26.58	0	0	38.34	30.19	0	1.34	0	0
AC017104.2	0	0	0	0	0	0	0	0	13.49	62.03	0	0	0	0	0	0	0	0	384.31	0	0	0	0	0	48.41	0	0	0	11.64	0	0	0	0	0	0	0	0	0	0	8.82	0	17.66	0	0	0	0	0	0	0
AC018462.2	0	0	0	0	0	0	24.94	0	0	0	0	0	0	0	0	5.85	0	7.29	0	0	0	0	0	48.21	0	0	0	0	0	30.51	0	3.55	0	0	0	0	0	0	4.29	0	0	0	0	0	0	0	0	0	0
AC018737.1	0	0	0	0	0	0	0	0	81.76	0	0	0	0	0	0	0	0	0	9.25	0	0	0	0	0	0	1.36	0.95	0	0	0	0	0	28.92	0.96	0	0.87	0	0	0	0	0	6.53	0	0	0	6.33	0	0	0
AC018766.4	0	0	0	0	0	0	0	0	0	0	0	16.14	0	0	0	0	0	0	0	0	0	0	0	0	0	0	0	0	0	4.35	0	0	0	0	0	0	0	0	0.94	0	0	0	0	0	12.56	0	0	4.08	0
AC018890.6	0	0	40.32	0	0	1.22	0	0	46.73	0	56.83	3.15	0	0	0	2.49	37.7	26.54	17.41	15.12	0	0	10.29	0	0	0	0	0	0	0	0	0	9.01	0	0	0	0	2.48	0	0	0	14.91	2.16	0	36.31	0	29.71	1.59	62.56
AC019097.7	0	0	0	0	0	0	15.54	0	0	0	0	0	0	0	0	0	0	0	0	0	0	0	0	0	0	0	0	0	0	0	0	0	0	0	0	0	0	0	0	0	0	0	0	0	0	0	0	0	6.42
AC020663.1	0	0	0	0	0	0	0	0	0	0	0	0	0	0	0	0	0	0	0	0	2.28	0	0	1.84	0	0	0	0	0	0	0	0.95	2	3.9	3.08	0	0	0	0	0	1.57	2.8	1.68	0	0	0	21.41	2.48	5.98
AC021224.1	0	19.4	0	8.54	0	0	0	0	0	0	0	0	0	0	7.51	0	0	0	0	0	0	0	0	0	0	0	1.35	2.48	0	0	50.52	1.86	0	0	1.5	2.5	0	0	3.47	0	0	0	1.64	2.88	0	0	0	0	0
AC021593.1	0	0	0	0	0	0	0	0	0	0	0	0	10.52	0	0	0	0	0	0	0	0	0	0	0	0	0	0	1.06	0	0	0	0	0	0	0	0	0	0	0	0.61	0	2.14	0	0	0	2.7	40.42	0	0
AC022201.5	0	0	0	0	0	0	0	0	0	0	0	0	0	0	0	0	0	0	0	0	0	0	0	0	0	0	0	0	0	0	0	0	0	0	0	0	0	0	0	0	0	0	0	0	0	0	0	0	0
AC022431.1	0	0	0	0	0	0	0	0	0	0	0	0	0	0	0	0	0	0	0	6.04	0	8.79	0	0	0	0	3.03	0	0	0	0	0	0	5.24	0	0	0	0	0	0	0	0	3.67	0	0	0	0	0	0
AC022498.1	0	0	0	0	0	0	0	0	0	0	0	0	0	0	0	0	0	0	0	0	0	0	0	0	0	0	0	0	0	0	0	0	0	0	0	0	0	0	0	0	0	0	0	0	0	0	0	0	0
AC022596.6	0	99.8	13.6	13.78	136.4	0	16.71	0	87.81	82.65	21.72	478.29	185.31	78.89	55.42	9.3	0	0	444.26	152.37	316.86	89.46	5.06	30.72	0	1.57	869.97	0	0	0	0	29.7	0	0	0	0	76.09	130.09	0	1.92	108.12	0	431.82	272.15	18.32	97.63	178.56	102.66	453.28
AC023590.1	0	0	0	0	0	0	0	0	0	0	0	0	0	0	0	0	0	0	205.55	0	0	10.33	0	0	0	2.16	0	0	0	0	0	0	0	0	0	0	0	0	0	0	0	273.27	4.09	0	8.27	0	0	18.81	0
AC023632.1	0	0	0	0	0	0	0	0	0	0	0	0	0	0	0	0	0	0	0	0	0	0	0	0	0	0	0	0	0	0	0	0	0	0	0	0	0	0	0	0	0	2.35	0	0	0	0	0	0	0
AC024560.3	0	0	0	0	0	0	0	0	21.71	19.68	0	21.6	0	23.75	19.58	0	0	13.22	6.89	2.34	0	0	0	0	0	0	0	6.46	0	0	0	0	0	108.54	103.35	0	0	0	0	0	0	0	44.47	0	0	0	0	0	0
AC024592.12	0	0	15.44	0	0	18.64	0	0	19.05	0	0	0	83.43	0	13.83	0	11.48	0	0	0	0	0	25.24	32.88	0	0	0	0	0	0	8.65	0	13.05	0	0	0	0	0	0.36	6.07	0	0	0	0	0	0	0	0	0
AC025171.1	0	0	0	0	0	0	0	0	0	0	0	0	0	0	0	0	0	10.32	0	0	0	0	0	0	0	0	0	0.99	0	0	0	0	0	0	0	0	0	0	0	0	0	0	0	0	0	0	0	0	21.9
AC025335.1	0	0	12.93	45.3	12.93	6.95	12.2	0	52.06	35.92	0	8.95	45.59	0	2.34	0	6.27	57.05	123.62	8.42	0	0	0	30.32	0	0	0	5.42	0	42.29	0	0.58	0	1.46	0	26.91	50.98	4	0	0	13.36	218.16	0	0	0	0.94	0	15.09	0
AC025442.3	0	0	0	0	0	0	0	0	0	0	0	0	0	0	0	0	0	0	0	0	0	0	0	0	0	0	0	0	0	0	0	0	0	0	0	0	0	0	0	0	0	0	0	0	0	0	0	0	0
AC026271.5	0	0	0	0	0	0	0	0	0	0	0	0	0	0	0	0	0	0	8.02	0	0	0	0	0	0	0	1.64	0	0	0	0	0	0	0	0	0	0	0	0	0	0	0	0	0	0	0	0	0	0
AC026703.1	0	0	0	0	0	0	0	0	2.28	0	0	0	0	0	0	0	0	0	0	0	0	0	0	5.21	0	0	0	0	0	0	0	0	0	0	0	2.88	0	0	29.81	0	0	0	0	65.19	6.1	17.28	29.05	0	0
AC026806.2	0	0	146.15	0	26.1	0	57.46	0	0	0	0	0	0	0	0	24.98	0	0	0	0	0	0	97.64	126.94	0	0	0	98.41	0	0	36.05	147.4	0	2.58	26.5	0	148.94	0	0	178.61	13.48	0	0	0	16.4	0	0	90.59	11.87
AC027307.3	0	0	0	0	0	0	0	0	0	0	0	0	0	0	0	0	0	0	0	0	0	0	0	0	0	0	0	0	0	0	0	0	0	0	0	0	0	0	0	0	0	0	0	0	0	0	0	0	0
AC027612.6	0	0	18.75	0	9.29	17.51	29.41	0	0	45.17	0	0	0	50.88	5.2	0	0	0	0	36.55	0	0	0	0	0	0	2.81	0	1.66	0	14.89	0	0	0	0	16.92	21.65	0	0	38.23	0	47.13	0	18.32	0	0	0	28.98	28.45
AC027763.2	109.21	0	0	0	0	0	0	0	0	0	0	0	0	0	58.68	0	0	33.98	0	0	0.99	0	0	41.5	0	7.23	0	0	0	11.85	0	0.86	62.61	0	0	0	1.93	0.99	9.64	154.22	9.91	0	3.66	42.37	0	0	2.15	10.78	0
AC034102.1	0	0	0	0	0	3.55	0	0	5.32	12.23	25.76	30.48	0	23.46	71.16	2.41	4.81	53.43	8.42	4.3	0	75.19	2.83	30.99	0	0	2.59	9.49	9.18	1.69	0	1.78	25.76	0	0	0	0	129.57	7.18	0.25	0	0	0	3.67	0	11.52	47.12	20.04	0
AC034193.5	0	0	0	0	8.6	0	0	0	0	0	106.15	216.91	0	0	0	6.23	0	0	108.84	33.05	0	0	0	5.93	0	3.2	0	47.26	28.55	4.38	0	0	0	7.73	0	0	0	0	0	0	5.04	0	0	0	0	9.93	0	0	0
AC034220.3	0	0	13.22	10.21	0	13.32	0	0	0	0	0	0	0	0	0	0	18.03	0	0	0	0	0	0	0	0	0	42.06	30.83	0	0	0	0	0	56.76	0	0	0	0	0	0	14.62	0	0	0	0	95.33	0	15.03	8.37
AC040173.1	0	0	0	0	0	0	0	0	10.72	14.76	0	0.91	15.92	0	0	0	0	0	0	46.15	0	20.2	0	0	105.54	0	0	31.48	0	0	0	20.72	15.11	0	0	0	0	0	0	9.12	32.92	10.58	0	0	21.35	11.01	0	2.83	17.68
AC040977.1	0	34.76	0	0	0	0	0	0	0	0	0	0	98.22	0	58.84	0	0	0	0	0	0	19.85	0	0	0	0	0	62.34	0.11	63.47	0	42.45	23.24	0	0	0	0	0	8.1	0	28.06	0	80.24	0	0	29.88	0	0	4.64
AC046143.3	0	0	0	22.25	0	0	0	0	0	0	0	0	0	0	0	0	0	0	0	0	0	0	0	0	0	0	0	0	0	0	0	0	0	0	0	0	0	0	0	0	0	0	0	0	0	0	0	0	0
AC055764.1	0	0	0	0	0	0	0	0	16.91	0	0	0	0	0	0	0	0	0	0	0	0	0	0	0	0	0	0	0	87.6	0	0	0	0	0	0	0	0	39.02	0	0	12.4	11.07	26.6	23.32	0	0	0	0	10.92
AC062029.1	58.29	0	0	21.37	0	0	0	0	0	0	0	0	0	0	0	0	0	0	0	0	0	31.47	0	1.8	0	0	0	0	0	0	0	4.65	0	0	0	0	0	0	11.27	0	0	0	0	0	0	0	0	1.21	0
AC064872.1	0	0	30.96	0	0	0	146.06	0	0	0	0	0	34.11	31.4	0	98.78	18.77	0	0	0	7.67	14.68	132.37	13.44	0	0	0	0	35.86	0	0	0	0	0	0	88.69	0	0	0	0	0	0	0	10.74	0	0	0	0	0
AC068039.4	0	0	0	0	0	0	0	0	0	0	0	0	0	0	0	0	0	0	0	0	0	0	0	0	5.67	0	0	0	0	0	0	0	0	0	0	0	0	0	0	0.59	0	0	0	0	0	0	0	0	0
AC068282.3	0	0	0	0	0	0	0	0	0	0	0	0	0	0	0	0	0	0	0	0	0	0	0	0	0	0	0	0	0	0	0	0	0	0	0	0	0	0	0	0	0	0	0	0	0	0	0	0	0
AC068533.7	132.9	0	0	0	22.92	0	0	0	0	0	0	0	0	0	0	0	0	0	0	0	0	0	0	7.01	0	0	0	2.41	0	0	0	0	0	0	0	0	0.12	0	0	0	0	0	0	0	0	0	0	0	0
AC068620.1	0	0	0	0	0	0	0	0	0	20.72	0	0	0	0	16.21	40.81	0	98.73	57.06	0	0	0	0	0	0	0	137.34	5.36	0	0	0	0	0	0	0	0	0	101.64	0	0	0	0	0	0	0	0	0	20.89	0
AC068831.15	0	0	0	0	0	0	0	0	0	0	0	62.48	0	0	0	0	0	0	0	0	0	0	0	0	0	0	0	0	0	0	0	0	0	0	0	0	0	0	0	0	0	0	3.29	0	0	0	0	0	0
AC069277.2	0	0	0	0	0	0	0	0	0	0	0	0	0	0	0	0	0	0	0	0	0	0	0	0	0	0	0	0	0	0	0	0	0	0	0	0	0	0	0	0	0	0	0	0	0	0	0	0	0
AC069282.6	0	0	0	0	21.03	26.38	0	0	0	0	119.53	0	0	0	0	0	0	0	0	0	0	0	0	0	0	0	0	0	0	0	0	0	0	0	0	0	0	0	0	0	0	0	0	0	0	0	12.32	0	0
AC069287.1	0	0	0	0	0	0	0	0	0	0	0	0	0	0	0	11.13	0	0	26.08	0	0	0	0	0	0	0	0	0	0	0	0	0	0	0	0	0	0	0	0	0	0	23.25	0	0	0	0	0	0	0
AC069547.1	0	0	0	0	0	0	0	0	123.93	0	0	0	0	0	0	0	0	0	0	0	0	12.08	0	0	0	0	0	1.27	23.37	0	0	0	0	0	0	149.82	0	0	0	0	0	0	0	64.82	0	0	0	0	0
AC072062.1	0	0	0	0	0	0	0	0	0	0	0	0	0	0	0	0	0	0	0	0	0	8.44	0	1.51	0	0	0	0	0	25.61	0	0	0	0	0	0	0	0	0	0	0	0	0	0	3.12	0	40.68	0	0
AC073130.1	0	0	0	0	0	0	0	0	0	135.52	16.47	23.39	0	0	0	0	0	24.86	62.19	0	0	55.53	0	0	0	0	0	0	0	0	0	0	0.8	25.49	0	0	86.38	0	0	0	44.89	20.05	0	0	0	0	0	0	0
AC073254.1	0	0	0	0	0	0	0	0	0	0	0	0	0	0	0	0	0	0	0	0	0	18.18	0	0	0	0	0	0	0	0	0	0	0	0	0	0	0	0	0	0	0	0	0	0	0	0	0	0	0
AC073333.8	0	0	0	0	0	0	0	0	0	0	0	0	0	0	0	0	0	21.04	0	0	1.46	0	0	0	0	0	0	0	0	0	0	0	0	0	0	0	0	0	2.54	0	0	0	0	0	0	0	0	0	0
AC073610.5	0	0	0	0	0	0	0	0	0	25.43	0	0	19.72	0	0	0	13.33	0	0	0	0	0	0	0	3.14	0	0	0	0	0	0	20.26	32.14	0	0	0	0	10.4	0	0	0	0	0	0	14.79	0	0	0	0
AC073641.2	0	0	0	0	0	0	0	0	0	0	0	0	0	0	0	0	0	0	0	0	0	0	0	0	0	0	0	0	0	0	0	0	0	0	0	0	0	0	0	0	0	0	0	0	0	0	0	0	0
AC074117.10	0	0	0	0	0	0	0	0	0	0	0	0	0	0	0	0	0	0	0	0	0	0	0	0	0	0	0	0	0	0	0	0	0	0	0	0	0	1.64	0	0	0	0	0	1.39	0	0	0	70.23	0
AC074212.5	0	0	3.22	0	0	0	0	0	0	0	0	0	0	0	0	0	0	0	0	0	0	0	0	0	0	0	0	0	0	0	2.38	0	0	0	0	0	0	0	0	0	0	0	0	0	0	0	0	0	0
AC074286.1	0	0	0	0	0	0	0	0	24.51	13.43	0	2.87	16.14	0	0	0	0	64	0	9.43	40.76	0	34.01	1.08	0	1.75	0	0	0	54.22	0	0	0	0	0	0	0	1.82	0.52	8.97	0	0	0	6.04	0	0	0	12.97	0
AC074389.9	0	0	0	0	0	0	0	0	0	0	0	0	0	2.96	0	0	0	0	0	0	0	0	0	0	0	0	0	0	0	0	0	0	0	0	0	0	0	0	0	0	0	0	0	0	0	0	0	0	0
AC078899.1	0	0	0	0	0	0	0	0	0	0	0	0	0	0	0	0	0	0	0	0	0	0	0	0	0	0	0	0	0	0	0	0	0	0	0	0	0	0	0	0	0	0	0	0	0	0	0	0	0
AC079250.1	0	0	4.85	0	10.39	0	0	0	0	0	0	0	0	0	0	0	0	0	0	0	0	0	0	0	0	0	0	0	0	0	0	0	0	0	0	0	1.77	0	0	0	0	0	0	0	0	0	0	0	0
AC079354.5	0	0	0	0	0	0	0	0	0	0	0	0	0	0	0	0	0	0	0	0	0	0	0	0	0	0	0	0	0	0	0	0	0	0	0	0	0	0	0	0	0	0	0	0	0	0	0	0	0
AC079742.4	0	0	0	0	0	0	0	0	0	0	0	0	0	0	0	0	0	0	0	0	0	0	0	0	0	0	0	0	0	0	0	0	0	0	0	0	0	0	0	0	0	0	0	0	0	0	0	0	0
AC079922.2	0	0	0	0	0	0	0	0	0	0	0	0	0	0	0	0	0	0	0	0	0	0	0	0	0	0	0	0	0	0	0	0	0	0	0	0	0	0	0	0	0	0	0	8.39	0	0	0	0	0
AC083799.1	0	0	0	24.07	33.38	0	0	0	0	9.01	0	17.96	0	0	0	0	0	0	0	114.13	0	0	0	0	0	0	0	0	0	22.47	0	15.71	0	0	62.13	0	0	0	0	0	0	0	0	0	0	0	0	0	20.25
AC083843.1	0	0	0	0	0	0	0	0	0	0	0	0	0	0	0	0	0	0	0	0	0	0	0	0	0	0	0	0	0	1.96	0	0	0	0	0	0	0	0	0	0	0	0	0	0	0	0	0	0	0
AC083884.8	0	0	0	0	0	0	0	0	0	0	0	12.4	17.77	0	0	0	0	0	34.26	95.39	0	5.1	0	0	0	0	0	0	8.36	5.17	34.47	1.2	0	16.72	0	0	0	0	0	0	0	14.11	0	0	4.83	10.64	10.5	0	17.47
AC083899.3	0	0	0	0	0	2.27	0	0	0	0	2.74	0	0	0	0	0	0	0	0	1.65	0	0	1.81	2.2	0.61	0	0	0	0	0	1.67	0.38	0	0	0	1.53	0	0.44	0	0	0	0	0	0	0	0	0	0	0
AC083949.1	0	0	0	0	0	0	0	0	0	0	0	0	0	0	0	0	0	0	0	0	0	0	0	0	0	0	0	0	0	0	0	0	0	0	0	0	0	0	0	0	0	0	0	0	0	0	0	0	0
AC084018.1	0	0	0	14.08	0	0	0	0	0	0	0	0	0	4.19	0	0	0	0	0	0	1	0	0	0	0	0.95	3.81	43.73	0	0	0	0	10.67	0	0	0	0	0	26.77	0	0	0	2.7	0	0	0	8.63	0	0
AC084219.3	0	0	0	0	0	0	0	0	0	0	0	0	0	0	0	0	0	0	0	0	0	0	0	0	0	0	0	0	0	0	0	0	0	0	0	0	0	0	0	0	0	0	3.66	0	0	0	0	0	0
AC084219.4	0	0	0	0	0	0	0	0	0	0	0	0	0	0	0	0	0	0	0	0	0	0	0	0	0	0	0	0	0	0	0	0	0	0	0	0	0	0	0	0	0	0	0	0	0	0	0	0	0
AC087645.1	0	0	0	0	0	0	0	0	0	0	0	0	0	0	0	0	0	0	0	0	0	0	0	0	0	0	0	0	0	0	0	0	0	0	0	0	2.41	0	1.67	0	0	0	0	0	0	0	0	0	0
AC090186.1	0	20.2	80.98	44.29	10.26	77.36	81.46	42.85	92.74	59.94	9.31	101.69	206.17	281.76	154.05	26.54	60.64	174.54	151.3	189.75	20.33	162.7	267.42	138.71	31.19	2.02	73.26	121.43	152.5	184.76	255.15	85.45	18.31	183.07	59.45	223.13	100.57	219.08	115.48	209.55	171.94	457.8	181.87	296.43	182.02	91.45	160.56	216.96	84.17
AC090425.1	0	0	0	0	62.77	0	0	0	16.06	0	0	0	0	0	0	0	0	0	0	0	0	0	0	0	0	0	0	0	0	0	0	6.35	0	0	0	0	0	0	6.47	0	0	0	0	108.07	0	0	0	0	0
AC090587.2	0	0	0	0	0	0	0	0	0	0	0	5.28	0	0	0	19.84	0	0	0	0	0	0	0	0	0	0	0	1.37	0	4.41	0	0.51	0	29.79	0	0	0.28	0	0	0	4.22	0	0	0	0	0	0	4.01	0
AC090673.2	0	0	0	0	0	0	0	0	0	0	0	0	0	0	0	0	36.3	0	0	0	0	0	0	0	0	0	0	0	0	0	0	0	0	0	0	0	0	0	12.51	0	0	0	0	0	0	0	0	0	0
AC091171.1	0	0	0	0	0	0	7.47	0	9.56	0	0	5.48	0	0	17.2	10.83	2.88	0	0	0	0	11.26	5.08	0	13.26	0	5.43	0	0	0	0	0	0	0	0	0	0	7.69	1.55	2.23	0	0	0	27.28	12.79	0	0	4.16	7.92
AC091729.9	0	0	0	0	0	0	0	0	0	0	0	0	0	0	0	58.37	0	0	0	0	0	0	0	0	0	0	0	0	0	0	0	0	0	0	1.75	0	0	0	0	0	5.34	0	0	0	0	0	0	0	0
AC092159.2	0	0	0	0	0	0	0	0	0	0	0	0	0	0	0	0	0	0	0	0	0	0	0	0	0	0	0	1.02	0	0	0	0	0	0	0	0	0	0	0.79	0	0	0	0	0	0	0	0	0	0
AC092171.4	0	0	0	0	0	0	0	0	0	0	0	4.6	0	0	0	0	0	0	0	0	0	0	2.13	0	0	0	0	0	0	0	0	0	0	0	0	0	0	0	0	6.56	0.74	0	7.1	0	0	0	8.9	0	0
AC092295.7	0	0	0	0	0	0	0	0	0	0	0	0	0	0	0	0	0	0	0	0	0	0	0	0	0	0	0	0	0	0	0	0	0	0	0	0	0	0	0	0	0	0	0	0	0	0	0	0	0
AC092338.5	0	0	0	0	0	0	0	0	5.31	0	8.57	0	5.81	0	0	0	0	0	0	0	0	0	0	0	0	0	0	1.58	0	0	0	0	0	0	0	0	0	4.08	0	1.49	0	0	0	0	0	0	0	0	3.43
AC092431.2	0	0	0	0	0	0	0	0	0	0	11.65	0	0	0	0	0	0	0	0	0	0	0	0	0	0	0	0	0	0	6.9	0	0	1.69	0	0	0	0	0	1.5	2.02	0	0	0	0	0	0	0	0	0
AC092594.1	0	0	0	0	0	0	0	0	0	0	0	0	0	0	0	0	0	36.96	0	0	0	0	0	0	0	1.4	0	0	0	0	0	0	0	0	0	0	0	0	0	0	0	15.67	0	0	0	0	0	0	13.25
AC092620.2	0	0	19.49	0	0	0	0	0	0	0	0	0	0	0	0	0	0	0	0	0	0	0	0	0	0	0	29.71	0	0	0	0	0	0	0	0	0	0	0	0	0	0	0	0	0	0	0	0	0	0
AC093106.7	0	0	0	0	0	0	0	0	0	0	0	0	0	0	0	0	0	0	0	0	0	5.19	0	0	0	0	0	0	0	0	0	0	0	0	0	0	0	0	0	0	0	0	0	0	0	0	0	0	0
AC093110.3	0	0	0	25.75	0	0	0	0	0	10.55	0	0	0	0	4.46	0	0	0	0	0	0	0	0	0	0	0	0	0	0	8.01	0	24.18	0	0	0	0	29.69	0	0	0	0	0	0	0	0	0	0	0	15.13
AC093157.1	0	0	0	0	0	0	0	0	0	0	0	0	0	0	0	0	0	0	0	0	0	0	0	0	0	0	0	0	0	0	0	0	0	0	0	0	0	0	0	0	0	0	182.33	0	0	0	0	0	0
AC093323.3	0	0	16.62	27.19	29.33	174.76	4.61	0	0	0	0	0	0	2.27	0	0	0	0	9.35	0	0	27.81	25.08	6.37	0	0	0	7.9	45.86	4.99	17.36	0	0	0	0	3.57	0	0.76	11.03	1.42	4.33	19.33	1.16	0	0	0	0	3.42	0
AC093391.2	0	0	0	0	0	0	0	0	0	0	0	0	0	0	0	0	0	0	0	21.93	0	0	0	0	0	0	0	0	0	0	0	0	0	0	0	0	0	0	0	0	0	18.57	0	0	63.39	0	0	0	0
AC093415.2	0	0	0	0	0	0	0	0	124.76	0	0	0	0	85.97	0	0	0	0	0	0	0	0	0	0	0	0	2.6	0	0	0	0	10.24	0	0	5.26	0	0	0	0	0	0	0	0	0	11.7	0	0	0	0
AC093616.4	0	0	0	0	0	0	4.95	0	0	0	0	0	0	0	0	0	0	0	0	0	0	0	3.37	5.47	0	0	0	1.76	0	0	0	0	0	60.54	0	0	0	0	0	0	0	0	0	20.75	0	0	1.64	0	0
AC093627.10	0	0	0	0	0	0	0	0	0	0	0	0	1.41	0	0	0	0	0	4.08	0	2.22	0.61	4.11	0	0	0	0	0	0	0	0	0	0	0	0	0	0	0	0	0	0	0	1.77	0	0	0	0	0	0
AC093627.9	0	0	0	0	0	0	0	0	47.79	0	0	0	0	0	0	0	0	0	0	0	0	0	0	0	0	0	0	0	0	0	0	0	0	127.56	0	0	0	0	0	0	0	0	0	0	13.89	0	0	0	0
AC093642.5	0	0	0	0	0	0	0	0	0	129.41	0	0	0	0	0	0	0	0	35.63	0	11.09	0	0	0	0	0	0	0	0	0	0	0	0	0	0	0	0	0	16.91	2.1	24.75	0	0	0	0	0	3.87	6.52	0
AC093673.5	0	0	26.71	165.12	40.88	5.13	72.01	113.65	34.56	0	92.97	92.41	151.36	150.95	0	26.09	0	0	54.72	70.84	83.72	222.56	61.18	84.51	41.36	1.34	106.49	34.26	19.89	0	16.94	0	78.22	80.92	62.27	0	73.82	0	2.39	146.35	0	52.81	104.18	111.2	30.83	58.24	134.11	30.05	44.64
AC093677.1	0	0	0	0	0	0	0	0	0	0	0	0	0	0	0	0	0	0	0	0	0	40.64	0	0	0	0	0	0	0	0	0	0	0	0	0	0	0	0	0	0	0	0	0	0	0	0	0	0	0
AC093690.1	0	25.95	0	0	8.93	0	0	0	0	0	0	7.21	13.77	0	0	0	0	0	0	0	0	0	20.04	0	0	0	0	1.87	0	0	0	0	0	0	0	0	0	0	0	0	0	2.44	0	0	0	0	0	0.91	4.06
AC093818.1	0	0	0	0	0	0	0	0	0	0	0	0	0	0	0	0	0	0	0	0	0	0	0	0	0	3.4	0	0	7.01	49.68	0	0	0	0	0	0	0	0	0	0	0	0	0	0	0	0	0	7.06	0
AC093838.4	0	0	0	3.12	0	0	4.77	0	0	3.51	0	0	0	0	0	0	0	0	0	0	1.5	0	0	0	0	0	0	0	0	5.47	7.48	0	1.43	0	0	3.2	1.11	11.73	0	0	3.35	0	0	0	0	0	0	1.77	0
AC096649.2	0	0	0	0	0	0	0	0	0	0	0	0	0	0	0	0	0	0	0	0	0	0	0	0	0	0	0	4.73	0	0	0	0	0	0	0	0	2.26	0	0	0	0	0	6.25	0	0	0	0	0	0
AC096772.6	0	0	0	0	0	0	0	0	0	0	0	0	0	0	0	0	0	0	0	0	0	0	0	0	0	0	0	0	0	0	0	0	0	0	0	0	0	0	0	0	0	0	1.07	0	0	1.96	19.6	1.58	0
AC097721.2	0	0	5.46	0	0	0	0	20.31	0	0	0	0	0	0	0	0	0	0	0	0	0	0	0	0	0	0	0	0	0	0	0	0	0	0	0	0	0	0	0	0	0	0	0	0	0	0	0	0	0
AC098973.2	0	0	0	0	0	0	0	0	0	0	0	0	0	0	0	0	0	0	0	0	0	0	0	0	0	0	0	0	0	0	0	0	0	0	0	0	0	0	0	0	0	0	0	0	0	0	0	0	0
AC099522.1	0	0	0	0	0	0	0	0	0	11.54	0	0	0	0	0	0	0	0	0	0	0	0	0	0	0	0	0	0	0	0	0	0	1.33	0	0	0	0	0	0	0	0	0	0	0	0	0	0	0	0
AC099850.1	0	0	21.98	57.48	43.48	0	0	0	0	0	0	17.55	0	0	13.78	30.06	0	18.65	0	1.65	0	0	0	0	0	0	0	16.7	0	0	30.02	2.27	0	0	0	44.36	0	0	18.02	0	0	0	0	0	40.98	0	0	0	0
AC103801.2	0	0	0	0	0	0	0	0	0	0	0	0	0	0	0	0	0	0	0	0	0	0	0	0	0	0	0	0	0	0	0	0	0	3.05	0	0	0	0	0	0	0	0	0	0	0	0	0	0	0
AC103965.1	0	0	0.72	0	0	0	0	0	0	0	0	0	0	0	0	0	0	0	0	0	0	0	0	0	0	0	0.35	0.65	0	0	0	0	0	0	0	0	0	0	0	0	1.6	0	0	0	0	0	0	0.63	0
AC104135.3	0	0	0	0	0	0	8.32	0	0	53.07	0	0	0	0	0	0	0	19.45	0	0	0	0	0	0	0	0	0	0	0	0	0	40.48	0	1.5	0	2.13	3.28	0	0	0	0	12.11	0	77.1	0	0	0	20.06	0
AC104135.4	0	0	0	0	0	0	0	0	0	0	0	0	0	0	0	0	0	0	0	0	0	0	0	0	0	0	0	0	0	0	0	0	43.14	0	0	0	0	0	0	0	0	0	0	0	0	0	0	0	0
AC104534.3	0	0	0	0	0	20.57	0	0	0	0	0	29.83	0	14.47	0	62.95	0	26.74	0	0	0	0	0	0	0	0	0	0	0	0	3.59	0	5.43	0	0	0	0	0	0	82.87	84.53	0	0	0	0	16.25	0	18.55	0
AC104651.1	0	0	0	0	0	0	59.72	0	0	131.84	0	0	0	312.97	0	0	23.03	0	0	0	0	0	0	0	0	0	0	0	0	6.09	0	0	0	0	0	8.59	0	0	3.97	0	0	0	0	0	0	0	0	5.54	0
AC104655.2	0	0	0	0	0	0	0	0	0	0	0	20.83	0	0	0	0	0	0	0	0	7.36	0	0	0	0	0	159.69	0	0	0	0	0	0	0	0	0	0	0	0	0	0	0	0	0	0	0	0	0	0
AC104698.1	0	0	0	0	0	0	12.35	0	0	0	0	0	0	0	0	0	0	0	0	0	0	0	0	0	0	0	0	0	0	0	0	4.14	0	0	0	0	0	0	0	0	0	0	0	0	0	0	0	0	4.91
AC104841.2	0	0	0	0	0	0	0	0	0	35.95	8.98	0	0	2.85	0	0	0	0	0	0	0	0	9.38	9.52	10.02	0	3.08	0.78	0	0	0	0	0	0	1.61	0	0	0	1.17	0	3.59	19.77	0	0	0	0	0	0	0.88
AC107016.1	0	0	0	0	0	0	0	0	0	0	0	0	0	0	0	34.1	47.61	0	0	0	0	0	0	0	0	0	23.86	0	0	0	0	0	0	0	0	0	0	0	0	20.67	26.25	0	0	0	67.16	0	0	0	0
AC107081.5	0	0	0	11.14	8.77	12.2	0	0	0	0	0	0	0	9.38	0	0	36.28	0	49.54	35.41	0	6.82	0	18.01	0	3.14	40.88	6.96	28.14	26.76	25.13	0	0	1.92	0	12.22	0	3.96	2.71	20.14	38.99	0	19.49	4.93	0	52.72	38.52	10.49	0
AC108142.1	0	0	21.12	0	0	0	0	0	0	0	0	0	15.35	40.56	0	0	0	0	0	0	105.86	0	19.66	0	0	0	27.05	81.1	85.3	4.47	0	0	12.33	0	33.48	6.3	0	17.98	0	0	11.42	0	0	0	0	0	48.61	0	8.78
AC108488.3	0	0	0	0	4.05	25.41	0	0	0	91.9	13.85	0	0	0	0	0	0	0	0	0	4.23	0	0	18.52	0	0	0	0	8.21	32.81	0	0	132.31	0	0	3.86	84.89	0	1.78	0	0	7.48	0	51.16	0	0	0	0	0
AC108488.4	0	0	0	0	0	0	0	0	0	0	0	0	18.72	0	0	0	0	0	0	0	0	0	0	0	0	0	0	0	0	0	0	0	0	0	0	62.99	0	0	0	0	0	0	0	0	0	0	0	0	0
AC108676.1	0	0	0	0	0	0	0	0	0	0	0	0	0	0	0	0	0	0	0	0	0	0	0	0	0	0	0	0	0	0	0	0	2.06	0	0	0	0	0	0	0	0	0	0	27.96	0	0	0	0	0
AC110615.1	0	0	0	0	0	0	0	0	0	0	0	0	0	0	0	0	0	0	0	0	0	0	0	0	0	0	0	0	0	0	0	0	0	0	0	0	0	0	0	0	0	0	0	0	0	0	0	0	0
AC112229.7	0	0	0	0	0	0	0	0	0	0	0	6.76	0	0	0	0	0	0	0	0	0	0	0	1.27	0	0	1.75	0	0	0	0	0	0	0	0	1.33	0	0	0	0	0	0	0	0	0	0	0	0	0
AC114546.1	4.18	0	0	0	0	7.92	0	0	13.83	4.5	0	44.92	8.56	0	0	0	0	0	0	0	0	10.15	16.61	0	0	0	16.48	0	15.75	71.06	0	47.05	4.59	0	85.93	4.69	0	0	0	0.37	12.92	0	63.78	0	0.14	4.45	20.59	0	0
AC116366.6	0	0	0	0	0	0	10.89	0	0	0	0	0	0	0	4.7	0	0	0	0	0	0	0.82	0	0	0.63	0.2	0	0	0	0	0.85	0	0	0	0	0	0	3.13	0	0	0	3.42	0	0	0	5.66	4.83	5.05	0
AC117834.1	0	0	0	0	0	0	0	0	0	0	0	0	17.55	0	0	1.4	0	0	0	0	0	0	0	0	0	0	2.26	0	0	0	1.51	0	41.17	48.05	0	0	0	0	2.92	0	12.44	10.1	0	0	0	0	0	10.97	0
AC119673.1	0	63.67	0	0	0	11.28	0	0	0	0	0	0	0	63.69	0	1.07	0	0	0	0	103.71	0	45.01	0	0	0.18	0	0	133.05	78.08	30.16	0	33.56	23.44	0	0	0	24.41	86.68	0	0	0	0	7.2	40.39	134.48	0	0	0
AC120194.1	58.03	32.97	16.52	25.53	63.05	37.88	0	34.97	21.27	48.92	22.89	44.01	21.85	0	35.17	3.21	38.81	0.46	15.49	0	67.43	0	11.82	27.68	14.49	0	44.42	149.01	0	0.45	84.14	35.2	13.83	4.18	55.11	0	4.76	0	1.63	101.63	0	46.54	33.45	83.34	117.26	28.22	23.32	21.78	13.74
AC124789.1	0	24.38	41.69	102.21	37.22	38.15	32.78	51.73	17.14	48.98	33.86	96.16	22.93	67.06	29.71	63.87	0	57.41	66.42	155.16	283.82	49.42	76.7	61.92	33.14	0	254	77.98	14.74	243.07	71.58	12.36	23.97	85.83	0	288.99	27.75	60.15	65.62	0	3.84	26.68	79.13	5.69	17.63	7.14	283.39	101.19	66.02
AC125232.1	0	0	0	0	0	0	0	0	0	0	0	0	0	0	0	0	0	0	0	0	0	0	0	0	0	0	1.57	10.06	0	0	0	3.23	0	0	0	0	0	0	0	0	0	0	0	0	0	3.49	0	0	0
AC127904.2	0	0	0	0	0	0	0	0	0	0	60.64	0	0	0	0	0	0	0	0	14.19	0	0	0	0	0	0	2.03	0	0	0	0	0	0	0	0	7.51	0	0	6.5	0	0	0	0	0	11.17	0	0	0	40.44
AC131180.1	0	0	0	0	0	0	0	0	0	0	0	0	0	0	0	0	0	0	0	0	0	0	0	0	0	0	0.36	0	0	0	0	0	0	0	0	0	0	0	0	0	0	0	0	0	0	0	0	0	0
AC131571.2	0	0	0	0	0	0	0	0	0	0	0	0	13.12	0	0	0	0	46.42	0	1.17	0	0	0	0	0	0	8.83	1.08	3.13	0	0	0	0	0	0	0	0	0	0	0	0	4.75	0	0	0	0	0	13.68	0
AC132217.4	0	0	0	0	0	0	0	0	0	0	0	0	0	0	0	0	0	0	36.54	0	0	0	0	0	0	0	0	0	0	0	0	5.14	0	0	0	0	0	0	0	0	0	0	0	0	0	0	0	0	0
AC132872.1	0	0	0	0	0	0	0	0	0	0	0	0	0	0	0	0	0	0	0	0	0	0	0	0	0	0.55	0	0	0	0	0	0	0	0	0	0	0	0	0.49	0	0	0	0	1.64	0	0	0.66	0	0
AC132872.2	0	0	0	3.5	0	0	5.34	0	3.42	11.79	11.03	15.66	0	0	0	0	0	0	0	0	0	0	0	5.9	0	0.4	75.36	24.39	11.8	0	0	0	0	0	0	0	23.14	8.76	0	0	47.59	0	73.89	0	3.05	0	43.57	1.98	2.21
AC133785.1	0	0	0	0	0	0	0	0	0	0	0	0	0	0	0	0	0	0	0	0	0	12.69	0	0	0	0	0	0	0	0	0	0.52	0	0	0	0	0	0	0	0	0	0	0	0	0	0	0	29.67	0
AC135048.13	0	0	6.13	0	0	0	31.25	0	0	0	0	0	0	6.05	0	0	0	0	0	0	0	11.31	0	0	0	0	0	24.98	27.63	0	0	0	0	0	0	0	0	21.54	0	0	0	0	0	0	0	0	0	0	0
AC137932.1	0	0	0	0	0	0	0	0	0	0	0	4.07	0	0	0	0	0	0	0	15.52	0	0	0	0	0	0	0	0	0	0	0	0	0	0	0	0	0	0.46	0	0	0	0	0	0	0	0	0	0	0
AC138035.2	0	0	0	7.25	0	0	0	0	21.25	0	0	0	0	0	0	0	0	0	0	0	3.49	0	0	0	0	0	0	0	0	0	0	1.58	0	0	0	0	0	0	0	0	0	0	0	0	0	0	0	0	0
AC139099.3	0	0	0	0	0	0	0	0	0	0	0	0	0	0	0	0	0	0	0	0	0	0	0	0	0	0	0	0	0	0	0	0	0	0	0	0	0	0	0	0	0	0	0	0	0	0	0	0	0
AC141586.5	0	0	1.58	4.89	0	0	0	0	0	0	0	0	0	0	2.15	0	0	4.36	0	0	0	0	0	0	1.71	0	0.77	10.65	0	0	11.61	0	0	0	0	0	0	0	0	0	0	0	0	0	0	0	0	0	0
AC144449.1	0	0	0	0	0	0	0	0	0	0	0	0	0	0	0	0	0	0	0	0	0	0	0	0	0	0	0	0	0	0	0	0	0	0	0	0	0	0	0	0	0	0	0	0	0	0	0	0	0
AC144530.1	0	32.25	9.19	42.6	0	0	0	0	83.22	47.85	44.77	0	91.11	101.36	0	0	66.86	0	131.75	175.05	100.79	58.82	29.46	65.84	74.69	6.46	236.17	28.87	195.58	30.93	435.09	111.2	126.65	1.95	2.5	0	0	152.92	0	357.58	559.18	0	250.85	71.72	197.94	235.38	126.87	205.01	0
AC144652.1	0	0	0	0	0	0	64.81	0	0	0	0	0	0	0	0	0	15	0	6.57	0	0	0	4.41	1.79	0	0	4.04	0	1.19	0	0	0	15.54	0	0	0	60.17	0	0	0	0	5.43	0	0	0	0	4.6	0	66.97
AC156455.1	0	58.66	21.61	0	0	62.25	12.45	0	0	0	12.86	0	0	0	36.51	69.25	51.34	68.56	0	0	34.67	17.69	0	11.54	0	0	65.76	84.12	16.2	43.63	0	4.18	0	2.64	6.76	17.74	0	8.9	100.19	1.75	0	0	0	46.03	16.74	80.2	0	5.44	60.61
AC159540.1	0	0	0	0	0	6.4	0	0	0	0	16.33	0	0	0	0	0	0	0	0	0	0	0	0	1.58	0	0	4.66	0	0	0	0	0	2.94	0	0	0	1.52	0	0	0	0	0	0	0	0	0	0	0	0
ACAA1	0	0	0	0	0	0	0	0	0	0	0	0	0	5.77	0	0	0	14.87	12.89	0	0	0	9.32	3.79	0	0	0	0	1.26	0	6.45	13.68	0	0	0	0	0	0	19.14	0	0	0	0	0	0	34.27	26.76	12.72	0
ACAA2	247.29	0	133.11	0	2.88	58.43	19.03	0	0	0	117.93	0	0	0	76.69	0	0	0	22.74	0	87.33	0	0	20.62	0	0	0	0	21.78	0	0	33.58	4.75	20.53	0	0	53.58	0	40.27	0	0	2.66	0	0	3.62	14.66	168.19	53.9	36.08
ACACA	0	40.39	2.81	20.05	12.73	1.08	21.16	0	0	0	25.04	0	58.55	27.13	37.47	1.48	32.71	17.16	86.15	97.71	2.99	0	10.55	6.21	5.05	0.54	4.68	17.73	23.8	104.23	38.07	0.54	7.1	78.53	0	5.63	1.17	23.66	0	250.42	24.66	43.08	0	59.4	16.33	6.49	27.75	64.75	28.98
ACAD10	0	0	0	20.16	2.85	0	0	0	0	0	0	12.46	0	0	0	0	0	0	0	0.92	0	8.91	3.02	20.79	0	0	0	86.38	0	0.8	2.86	43.82	0	22.86	3.62	28.06	0	3.64	0.52	0	35.79	0	0	0	0	0	11.45	0	0
ACAD11	0	0	0	10.29	0	0.9	0	0	0	0	0	6.66	7.73	15.15	0	0	17.44	0	16.8	28.32	0	0	70.24	1.74	15.59	0	0	0	0	0.64	0	0	0	0	1.81	0	9.49	0.57	0	0	0	1.46	0.4	207.54	6.3	0	0	5.83	6.85
ACAD8	0	0	9.87	0	0	0	0	0	0	215.83	32.8	0	0	0	0	0	0	6.8	0	0	0	35.1	35.61	0	0	0	0	0	0	0	0	0	51.66	0.52	0	24.55	0	0.96	0	0	0	0	0	0	0	0	0	0	3.75
ACAD9	0	0	24.48	0	0	1.59	0	0	0	0	0	4.09	0	3.29	0	23.91	4.24	0	0	32.16	0.43	8.4	0	0	0	0	0	0	0	3.79	0	0	0	0	0	2.82	0	0	0	0	0	0	0	0	0	0	20.5	7.14	2.27
ACADM	379.7	61.27	290.85	31.51	442.56	84.04	47.82	75.46	157.19	182.85	143.84	8.89	160.58	134.85	324.23	202.4	84.89	59.57	58.71	150.75	46.37	137.3	146.28	187.34	65.87	6.86	54.81	21.77	35.51	54.88	236.69	100.48	227.8	0	30.02	12.89	28	199.2	64.54	118.93	157.79	93.29	77.06	336.26	48.42	72.68	0	111.31	0
ACADSB	0	2.55	97.51	120.19	18.51	0	0	0	0	0	0	0	14.28	167.05	0	0	0	27.97	44.84	15.56	0	76.81	0	6.81	26.12	0	106.65	41.8	0	10.85	0	0	0	0	0	0	0.95	32.34	1.75	0	0	22.76	0	138.92	23.26	0	53.83	43.76	0
ACADVL	0	0	10.68	27.41	33.33	6.97	0	0	0	15.06	50.53	35.88	22.7	0	0	14.18	36.96	85.78	0	20.27	11.49	133.39	49.89	13.51	11.24	1.82	129.48	0	76.59	64.84	0	0	151.57	0	140.87	0	11.36	16.06	0	140.08	5.74	102.91	0	10.79	0	22.61	4.34	0	0
ACAP1	0	0	0	0	0	1.76	0	0	0	0	0	0	0	0	0	0	12.18	0	0	38.15	8.93	0.62	0	0	0	0	0	0	0	0	0	0	0	3.7	0	0	0	0	0	0.37	0	0	0	0	0	13.05	0	4.2	0
ACAP2	174.59	2.08	102.46	124.4	69.51	20.19	38.49	0	111.14	0	17.45	172.53	32.36	50.56	34.53	0	41.25	61.45	96.88	61.37	39.49	4.52	41.72	118.53	4.82	4.47	0	80.03	204.18	54.23	13.74	44.57	3.12	1.35	126.11	49.25	4.52	19.17	34.42	89.16	268.46	8.96	22.84	130.17	54.55	31.7	12.17	22.77	16.78
ACAP3	0	0	0	0	0	0	0	0	0	0	0	0	0	0	0	0	0	0	0	0	0	0	0	0	0	1.12	0	0	0	0	0	0	0	0	0	0	0	0	0	1.29	0	0	0	0	0	0	0	0.8	0
ACAT1	0	50.45	347.27	84.17	0	81.37	0	0	267.79	327.75	149.75	149.59	0	92.06	31.04	64.73	52.74	0	75.55	5.19	0	39.88	208.82	204.23	0	0	95.29	72.3	0	83.76	0	38.88	58.34	6.3	0	76.06	0	0	0	0	0	22.73	13.9	26.43	0	58.68	0	0	8.75
ACAT2	127.5	153.92	80.34	102.54	320.22	472.42	186.52	105.65	0	88.76	0	154.07	115.04	173.8	214.23	393.88	130.9	91.56	128.74	512.68	395.92	133.87	319.48	324.54	391.78	0	238.58	318.64	31.26	21.3	841.98	39.18	3.73	107.69	290.03	114.71	156.21	73.74	257.63	0.78	108.67	145.85	169.6	279.37	79.49	184.79	168.44	42.85	71
ACBD3	0	0	2.41	20.5	14.21	0.81	101.37	239.97	9.1	4.19	35.26	106.4	17.94	0	4.91	17.32	78.18	29.93	0	10.02	2.47	61.13	29.01	50.28	33.33	1.27	3.84	6.5	3.14	10.44	4.46	32.03	5.12	0.26	40.35	53.46	35.66	2.8	6.74	134.01	101.42	5.96	5.37	11.92	37.35	63.11	0	42.74	111.71
ACBD5	0	0	0	19.86	0	0	12.79	0	30.91	0	0	4.69	8.91	0	0	0	0	27.39	10.85	0	0	29.92	7.28	6.09	0	0	1.72	68.18	0	46.35	0	1.53	3.81	17.82	0	0	0.43	1.05	0	5.38	37.62	0	4.55	11.22	0	29.5	0	0	0
ACBD6	0	25.66	0	33.9	2.86	63.88	0	0	99.34	76.16	0	0	12.08	0	0	0	79.82	46.87	52.43	39.29	13.59	52.01	58.62	1.74	4.34	0.47	13.06	0	0	23.3	1.97	0	0	0	0.73	0	0.49	1.03	0	0.38	173.95	14.46	0	3.81	9.85	27.9	42.83	16	0
ACCS	0	0	14.81	1.98	0	0	22.83	0	0	0	0	0	0	0	0	0	0	0	0	22.06	0	0	0	0	1	0	0	17.37	0	0	0	0	0	0	0	2.93	0	0.72	0	0	0	0	0	0	0	0	0	3.95	0
ACD	0	0	0	0	0	58.2	0	25.36	0	38.76	0	0	0	9.98	0	5.09	6.77	0	17.79	12.81	1.38	0	76.46	0	67.47	0	0	0	0	2.29	0	0	25.02	1.44	2.02	0	0	24.56	0	0	28.82	5.28	0	0	0	0	0	0	0
ACER3	0	0	33.22	14.99	6.78	6.02	17.16	0	0	1	7.09	10.95	136.77	0.44	6.25	0	235.74	62.57	31.3	2.81	10.59	144.93	93.3	18	13.73	0.1	75.53	14.21	7.5	49.7	13.25	16.06	53.95	74.36	51.85	0.78	1.05	5.28	8.66	0	2.79	66.17	84.56	198.41	1.96	1.25	21.19	1.51	119.08
ACIN1	81.52	9.35	12.81	2.76	9.35	0	12.64	0	12.42	3.57	28.77	3.56	3.4	7.43	5.59	29.85	1.62	2.84	32.55	86.8	23.05	1.36	16.49	7.55	1.94	2.2	0	5.58	0.78	9.45	0	4.18	12.62	51.04	0.84	16.16	1.84	1.38	0.32	22.62	19.67	7.06	6.36	4.45	32.09	5.5	15.23	33.72	70.66
ACKR3	0	0	1	42.18	80.42	0	48.29	22.24	6.01	23.69	92.18	41.34	157.89	109.02	10.82	85.78	0	21.96	52.35	158.57	56.28	99.15	67.05	22.22	179.15	0	16.7	5.36	0	0	70.72	100.41	59.82	0	0	0	209.35	76.31	38.08	7.58	49.08	0	62.05	105.91	16.09	134.59	135.81	95.53	42.71
ACLY	36.01	25.57	24.38	37.86	74.95	48.74	43.35	91.22	0	1.73	36.37	5.16	46.05	29.53	33.79	20.94	22.29	8.04	22.71	173.56	148.02	118.17	78.57	11.97	159.34	0	16.08	201.49	21.52	47.14	93.52	70.32	121.24	116.91	0	9.45	31.06	0.77	111.38	5.18	23.72	18.16	53.46	108.38	87.1	65.93	110.06	74.45	24.26
ACN9	0	7.5	92.77	28.78	140.37	33.39	75.73	7.95	48.52	0	123.59	45.87	63.68	164.09	128	8.49	14.6	11.78	38.37	38.24	9.86	86.28	13.7	69.53	77.92	0	101.66	138.67	0	184.9	131.63	73.96	30.71	144.66	213.05	81.26	25.87	10.26	107.65	0	263.25	18.82	43.87	0	46.89	3.49	10.39	76.04	0
ACO1	0	12.61	0	0	0	1.15	0	0	0	0	0	0	0	0	0	0	18.52	0	6.8	0	0	0.85	0	1.56	0.31	0	0.88	0.77	1.56	2.88	0	26.58	0	0	36.49	0	0	2.32	9.27	0.17	0	7.1	0	3.74	0	5.22	5.51	3.67	0
ACO2	0	33.39	51.97	7.35	22.78	15.99	3.74	0	30.67	56.12	63.01	2.74	31.86	76.99	0	37.05	66.52	4.37	43.35	16.27	68.77	39.48	9.52	26.86	0	0	176.46	8.14	30.87	50.08	55.67	71.97	0	212.85	374.39	80.77	18.78	60.06	67.49	10.51	25.08	7.84	132.24	121.31	10.68	74.04	46.96	20.98	6.3
ACOT1	0	0	0	0	0	0	0	0	0	0	0	0	0	0	0	4.89	3.25	0	0	0	0	0	0	0	0	0	0	0	0	0	0	0	0	0	0	0	0	0	0	7.69	0	0	0	0	0	0	0	0	0
ACOT11	0	0	0	0	0	21.71	0	0	4.56	1.16	0	2.61	16.65	0	0	0	0	0	0	0	0	0	0	0	0	0.82	0	24.63	0	0.32	1.48	0	0	0	2.29	0	0	0	0	0	0	1.49	0	2.09	0	0	1.68	4.23	0
ACOT13	163.3	7.45	240.26	102.13	169.93	71.06	93.53	319.83	19.95	49.01	2.63	18.07	32.77	140.77	0	131.04	48.09	36.44	0	67.8	6.7	84.61	21.19	44.44	35.81	0	40.44	20.77	43.06	3.18	14.67	33.32	70.07	8.41	55.72	34.37	73.58	5.12	20.72	48.46	58.5	43.74	17.65	60.7	14.06	64.84	69.13	104.09	32.22
ACOT2	0	0	0	43.31	60.05	0	6.68	0	0	14.75	0	0	0	0	0	23.24	0	7.81	0	0	0	0	0	0	1.54	0	0	0	0	0	4.19	0	0	0	0	0	0	0	1.78	27.96	0	0	0	0	0	0	1.19	19.3	2.44
ACOT4	0	0	0	0	0	0	0	0	0	0	0	6.41	0	0	0	0	0	0	0	0	0	0	0	0	0	0	0	0	0	8.01	0	0	0	0	0	0	0	0	0	0	1.02	0	3.3	0	0	0	0	0	0
ACOT7	0	24.61	10.52	0	15.03	7.07	0	0	26.46	0	85.42	12.13	5.79	10.36	0	0	15.95	45.07	16.76	0	24.77	0	17.47	7.1	39.9	0	0	15.74	12.18	5.06	38.91	8.25	76.83	57.25	0	0	29.44	4.07	1.71	0	21.34	13.86	52.02	2.84	18.88	15.29	17.6	18.41	51.28
ACOT8	0	0	0	0	34.42	0	32.78	0	0	0	0	0	0	0	0	0	0	0	0	10.18	0	1.01	11.14	0	0	0	6.73	0	15.09	0	15.27	0	0	0	0	1.57	0	7.99	45.46	8.82	0	62.03	0	0	0	0	0	10.53	0
ACOT9	452.27	0	88.2	40.76	26.68	55.93	81.52	59.38	163.64	74.72	112.01	39.58	21.33	52.42	0	0	25.26	19.78	14.43	0	5.61	45.93	12.79	0	28.82	0	0	0	46.19	46.46	12.96	0	148.54	1.49	0	144.03	109.54	0	57.27	4.05	0	0	0	51.68	9.43	85.56	4.61	34.34	49.25
ACOX1	0	24.22	0.28	57.47	7.4	33.33	14.62	25.7	5.97	0	0	21.5	71.88	27.57	39.83	45.44	0	159.88	42.11	0	9.22	10.31	89.08	34.46	1.22	0	0.41	19.18	6.3	9.64	43.02	81.26	0	94.95	3.84	2.94	60.6	70.63	3.01	53.03	10.95	3.35	0	7.54	66.76	0	33.55	21.69	128.55
ACOX2	0	0	0	0	0	0	0	0	0	0	0	0	0	0	0	0	0	0	0	0	0	0	0	0	0	0	0	0	0	14.5	0	0	70.91	0	0	0	0	0	60.75	0	0	18.78	0	0	17.39	0	0	0	0
ACOX3	0	0	0	0	0	0	0	0	0	0	0	0	0	0	23.46	0	0	0	0	0	0	0	0	0	1.16	0	0	0.68	0	0.73	0	0	3.05	0	0	0	0	0.59	0	0	0	34.73	0	0	0	0	0	0	0
ACP1	108.3	127.87	190.07	135.75	272.42	335.82	94.73	129.09	125.61	83.15	242.7	319.38	382.45	451.58	328.58	225.23	215.45	63.73	314.04	554.47	475.27	416.39	251.59	259.41	477.54	0	290.16	274.6	611.43	521.23	205.21	436.99	151.36	209.88	201.36	593.16	524.66	634.85	452.26	414.17	403.02	322.75	399.85	425.62	123.71	267.84	309.28	346.3	462.16
ACP2	0	0	0	0	0	0	0	0	0	0	0	0	0	5.3	0	0	0	0	20.27	0	0	3.68	0	0	0	0	0	0	0	0	0	0	0	0	0	0	0	0	0	4.49	2.67	0	0	0	0	0	0	0	1.94
ACP6	0	0	0	0	0	10.16	0	0	0	0	0	4.25	0	0	0	0	0	0	0	0	0	0	0	0	0	0	0	0	0	0	0	0	0	0	0	138.38	0	0	0	0	0	0	0	0	0	0	0	0	0
ACPL2	0	0	0	0	0	18.01	0	0	0	0	0	0	0	0	0	0	0	0	0	41.57	0	0	0	0	0	0	0	0	0	0	0	0	7.59	0	0	0	0	0	12.5	0	0	0	0	0	0	0	0	0	0
ACRC	0	0	0	12.03	0	0	0	0	0	0	0	0	0	0	0	0	0	0	0	0	0	0	0	0	0	0	0	6.04	0	0	13.94	0	0	0	0	0	0	0	0	0	0	0	0	0	0	0	0	41.03	0
ACRV1	0	0	3.97	3.06	0	0	0	0	0	0	0	0	72.13	0	0	0	0	0	0	0	0	39.91	0	0	0	0	0	7.12	78.38	10.49	23.07	0	0	0	0	0	0	5.37	2.49	0	0	3.92	0	0	0	0	0	0	0
ACSBG1	0	0	0	0	0	0	0	0	0	1.56	0	0	0	0	0	0	0	0	0	0	0	0	0	0	0	0	0	0	0	0	0	0	0	0	0	0	0	0	0	0	0	0	0	0	0	0	0	0	0
ACSF2	0	0	0	0	0	0	0	0	0	0	0	0	0	0	0	0	0	0	0	0	0	58.71	73.02	0	0	0	0	0	0	0	0	0	0	0	0	0	0	0	0	0	0	0	0	0	0	0	0	0	0
ACSF3	0	21.25	0	0	0	0	0	325.93	0	9.1	60.94	0	0	19.65	0	0	0	0	0	0	0	0	0	1.14	0	0	0	2.17	0	27.08	0	0	0.62	1.84	0	0	4.75	0	0.19	0	0	3.59	0	0	0	0.95	0	0.53	0
ACSL1	0	0	0	0	0	0	132.92	0	0	6.3	4.42	37.65	0	0	9.85	7.44	0	6.53	0	25.7	26.3	17.49	0	7.09	0.98	0.64	0	3.26	0	37.03	1.34	43.29	1.92	55	0	39.38	2.63	23.17	0	4.04	1	5.38	0	0.94	2.44	1.98	16.7	6.35	0
ACSL3	255.14	308.13	90.24	177.99	88.22	271.37	108.91	0	48.65	89.51	134.78	49.94	196.77	117.11	97.85	26.53	72.99	44.01	81.68	62.28	2.04	25.23	134.69	88.17	199.64	3.4	6.31	232.64	85.86	30.08	117.55	123.51	4.98	304.77	0.2	134.24	351.28	43.3	16.17	53.59	29.49	71	93.73	80.02	82.15	0.75	62.03	72.83	100.55
ACSL4	86.71	0	208.38	39.8	67.67	46.16	2	0	95.35	97.46	26.9	60.7	91.63	0.32	64.77	9.6	44.69	7.03	41.04	0	0	27.79	27.52	23.24	50.21	5.43	15.12	72.46	12.19	24.76	5.03	3.46	5.09	0	0.92	252	119.44	11.51	40.95	64.31	3.76	20.35	164.53	3.98	50.83	5.09	8.81	33.77	24.1
ACSL5	0	0	0	0	0	0	0	0	0	0	0	0	0	0	0	0	0	0	0	0	0	0	0	0	0	0	0	0	0	0	0	0	0	0	0	0	0	0	0	0	0	0	0	0	0	0	0	0	0
ACSM3	0	0	0	0	0	0	0	0	0	0	0	0	0	0	0	0	2.86	0	0	0	9.54	0	0	5.58	0	0	0	0	0	168.86	0	0	0	4.04	0	0	0	0	0	0	0	0	0	17.26	0	2.81	0	9.88	0
ACSS1	0	0	0	0	0	0.79	0	0	0	0	2.85	0	0	0	0	0	0	0	0	0	0	0	0	2.29	0	0	0	0	0	0	0	0	7.86	5.95	0	2.12	0	0	0	0.99	0	0	0	0	0	0	0	0	0
ACSS2	0	0	0	0	0	0	0	0	52.85	0	0	40.6	0	0	23.91	0	44.25	30.03	0	0	0	29.22	88.87	0	31.8	0	0	0	3.82	0	0	0	0	330.25	0	0	102.39	0	0	0	0	0	0	1.53	0	0	0	28.97	0
ACTA2	0	0	0	0	0	0	0	0	0	0	0	0	0	0	0	0	0	0	0	0	0	0	0	0	0	0	0	0	0	0	0	0	0	0	0	0	0	0	0	0	0	0	0	0	0	0	0	0	13.07
ACTB	1170.18	1360.58	1752.58	899	2368.43	1388.01	797.44	430.46	2402.57	1531.36	3844.52	2621.51	2384.63	2043.9	1034.45	1139.85	1989.91	1406.45	3478.65	2360.21	2588.53	1354.59	1737.12	1387.84	1907.27	251.34	2124.21	1342.33	2040.88	2418.82	1696.75	1382.47	3603.79	3142.3	1953.2	1860.2	1721.67	2424.3	1987.98	367.4	1450.64	3065.84	2711.94	2187.35	1644.84	2195.85	3614.43	2230.22	4665.08
ACTBL2	0	0	0	0	0	0	0	0	0	0	0	0	0	0	0	0	0	0	0	0	0	0	0	0	0	0	0	0	0	0	0	0	0	0	0	0	0	0	0	0	0	0	0	0	0	0	0	0	0
ACTBP2	0	0	0	0	0	0	0	0	0	0	0	0	0	0	0	0	0	0	39.11	0	0	0	0	0	0	0	0	0	0	0	0	0	1.45	0	0	0	0	0	0	0	0	4.04	0	0	0	0	0	0	0
ACTG1	1873.91	1188.71	1242.44	487.77	1346.85	1138.29	1130.09	1404.69	918.99	1303.85	1931.01	1936.05	1101.82	459.48	457.72	2015.16	1157.72	241.75	1798.93	2151.21	2523.46	1712.37	1412.58	1276.7	1430.6	9.33	814.14	1135.03	2037.21	2544.47	384.97	1006.82	1625.29	1950.33	1789.53	3061.34	1016.27	1759.06	1840.07	483.61	877.59	2544.64	2549.77	2407.65	207.92	444.86	1922.49	1752.98	1905.42
ACTL6A	728.41	667.96	411.06	750.95	417.59	735.07	134.04	1577.47	2193.61	417.19	451.42	428.93	215.79	222.38	246.82	1168.08	940.53	570.52	181.95	574.1	509.23	208.36	341.98	78.65	858.55	3.91	508.3	754.8	303.5	319.71	405.99	426.71	184.47	845.75	356.25	864.01	200.21	356.01	497.4	1.54	292.73	386.55	285.17	178.8	164.93	398.4	121.15	78.55	1138.72
ACTN1	0	0	15.69	0	9.78	2.22	52.07	0	26.8	27.55	44.48	51.84	8.85	15.58	7.73	1.13	28.52	4.55	7.89	77.1	7.68	0	83.9	4.52	0	0.29	112.67	0	2.47	0	3.37	8.8	44.72	0.48	59.06	11.56	1.04	8.37	7.26	2.1	6.4	55.78	0	6.51	24.58	9.31	0	7.97	46.42
ACTN4	0	30.19	0	8.32	14.29	25.34	45.7	0	0	18.7	13.12	10.19	3.03	83.99	21.94	69.96	9.8	0	23.81	21.58	43.01	29.8	0	0	5.1	0	21.09	18.25	32.75	0	1.36	14.48	31.17	53.67	77.63	54.57	21.12	4.09	26.33	81.25	2.98	15.97	8.07	0	14.5	23.48	20.28	4.71	15.75
ACTR10	142.6	104.01	219.47	145.68	46.42	332.35	58.05	0	423.56	195.18	56.24	220.26	130.99	91.9	224.54	126.27	123.57	0	296.31	98.33	224.64	349.18	123.59	135.33	218.76	0	3.9	70.01	15.04	111.03	74.33	242.87	16.79	71.02	5.92	60.2	0	4.47	191.62	27.46	202.83	75.95	117.84	140.37	29.84	175.94	511.83	12.47	175.52
ACTR1A	39.88	56.64	19.37	15.38	132.19	5.36	23.93	168.24	30.63	0	24.25	0	23.72	18.54	77.15	35.72	41.11	0	72.74	41.63	0	14.16	75.52	84.52	0	0	162.88	17.87	166.3	37.26	2.39	89.59	53.71	23.21	0	173.68	0	3.93	26.72	165.51	5.61	15.17	6.02	48.97	25.58	7.74	4.3	0	28.32
ACTR1B	0	0	0	0	0	0	0	0	0	0	0	0	3.24	2.98	0	0	0	0	0	0	0	4.18	0	0	0	0	0	0	0	0	0	11.85	0	0	13.85	0	13.23	0	0	0	0	0	0	0	2.64	0	0	0	0
ACTR2	40.04	125.09	84.94	92.64	140.61	27.22	39.41	4.15	68.48	233.72	130.26	114.91	120.5	202.76	37.4	83.29	89.9	80.41	193.61	110.99	214.31	188.53	98.72	126.96	184.39	0.59	141.25	107.49	191.58	161.24	107.95	164.88	95.26	4.01	5.45	97.48	154.36	212.59	106.5	123.14	199.89	116.91	109.73	182.56	78.53	179.08	208.76	93.07	172.18
ACTR3	432.03	152.9	19.07	55.46	225.86	153.82	196.68	11.83	172.37	261.58	70.99	91.17	203.24	130.3	206.75	237.61	216.14	125.59	62.98	87.13	93.09	49.74	56.07	234.58	99.63	0.78	293.86	204.48	90.3	141.25	250.32	102.36	117.97	85.51	0.17	82.36	565.38	132.93	198.08	411.94	398.36	226.7	611.55	382.53	112.59	418.15	215.34	54.24	241.75
ACTR3B	35.29	0	0	0	0	0	83.65	0	0	2.67	0	0	1.27	0	0	0	0	52.51	1.84	0	7.01	0	0	0	0	0	0	0	0	52.35	0	0	0	0.42	7.21	0.45	0	0	0	0	0	13.69	1.75	0	0	0	12.42	1.29	0
ACTR3C	0	76.19	0	5.79	0	0	0	55.76	0	0	18.24	0	0	15.82	0	0	0	0	8.95	3.54	0	0	0	29.27	0	0.13	0	0	0	0	0	0	0	0	1.02	0	0	0	4.54	0	98.64	0	0	0	10.08	0.41	0	0	0
ACTR5	0	0	0	0	0	0	0	0	0	3.4	0	0	0	0	0	0	0	5.41	0	0	0	0	0	6.39	0	0	0	0	0	0	0	0	11.09	0	5.33	0	0	0	1.23	0	0	3.88	0	0	0	0	0	4.29	1.91
ACTR6	205.42	116.7	107.2	55.01	10.9	13.67	0	0	118.37	96.12	92.91	0	96.64	188.24	135.46	59.1	27.75	102.68	117.7	81.04	79.01	72.94	121.1	107.05	170.16	0	113.53	119.42	0	55.34	193.84	166.8	42.72	87.75	91.56	40.3	31.71	64.15	4.21	42.52	189.89	75.19	0	112.12	62.21	10.25	83.68	94.68	0
ACTR8	0	0	19.06	0	62.49	0	65.5	0	19.71	0	0	0	0	29.72	0	0	0	0	0	7.45	0	64.54	3.81	4.67	0	0	0	0	0	0	0	0	0	0	0	1.56	0	39.51	28.28	162.82	38.56	0	2.82	0	0	0	0	9.03	0
ACTRT3	0	0	0	0	0	0	0	0	0	0	0	0	0	0	0	0	0	0	0	0	0	0	0	0	0	0	0	0	0	0	0	0	0	0	0	0	0	0	0	0	0	0	0	0	0	0	0	17.31	0
ACVR1	0	0	0	0	70.11	0	60.83	0	0	0	25.87	121.52	69.77	0	63.06	0	0	0	23.18	0	9.02	0	12.16	2.75	0	0	0	22.47	0	14.59	7.86	0	0	0	0	0	36.82	0	0	0	0	28.76	0.9	5.05	0	0	0	0	0
ACVR1B	0	0	0	0	0	0	2.21	0	0	0	0	0	0	0	0	0	0	0	6.73	0.46	0.35	24.03	0	0	0	0	0	0	0	1.35	11.81	0	0	0	0	0	1.88	0	0.29	0	0	0	0	0	6.13	0	0	2.05	0
ACVR1C	0	0	0	0	0	0	0	0	0	0	0	0	0	0	0	56.04	0	5.19	0	0	17.16	0	0	9.2	6.13	0	0	0	0	0	0	0	0	0	0	7.67	0	2.73	2.24	0.07	0	0	0	0	0.63	4.06	0	0	0
ACVR2A	0	0	0	0	11.63	6.3	101.12	251.98	241.82	277.98	38.48	0	0	0	142.74	197.46	45.15	0	32.87	6.61	0	1.59	83.2	99.94	0	0	0	0	0	56.6	132.81	0.75	40.77	0	0	3.33	103.66	9.8	85.01	58.81	0	29.22	19.42	54.13	7.04	31.97	2.19	1	249.65
ACVR2B	0	0	8.02	0	0	4.56	0	0	0	0	0	0	0	0	0	0	0.33	0	0	1.22	0	0.76	0	0	0	0	0	0	0	0	0	0	0	0	0	0	0	0	0	0	0	0	0	0	0	0	0	0	6.62
ACY1	0	0	11.09	5.4	0	11.13	0	0	0	51.59	64.79	0	94.42	7.98	0	0	0	19.27	22.76	28.91	12.13	2.49	24.97	31.01	1.89	0	181.97	17.26	110.8	27.48	159.22	113.35	1.24	41.49	0	66.33	0	14.74	0	0	0	25.25	0	0	0	0	0	30.74	0
ACYP1	0	0	63.48	37.16	77.07	6.04	0	0	23.42	120.18	87.62	31.11	25.65	3.14	53.88	10.85	21.66	0	37.93	74.71	167.16	45.15	0	17.57	4.87	0	244.87	24.84	0	72.52	117.73	8	5.48	0	10.34	41.28	103.46	48.72	114.2	90.63	136.1	0	0	4.68	24.21	107.81	173.05	72.91	0
ACYP2	0	0	0	0	0	0	0	0	0	0	0	0	0	8.32	0	0	13.26	18.81	0	0	49.45	0	0	0	0	0	0	0	7.02	0	0	2.45	0	1.29	0	0	0	0	0	122.17	0	39.71	0	0	15.46	0	0	28.13	0
AD000090.2	0	0	0	0	0	0	0	0	0	0	0	0	104.23	0	0	0	0	60.48	0	0	0	0	0	0	1.49	0.69	0	0	0	0	0	0	0	0	32.82	0	0	0	0	0	0	0	0	18.55	0	0	44.23	0	0
ADA	0	98.03	30	16.95	18.7	42.56	0	0	0	0	0	0	0	13.28	0	4.02	0	0	0	19.9	38.41	4.14	0	0	0	0	0	0	0	19.59	0	0	13.37	0	0	0	14.87	12.9	8.45	0	0	5.81	6.04	6.94	0	0	0	20.37	11.46
ADAL	123.25	0	0	2.61	72.03	51.81	26.1	0	0	0	0	5.84	6.13	0	106.44	0	50.84	7.91	8.87	41.95	0	19.2	0	2.42	9.33	0	2.26	0	15.99	0	1.25	0	87.65	0	11.71	0	2.62	0	1.43	0	53.38	26.33	0	0	0	163.88	13.99	14.41	0
ADAM10	22.32	44.69	22.5	122.02	106.57	82.21	44.72	22.12	110.22	76.64	196.5	185.05	136.11	226.71	190.23	450.54	126.66	180.24	137.97	35.25	101.18	109.9	213.11	64.7	43.25	2.27	31.8	69.91	62.33	111.48	130.95	110.17	105.46	38.53	50.57	67.97	215.23	79.52	141.36	221.11	116.93	105.74	207.1	176.72	106.31	121.7	43.34	79.86	197.83
ADAM12	0	0	0	0	1.4	0	3.78	0	0	0	0	13.87	0	0	5.81	0	0	0	0	15.67	0	0	0	0.35	0	0	0	0	0	0	35.99	0	0	0	0	0	0	0	0	0	5.91	0	0	0	0	5.83	0	0	0
ADAM15	0	0	0	0	0	6.61	0	0	0	0	0	0	0	0	0	0	0	0	0	0	0	0	0	0	0	0	0	0	0	0	0	0	0	0	0	0	0	0	0	0	0	0	0	0	0	0	0	0	42.45
ADAM17	0	0	2.15	0	17.42	0	23.25	11.01	0	0	50.76	0	18.95	0.61	23.15	0	53.77	0	4.11	110.01	200.33	2.51	8.2	10.57	111.56	0.33	0	16.02	5.61	4.13	9.31	1.18	0	0	0	0	0.79	1.45	0	47.31	2.61	73.74	0	0	18.67	124.8	148.44	0	45.48
ADAM19	0	0	0	3.7	7.7	50.37	0	0	0	33.29	3.2	0	3.96	0	32.55	0	0	6.61	22.91	0	0	0	0	0	1.3	0	0	5.38	24.99	8.07	21.28	21.76	22.03	0	0	1.64	0	0	20.29	0	27.85	33.17	7.82	0	16.14	0	0	0.29	0
ADAM1A	0	0	0	0	0	0	0	0	0	0	0	0	0	0	0	0	0	0	0	0.82	0	27.89	0	0	0	0	0	0	0	0	0	0	4.13	0	0	0	0	0	0	0	0	0	0	0	0	0	0	0	0
ADAM23	0	81.46	0	17.94	0	1.81	27.38	0	7.26	2.34	1.64	3.49	0	0.26	0	0	0	12.98	27.74	1.31	0	8.26	0	10.39	119.51	0	0	0	0	0	0	0.23	0	68.67	0	15.75	51.08	85.35	0	9.26	13.3	0	0	57.53	3.62	94.89	0.67	5.3	0
ADAM28	0	0	0	0	0	0	0	0	0	0	0	0	0	0	0	0	0	0	0	0	0	0	0	0	0	0	0	0	0	0	0	0	0	0	0	0	0	0	0	0	0	0	0	0	0	0	0	0	0
ADAM8	0	0	0	0	0	0	3.32	0	0	0	0	0	0	0	0	0	0	0	0	0	0	1	0	0	0	0	0	0	0	0	0	0	0	0	4.59	0	0	0	0	0	0	0	0	0	0	0	0	0	0
ADAM9	0	45.78	86.08	24.2	86.42	34.91	71.1	4.27	62.57	207.8	106.45	44.92	143.07	18.98	38.03	70.47	71.33	37.06	73.19	44.18	40.28	102.79	151.49	23.89	8.61	0	834.97	6.89	299.77	72.74	23.74	102.12	229.65	133.51	127.98	186.84	119.2	177.78	50.22	394.75	91.3	108.52	162.43	0	117.65	482.74	138.28	31.09	140.5
ADAMTS1	0	13.95	0	0	0	0	6.42	0	0	0	0	0	1.5	0	0	0	0	0	32.52	0	0	0	0	0	0	0	31.09	0	0	72.69	0	0	0	0	0	0	21.03	0	0	0	26.6	0	0	0	0	2.47	0	0	46.87
ADAMTS12	0	0	0	0	0	0	0	0	0	0	0	0	0	0	0	0	0	0	0	0	0	0	0	0	0	0	0	0	0	0	0	0	0	0	0	0	0	0	0	0	0	0	0	0	0	0	0	0	0
ADAMTS13	0	0	0	6.64	0	0	0	47.99	0	0	0	0	0	3.27	0	0	0	0	0	0	24.77	0	0	0	0	12.08	0	0	0	0	0	0	0	0	0	0	0	0	0	0	0	0	0	0	0	0	0	0	20.95
ADAMTS15	0	0	0	0	0	0	0	0	0	0	0	0	0	0	0	0	0	0	0	0	0	0	1.21	0	0	0	0	0	0	0	0	0	0	0	0	0	1.51	0	0	0	0	0	0	0	0	0	0	0	0
ADAMTS16	0	0	0	0	0	0	0	0	0	0	0	0	0	0	0	0	0	0	0	0	0	0	0	0	0	0	0	0	0	0	0	0	0	0	0	0	1.18	0	0	80.56	0	0	0	0	0	0	0	0	0
ADAMTS2	0	0	0	0	0	0	0	0	0	0	0	0	0	0	0	0	0	0	0	0	0	0	0	0	0	0	0	0	0	0	0	0	0	0	0	0	0	0	0	0	0	0	0	0	0	0	0	0	0
ADAMTS6	0	0	0	0	0	0	0	0	0	0	0	0	0	0	0	0	0	0	0	0	0	0	0	0	0	0	0	0	0	0	0	0	0	0	0	0	0	0	0	0	0	0	0	0	0	54.18	0.26	0	0
ADAMTSL4	0	17.26	0	0	0	0	23.2	36.61	7.42	0	0	0	24.38	0	0	0	0	0	0	1.2	0	3.5	0	0	0	0	0	0	0	0	0	15.7	0	0	2.03	0	0	0	0	0	0	0	0	0	0	0	0	0	0
ADAMTSL5	0	6.27	0	0	0	0	4.22	0	0	0	0	0	0	0	0	0	0	0	0	0	1.17	0	0	0	0	0	0	0	0	0	0	0	0	0	1.71	0	1.02	0	0	0	0	0	2.62	0	0	0	12.05	2.74	0
ADAP1	0	0	0	0	0	0	0	0	0	0	0	24.49	0	0	0	0	0	0	0	0	0	0	0	0	0	0	0	0	0	0	0	0	0	0	0	0	0	0	0	0	0	0	0	0	0	0	0	0	0
ADAR	24.2	91.67	75.75	50.46	27.29	1.32	64.7	81.18	9.86	86.15	93.87	102.93	3.24	27.8	118.92	15.18	30.3	97.71	139.01	27.12	159.77	37.16	67.75	50.5	23	0.11	79.13	53.94	127.5	63.15	114.63	80.13	65.32	27.72	16.59	60.11	134.8	116.02	78.62	94.22	11.56	11.52	100.13	16.56	160.08	165.51	73.77	127.11	15.41
ADARB1	0	0	0.6	0	0	0	2.85	0	0	0	0	0	0	0	0	17.37	0	6.67	0	0	0	0	0	1.58	0	0.85	0	0	0	0	0	8.32	0	0	20.4	0	0	0	0	0	0	0	0	0	1.45	0	4.55	0	0
ADAT1	115.55	5.51	5.21	57.62	40.77	299.49	24.59	0	135.04	0	0	150.54	46.7	21.53	97.81	26.31	31.42	0	177.27	15.02	179.74	108.34	25.17	29.97	28.07	0	0	0	11.73	108.15	0	103.72	0	148.75	116.6	0	1.15	76.58	15.58	43.61	0	24.83	292.49	43.8	97.26	6.34	4.36	87.56	52.68
ADAT2	26.33	44.87	0.96	0	53.95	66.4	0	2.38	36.2	37.93	24.02	7.37	39.38	1.62	40.52	0	0	0	24.45	48.93	3.67	107.62	3.42	2.08	9.24	0.11	53.38	25.42	0.28	11.28	51.25	4.3	61.01	0.14	0	71.33	0	39.6	0	0	4.6	42.88	0	1.11	29.42	50.28	0	23.16	12.47
ADCK1	0	0	0	0	0	8.01	0	0	0	0	0	0	7.39	0	0	0	0	12.2	0	0	0	0	0	0	0	0	0	2.52	0	0	29.13	0	0	0	0	0	0	0	0	0	0	0	0	0	0	0	50.42	0	0
ADCK2	0	0	0	0	0	0	0	0	0	0	0	0	0	0	0	0	0	13.57	0	0	0	0	9.68	0	0	0	0	0	42.77	0	0	0	0	0	0	1.68	0	2.88	0	0	0	0	60.33	0	0	0	0	0	0
ADCK3	0	0	0	0	0	0	0	0	0	0	0	0	0	44.05	0	0	0	0	0	0	0	0	20.93	0	0	0	0	0	0	0	0	0	0	0	0	0	0	0	0	0	0	0	0.23	0	0	0	0	0	0
ADCK4	0	6.82	0	0	0	1.45	0	0	0	0	0	0	0	0	0	0	0	0	0	0	0	0	0	0	0	0	0	0	0	0	0	0	0	0	0	0	0	0	0	0	1.19	0	0	0	0	2.35	35.06	0	0
ADCK5	0	0	0	0	0	0	0	0	0	0	0	0	0	0	0	0	0	0	0	0	0	0	0	0	13.3	0	0	0	0	0	0	0	0	0	0	0	0	0	0	0	0	0	5.8	0	0	0	0	0	0
ADCY1	0	0	0	0	0	0	0	0	0	0	0	0	0	0	0	0	0	0	0	0	0	0	0	0	0	0	0	0	0	0	0	0	0	0	0	0	0	0	0	0	0	0	0	0	0	0	0	0	0
ADCY10P1	0	0	0	0	0	0	0	0	0	0	0	0	0	0	0	0	0	0	0	0	0	0	0	0	0	0	0	0	0	0	0	0	0	0	0	6.4	0	0	0	0	0	1.12	0	0	0	0	0.95	2.49	0
ADCY3	0	0	19.51	0	1.48	1.14	0	99.48	0	0	21.63	0	3.03	16.88	0	53.93	0	3.8	6.59	34.66	227.85	11.75	2.94	25.19	25.93	0	2.07	6.81	3.86	13.94	0	3.66	0	26.35	0	4.31	94.2	3.44	1.12	3.58	9.82	8.77	2.63	0	0	9.68	1.42	11.9	0
ADCY7	0	0	0	0	7.79	21.22	0	0	0	4.91	0	0	0	0	0	0	28.73	0	0	5.62	0	0	0	0	0	0	0	4.95	0	0	4.92	0	34.01	0	0	0	1.65	0	0	0	0	7.06	2.47	0	0	0	4.74	0	0
ADCY9	0	0	0	0	0	0	0	2.05	0	0	0	0	0	0	0	0	0	0	0	0	0	0	0	0	0	0	0	0	0	0	0	0	0	0	0	0	0	0	0	0	0	0	0	0	0	0	0	0	0
ADD1	0	45.38	5.13	1.86	6.09	0	5.68	12.28	14.53	2.09	25.02	17.76	0	11.72	17.98	0	18.68	71.35	73.14	35.12	1.36	35.25	20.43	0	85.25	5.35	10.06	52.55	4.46	6.7	22.79	118.99	31.9	16.23	17.67	2.32	4.61	11.92	35.41	0	28.73	37.04	0	10.13	6.32	61.65	12.89	63.67	30.04
ADD3	0	0	245.61	101.29	1.51	0	0	0	0	0	0	0	0	1.88	2.68	6.76	0	105.98	88.17	0	230.11	2.81	7.93	218.29	0	0	0	0	0	0	0	25.59	29	0	0	0	0	124.51	0	0	0	0	0	1.54	5.32	0	0	20.33	109.94
ADH5	0	377.19	570.66	295.16	254.57	321.73	429.91	340.73	121.47	325.67	112.95	181.8	183.14	639.98	361.99	288.83	227.78	143.8	145.75	393.47	511.1	75.8	237.76	270.13	117.58	0	18.63	113.58	243.38	48.33	208.25	464.87	615.1	113.31	109.44	202.08	306.64	403.54	63.44	254.33	150.18	162.51	28.98	790.99	319.44	478.77	453.97	155.91	407.69
ADH5P4	0	0	2.08	0	0	0	0	0	0	0	0	0	0	0	5.66	0	0	0	0	2.04	0	0	0	0	0	0	0	0	0	0	0	0	0	0	0	0	0	0	0	0.59	0	0	0	0	0	2.27	0	0	0
ADHFE1	0	0	0	0	0	0	0	0	0	0	0	0	0	0	0	0	0	5.08	0	0	0	73.14	0	0	0	0	0	0	0	0	6.78	0	0	0	0	0	0	0	0	0	0	0	0	0	0	0	0	0	0
ADI1	45.17	26.49	0.91	25.42	16.18	34.35	0	6.81	35.87	144.15	22.27	10.17	37.43	7.65	9.93	0	91.46	41.63	54.13	18.44	15.81	19.5	24.21	39.34	17.83	0	67.57	8.21	45.37	30.08	22.34	0.61	21.35	0.39	8.95	30.73	23.42	21.93	0	19.07	83.94	76.88	0	4.96	17.58	4.11	50.54	39.63	114.95
ADIPOR1	0	47.74	21.48	6.44	18.72	4.57	38.01	0	3.15	3.62	10.16	7.21	33.32	2.38	2.83	0	41.39	132.5	52.21	50.92	14.34	11.86	6.68	25.8	2.26	0	28.58	121.61	9.06	7.96	6.17	14.72	81.86	22.99	32.32	149.19	247.61	9.68	5.23	68.78	2.42	32.97	3.09	6.51	47.34	145.26	6.11	38.9	153.24
ADIPOR2	0	0	0	0	0	8.62	0	0	87.73	18.7	0	7.4	32.35	0.41	83.27	20.64	7.78	2.95	43.29	12.01	0	1.52	1.71	22.28	55.4	0	66.6	3.36	0.46	109.51	0	1.08	0	0	83.53	0	0.2	65.46	0.34	7.39	0	21.51	0	188.2	1.44	86.33	4.03	1.87	0
ADIRF	0	210.97	76.68	75.41	102.44	291.45	180.89	77.86	80.22	0	248.37	220.89	407.15	260.09	104.13	104.87	95.12	614	133.29	122.6	251.73	416.22	100.6	142.94	241.09	1.23	291.8	172.48	227.14	626.49	345.71	95.98	63.13	989.87	238.16	189.69	314.32	134.64	212.52	42.88	365.33	203.61	432.01	244.49	84.48	141.53	504.95	427.91	293.23
ADIRF-AS1	0	0	0	43.04	38.62	0	0	0	0	0	0	0	0	0	2.7	0	0	0	0	0	0	10.62	0	0	0	0	0	0	0	0	0	0	0	25.47	0	0	0	16.1	0	0	11.01	1.97	3.09	0	0	21.58	0	36.39	0
ADK	241.9	81.36	180.85	325.72	121.02	436.48	240.74	186.43	649.19	567.12	282.41	132.17	215.5	41.34	261.97	301.68	166.57	133.78	250.66	124.78	294.04	77.63	175.8	87.23	142.21	2.84	415.37	246.44	227.51	41.28	250.3	88.74	423.76	183.12	33.74	149	221.12	54.9	136.3	124.6	240.74	214.2	100.45	223.82	65.4	173.11	139.17	120.79	248.62
ADM	0	30.32	0	0	2.91	0	0	0	13.04	0	0	0	0	13.44	0	0	0	0	32.49	4.22	0	1.93	0	8.86	0	0	5.32	7.32	0	0	0	0	0	21.33	0	0	0	0	0	0	0	0	0	0	0	14.82	20.48	16.06	5.3
ADM2	0	0	0	1.56	0	0	0	0	0	0	0	0	1.67	0	0	0	0	0	24.15	0.99	3.19	2.16	0	0	0	0	0	0	0	0	0	0	0	0	0	0	0	0	0	0	0	0	0	0	0	0	0	0	0
ADNP	52.97	32.6	41.44	71.77	43.17	0.57	35.39	2.66	23.17	9.92	64.41	32.14	20.07	0	64.04	7.82	70.19	43.34	8.54	18.15	0.4	43.71	49.26	47.94	0	2.19	22.74	57.41	54.01	26.7	26.28	9.13	15.91	32.96	136.85	34.58	28.19	7.59	19.94	33.65	25.69	8.1	89.05	58.75	28.86	54.21	0.36	20.01	21.62
ADNP2	0	0	9.1	2.45	17.81	0	0	14.73	0	31.6	5.78	9.58	13.08	48.47	0	0.54	16.56	0	3.78	5.41	0	0.56	1.27	14.43	1.72	0.14	0	0	0.34	2.66	21.08	12.77	4.2	0	0	15.93	0.58	26.65	0	51.67	29.77	7.82	0	0	6.39	12.94	12.91	5.19	0
ADO	0	0	0	8.93	0	0	0	0	0	0	0	0	0	0	0	0	1.05	6.38	22.1	0	0	0	0	0	0	0	0	0	0.5	0	0	0	0	12.75	0	0.26	0	0	0	0	0	0	13.72	1.8	12.45	0	0	4.05	0
ADORA2B	94.92	62.91	3.84	3.96	5.49	68.85	18.12	19.07	46.39	4.45	93.59	64.48	63.49	76.96	0	1.75	53.58	42.37	6.12	87.84	33.81	27.32	53.38	30.03	0	0	229.46	0	6.68	0	0	9.47	14.48	1.09	0	116.13	0	106.06	0	0	96.35	2.53	246.24	66.63	31.03	65.61	0	67.23	94.88
ADPGK	0	8.54	129.74	45.15	0	15.89	22.97	154	1.41	61.55	0	0	0	0	51.23	0	1.7	0	145.38	24.06	52.51	1.33	0	8.18	46.18	0.66	0	50.62	44.42	62.12	32.96	66.46	0.33	18.24	0	11.56	20.49	100.64	21.71	8.58	28.29	17.52	1.44	60.81	64.26	51.54	0	2.87	0.91
ADPRHL1	0	0	0	0	2.53	0	0	0	0	0	0	0	0	0	0	0	0	0	0	0	0	0	0	0	0	0	0	0	0	29.49	0	0	0	0	0	0	0.86	0	0	15.17	0	0	78.53	0	0	0	0	6.2	2.3
ADPRHL2	0	46.86	0	8.25	14.31	0	0	0	0	0	6.51	0	4.41	0	0	0	19.43	0	31.91	0	53.12	0	0	6.96	0	0	0	0	0	0	0	0	0	0	0	0	0	0	10.05	5.27	11.82	26.4	0	0	0	0	0	0	0
ADPRM	0	0	0	0	0	0	0	0	0	111.13	0	24.61	0	38.91	0	85.47	0	0	20.6	12.16	7.5	3.07	0	94.34	0	0	0	0	0	3.88	0	0	1.43	0	0	0	0.74	0	0	1.14	0	3.99	0	41.25	0	0	0	0	0
ADRB2	79.97	0	14.02	66.68	0	43.5	10.18	24.1	3.26	18.73	0	14.93	35.66	10.67	11.72	11.8	9.81	0	56.72	5.27	0	6.14	20.76	2.81	204.62	0	53.87	56.17	56.23	45.66	78.22	2.9	59.48	0	33.45	0.98	22.84	6.68	4.73	0	0	4.27	0	0	0	9.41	0	16.05	185.11
ADRBK1	0	0	0	0	0	7.02	0	0	0	0	0	0	0	0	0	0	0	0	0	0	0	0	0	0	0	0	0	0	0	0	0	0	0	0	0	0	0	0	0	0	0	0	0	0	0	0	0	0	0
ADRBK2	0	0	0.47	0	1	0.31	5.49	0	0	17.77	0	0.8	2.31	0	0	2.86	0	0	1.11	14.67	0.87	0	12.04	0	0	0	0	0	0	0	0	7.35	12.83	0	0.51	0.42	0	0	0	0	1.8	0	0	5.81	3.13	0	0	0	0.45
ADRM1	0	0	22.31	0	0	5.3	15.54	0	0	5.72	32.1	0	10.89	0	0	0	7.18	0	0	12.87	0	2.34	16.79	6.44	1.79	0	2.56	0	4.29	1.58	0	3.32	14.81	9.78	14.24	4.47	9.02	6.37	3.1	1.48	5.8	10.35	15.64	0	0	11.57	9.65	10.09	30.64
ADSL	0	31.05	9.64	106.42	89.56	116.63	75.14	184.59	54.41	264.28	87.81	62.35	40.97	0	0	203.41	42.6	74.53	43.07	59.44	0.51	6.04	30.92	96.89	280.66	0	78.9	112.53	102.91	78.17	42.8	81.49	159.67	120.33	0	283.9	59.67	0	190.86	125.71	92.97	58.46	54.43	32.97	24.26	4.5	0	25.31	223.3
ADSS	0	0	23.67	0	48.56	13.52	0	0	22.78	20.55	22.84	2.7	15.5	0	21.22	3.44	9.15	81.58	3.73	48.1	0	54.72	0	38.55	11.01	2.65	76.51	11.22	32.09	2.42	8.09	5.97	17.68	50.7	3.4	34.28	2.28	0	0	0.44	0.86	44.8	0	0	2.1	103.92	0	18.12	36.57
ADSSL1	0	0	0	0	22.22	10.85	0	0	15.18	0	19.67	27.93	0	0	0	0	0	89.03	49.55	0	0	0	0	0	13.72	0.29	0	0	0	3.88	0	1.54	8.56	0	0	0	83.88	3.12	11.91	73.99	4.47	0	0	4.2	40.81	0	0	0	17.9
ADTRP	0	0	14.91	11.01	16.66	0	44.92	0	0	0	0	33.95	0	0	0	0	0	27.41	0	0	0	0	7.37	41.7	0	0	0	0	0	0	0	3.3	0	0	0	3.87	0	59.93	0	0	22	9.83	0	11.12	0	0	14.56	0	138.56
AEBP2	0	8.35	30.81	47.88	55.33	18.39	24.36	0	14.37	17.93	146.79	162.62	205.82	224.33	71.1	50.44	99.58	71.19	102.85	401.96	365.81	156.72	41.4	12.33	122.56	2.42	57.09	400.27	238.54	365.94	117.17	265.5	117.42	212.45	36.05	288.47	219.92	372.44	186.19	134.7	109.52	241.62	374.74	86.89	151.91	371.65	192.3	90.59	151.05
AEN	0	9.74	0	39.65	0	0	0	0	0	70.54	103.32	0	4.59	12.15	15.08	5.7	16.2	0	39.81	0	0	0	17.68	28.03	0	0	0	33.65	18.09	35.39	0	0	2.45	0	0	16.01	26.86	0	0	0	0	0	17.3	0	0	0.92	39.75	0	9.47
AES	0	0	0	0	0	8.59	0	15.87	52.07	0	0	0	8.21	0	0	0	0	0	10.19	6.72	0	12.82	0	0	0	0	0	0	24.58	34.87	0	0	1.51	0	0	0	0	0	0	0	5.07	0	0	0	5.74	0	21.99	5.59	8.31
AF001548.5	0	0	17.05	17.57	24.36	0	0	0	0	0	0	0	0	0	0	3.89	0	15.67	0	11.11	12.65	0	0	0	61.62	0	168.39	17.86	14.58	0	0	0	0	0	0	0	0	0	1.78	0	0	0	0	0	7.65	12.39	0	39.79	0
AF121898.3	0	0	0	0	0	0	0	0	0	0	0	0	0	0	0	0	0	0	0	0	0	0	0	0	0	0	0	0	0	0	0	0	0	71.45	0	0	0	0	0	0	0	0	0	0	0	0	0	0	0
AF127577.10	0	0	0	0	0	0	0	0	0	0	0	0	0	0	0	0	0	0	0	12.38	0	0	0	51.88	44.33	0	0	0	0	0	92.41	0	12.71	0	0	0	40.27	0	0	0	92.51	0	0	0	9.04	0	0	0.03	0
AF127577.11	0	0	0	0	0	0	0	0	0	0	42.24	0	0	0	0	0	0	15.93	0	0	0	61.66	0	0	0	0	0	0	2.51	0	38.48	0	0	0	0	0	0	0	0	0	0	0	3.43	0	31.12	0	108.81	5.06	67.61
AF127577.8	0	0	6.14	0	0	0	0	0	0	0	0	0	0	0	0	0	0	0	29.36	0	0	0	0	0	0	0	0	0	2.67	0	0	0	0	0	0	0	0	0	0	0	0	0	0	0	0	0	0	0	0
AF127936.7	0	0	11.67	0	3.13	0	0	0	0	0	0	10.1	0	0	0	0	0	0	3.49	0	11.39	1.04	11.7	0	0	0	0	0	0	0	0	0	0	0	0	1.65	0	2.54	0	0	5.25	30.52	42.87	0	1.96	0.4	90.05	2.55	18.49
AF129408.17	0	0	0	0	49.96	0	27.72	0	77.06	72.48	236.81	72.28	41.69	0	96.53	0	83.89	191.79	190.2	362.68	0	159.5	122.86	153.45	7.18	1.69	0	40.87	5.11	35.52	16.76	7.76	0	1.7	206.24	10.34	0	15.53	53.52	55.94	17.1	0	0	249.63	58.01	105.88	0	25.9	0
AF131215.3	0	0	0	0	0	0	0	0	0	0	0	0	0	0	0	0	0	0	0	0	0	0	0	0	0	0	0	0	0	0	0	0	0	0	0	0	0	0	0	0	0	0	0	0	0	0	0	0	0
AF196972.9	0	26.54	0	0	0	0	0	0	0	0	0	0	0	0	0	0	0	0	0	0	0	0	0	0	0	0	22.22	0	0	0	0	0	0	0	0	0	0	0	21.34	0	0	0	0	0	0	0	0	0	0
AF230666.2	0	0	0	0	0	0	0	0	0	0	0	0	0	0	0	0	28.27	21.11	14.86	11.64	0	0	0	3.18	0	1.09	0	0	0	0	0	0	0	0	0	39.43	0	0	0	15.47	0	0	0	14.98	0	47.44	0	0	0
AFAP1	0	0	0	0	0	0	35.71	0	0	0	7.2	0	3.91	0	0	0	0	15.36	29.24	3.14	0	0	0.91	11.82	1.23	0	0	0	0.75	0.83	0	0	0	1.09	0	0.41	1.31	0	3.28	0	0	6.23	0	0	6.79	1.86	0	2.76	1.71
AFAP1-AS1	7.73	46.11	15.02	30.94	27.49	7.15	19.19	30.28	11.33	4.34	39.64	67.11	19.48	39.27	37.39	50.48	15.37	33.97	31.08	68.11	25.94	51.63	24.08	28.41	89.18	0	74.75	33.71	73.11	27.98	6.02	26.92	53.08	28.25	56.84	57.87	141.11	51.59	40.56	75.61	27.69	18.48	1.67	25.72	16.01	78.43	22.25	24.36	35.97
AFAP1L1	0	0	0	10.31	1.43	0	0	0	0	0	0	4.61	0	0	0	0.91	0	0	0	0	0	0	0	0	0	0.47	0	0	0	8.98	0	0	0	0	0	7.24	0.49	0	1.25	0	0	10.55	0	0	0	0	0	0	0
AFAP1L2	0	28.55	0	7.18	3.74	12.49	46.08	44.05	0	10.27	2.83	2.01	0	0.44	0	0	0	13.4	2.78	14.19	0.43	9.09	1.86	15.14	3.78	0.2	0.57	2.09	1.51	79.94	24.08	11.44	46.82	0.25	3.16	0.79	1.48	0	2.91	2.46	5.14	4.8	2.76	19.96	0	3.17	0	3.56	13.59
AFF1	0	0	0	0	0.49	0	0	0	0	0.79	18.89	7.1	2.26	8.33	15.63	0.31	19.92	7.55	4.36	17.83	29.34	15.25	0	1.98	113.33	0	0.11	7.19	2.38	0	0	41.53	4.03	75.44	1.12	53.74	3.17	0	16.3	21.16	0.25	23.9	69.44	4.03	20.27	0	0	2.2	0
AFF4	33.01	0	9.35	51.08	0	1.79	0	0	0	32.91	2.16	61.72	8.53	1.69	303.36	0	62.09	36.32	56.41	5.2	157.76	59.17	18.54	33.91	0	3.32	0	0.2	36.51	342.23	3.94	276.92	60.31	0	0.24	12.86	0.08	101.81	0.4	42.62	38.67	133.76	828.52	0	31.55	14.5	0	38.39	659.88
AFG3L1P	0	16.59	0.95	0	9.83	0	0	0	59.25	0	64.74	46.14	0	98.18	0	0	7.68	0	4.55	0	0	4.07	0	0	21.68	0.67	290.7	0	8.52	0	0	0	0	0	0	2.22	0	0	18.46	0	0	54.35	45.12	0	0	0	0	22	0
AFG3L2	0	42.37	0	0	34.22	2.04	0	0	18.08	50.83	38.67	3.25	39.34	0	0	0.91	4.71	3.67	37.93	4.92	0.99	79.02	8.46	0	19.63	0	28.06	21.37	0	13.44	0	0.61	10.82	77.41	60.43	7.18	45.53	52.21	0	10.7	0.74	0	6.69	7.3	0	0	7.08	20.83	0
AFMID	0	91.84	8.91	154.49	82.65	1.76	115.94	9.74	3.95	140.83	115.4	133.31	38.93	0	11.33	5.71	42.85	181.29	318.97	124.78	13.14	9.31	135.4	17.05	189.81	0	0	128.97	8.46	37.76	7.75	5.28	16.81	11.1	4.98	12.43	6.21	159.46	30.36	6.27	26.06	239.72	22.52	22.24	34.59	4.28	3.28	14.88	25.51
AFTPH	204.15	99.41	18.88	17.64	21.79	53.94	11.14	238.29	6.46	0	46.93	49	35.11	0	29.07	17.75	33.1	26.03	11.08	18.3	52.53	18.27	38.74	26.25	0	0	0	15.85	3.25	82.44	0	46.17	1.64	0	0	15.73	49.34	42.03	27.51	35.73	0	21.16	0.7	1.11	3.18	17.68	3.13	11.24	9.39
AGA	0	22.18	202.7	117.8	87.11	141.53	200.48	117.63	280.23	170.89	101.09	92.03	43.97	86.76	109.61	6.41	228.7	36.67	0	117.31	182.13	51.07	127.96	190.49	50.46	6.05	0	25.76	137.26	26.59	175.38	129.67	196.4	226.57	189.03	135.08	119.91	194.15	129.27	541.02	93.51	92.03	86.96	201.96	56.45	148.53	73.33	23.28	48.25
AGAP1	0	0	12.17	0	0	1.38	0	0	0	7.13	0	0	3.4	0	0	0	0.71	0	0	5.02	1.89	5.85	0	1.34	0	0	0	0	0.34	0.75	0	2.76	7.99	41.4	0	6.22	0	0	0	16.23	0	0	0	0.2	0	0	3.1	21.58	0
AGAP2-AS1	0	0	0	0	0	0	0	0	4.51	0	0	0	0	0	0	0	0	0	0	0	0	0	0	0	0	0	0	0	0	0	0	0	0	0	0	0	0	0	0	0	0	0	0	0	0	0	0	0	2.92
AGAP3	0	9.14	0	0	0	12.26	0	0	0	0	0	0	0	1.98	0	0	0	0	0	2.55	0	0	0	0	0	0	0	5.85	0	1.25	50.12	0.79	0	0	0	5.8	0	28.24	20.42	0	0	0	18.56	10.85	0	1.28	0	0	10.16
AGAP4	0	0	0	0	0	0	0	0	0	0	0	0	0	0	0	0	0	0	0	0	0	0	0	0	0	0	0	0	0	0	0	0	0	0	0	0	0	0	0	0	0	0	0	0	0	0	0	0	0
AGAP5	0	0	0	0	0	0	0	0	0	0	0	3.11	2.98	0	0	0	0	0	0	0	0	0	0	0	0	0	0	0	0	0	0	3.03	0	0	0	8.14	0	0	0	9.65	0	0	8.01	0	0	0	0	2.36	0
AGAP6	0	0	0	0	0	0	0	0	0	0	0	2.78	0	0	0	0	3.35	0	4.41	0	33.93	0	2.96	0	0	0	0	10.11	21.62	4.43	1.19	0	5.12	0	0	0	0	0	0	5.22	0	0	0.55	0	0	0	0	0.81	0
AGAP8	0	0	0	0	3.87	0	0	0	0	0	4.4	0	0	0	0	0	0	0	4.31	0	0	0	0	0	0	0	0	0	0	0	0	0	10.85	0	0	0	0	3.49	0	0	0	0	0	7.51	0	4.92	0	3.16	0
AGAP9	0	0	0	0	2.39	6	0	0	0	0	0	0	0	0	0	0	0	0	0	0	0	0	0	0	0	0	0	0	0.97	0	0	0	0	4.26	0	0	0	0	0	0	0	0	0	0	0	0	0	0	4.35
AGBL2	0	0	0	71.36	0	0	0	0	0	0	91.6	9.04	8.42	2.53	12.06	0	0	26.31	0	0	0	0	116.06	37.43	162.89	1.63	0	0	44.35	5.03	0	0	0	0	134.02	0	30.51	0	0	0	0	0	3.25	44.89	14.07	84.11	0	0	66.21
AGBL5	0	38.49	3.65	2.14	0	39.34	0	0	0	0	13.41	15.87	3.03	0	0	0	0	0	0	0	0	0	0	16.98	0	0	17.07	0	0	0	0	0	18.16	0	0	0	0	0	0	0.97	0	0	0	0	0	1.3	0	13.61	0
AGFG1	0	18.73	2.98	9.04	0.52	0	31.48	9.93	0	0	32.19	40.49	0.81	0	0	136.37	0	24.74	41.96	7.03	0.83	6.26	0	1.94	1.32	0	0	15.76	144.16	0	13.25	0.16	0	8.19	0	6.62	2.93	12.3	104.57	18.98	12.95	75.2	9	51.77	15.76	84.6	24.75	61.44	168.05
AGFG2	0	0	0	0	0	0	0	0	0	0	0	0	0	0	0	0	0	0	0	0	0	0	0	0	0	0	0	2.13	0	0	0	0	0	0	0	0	2.6	0	0	0	0	0	0	0	0	0	0	0	0
AGGF1	0	23.34	9.5	5.87	18.32	0	0	0	1.43	0	43.98	0	6.28	0	37.68	1.3	15.56	0	13.62	6.96	10.95	31.76	0	7.43	0.51	0	2.83	23.32	7.02	1.83	37.96	0	0	0	9.42	17.19	18.9	0	0	4.42	47.83	8.45	10.28	1.48	2.56	0	0	2.91	21.3
AGK	41.41	40.53	213.66	13.84	126.84	97.03	0	261.77	0	188.68	26.04	54.94	9.23	15.43	258.79	0.76	29.17	3.08	12.18	73.35	0	57.31	60.19	17.56	103.28	0.9	137.13	0.5	145.83	0.54	86.11	99.01	67.53	5.7	31.42	20.2	29.51	86.63	0	0	79.88	52.39	10.61	73.63	15.55	84.99	1.21	33.91	20.7
AGL	0	12.59	0.31	7.59	1.97	9.08	0	0	0.93	9.59	11.56	0	4.06	0	6.43	0.84	11.73	0	26.87	0.6	0	4.37	2.95	36.79	23.29	0.42	0	19.02	2.4	29.83	3.18	26.21	9.98	3.06	0.67	0.56	0	14.97	29.07	4.09	20.73	25.49	7.29	0.32	8.27	137.88	24.06	6.72	38.91
AGMAT	0	0	0	0	0	0	0	0	0	0	0	0	0	0	0	0	0	4.81	0	0	0	0	0	0	0	0	0	0	0	0	0	0	0	0	0	0	0	0	0	0	0	0	0	0	0	0	0	0	0
AGO1	16.32	35.92	12.05	39.8	1.15	5.1	3.12	2.46	70.77	61.32	53.09	18.85	50.74	57.64	17.48	18.28	18.32	11.83	34.72	102.25	99.8	14.56	29.11	18.06	21.47	0.17	70.39	10.97	29.83	48.59	43.24	18.65	41.31	8.44	62.68	71.3	68.81	19.68	0.41	66.29	0	16.32	7.15	70.26	7.11	42.78	49.31	25.57	19.96
AGO2	0	4.98	0	2.19	0	6.68	3.35	0	0	0	19.82	28.15	60.91	0	0	0	20.45	0	39.89	24.46	0	0	0	0	0	0.5	0	41.35	330.01	0	0	5.73	19.18	0	41.25	15.1	0	146.58	68.56	0	0	0	53.11	10.16	22.48	0	214.72	5.59	0
AGO3	0	0	0.32	1.98	82.56	0	0.5	0	0.97	4.46	6.25	18.11	7.07	0	4.36	0	9.15	2.95	3.07	1.88	2.7	1.92	3.77	4.18	6.03	4.74	0	5.76	8.83	41.44	21.37	18.17	6.66	0	113.36	2.76	0.43	17.72	3.22	6	5.15	27.61	12.38	0.11	13.56	5.07	74.47	2.15	12.52
AGO4	0	0	0	0	0	0	0	0	0	0	0	0	16.37	13.63	0	0	0	11.52	0	13.13	0	0	0.96	0	0	0	0	0	0	0	0	0	0	0	0	0.14	0	0	0	0	0	0	0	0	0	0	0	0	0
AGPAT1	26.99	0	32.44	0	7.02	3.6	30.92	0	0	0	5.32	0	7.22	2.04	44.5	8.96	0	0	8.53	6.4	0	0	0	2.85	0	0	49.2	25.42	0	0	0	3.16	4.63	0	0	32.11	0	0	57.53	0	1.97	17.27	0	0	4.8	0	0.91	0	25.56
AGPAT2	0	0	0	0	0	0	0	0	0	0	0	0	0	0	0	0	5.38	0	0	0	0	0	0	0	0	0	0	0	0	0	0	2.24	0	0	0	0	0	0	0	0	0	0	0	3.38	0	0	0	0	0
AGPAT3	0	5.4	0	0	0	0	0	31.9	0	0	0	0	0	1.17	0	0	0	6.36	0	1.13	0	0	0	3.01	0	0	0	0	0	0	0	0	0	0	5.86	0	0	0.3	0	0	0	0	8.49	8.81	0	0	0.5	0.67	8.35
AGPAT4	0	0	0	0	0	0	0	0	0	0	0	0	0	0	0	0	0	0	0	0	0	12.15	0.88	13.21	0	0	0	0	0	0	0	1.67	50.28	0	0.15	0	0	0	0	0	0	16.01	0	0	0	0	0	0	6.44
AGPAT5	133.07	12.12	35.35	5.34	81.89	94.1	20.85	4.35	163.12	112.18	8.42	6.07	35.6	0	24.01	0	222.1	29.7	21.13	0	5.46	80.07	33.75	24.37	34.22	0	5.44	71.82	36.01	10.7	25.56	11.79	98.98	18.27	155.27	5.86	80.68	6.84	0	17.48	83.43	78.64	0	4.26	0	0	0	29.21	52.51
AGPAT6	0	0	0.34	0	0	6.69	12.77	87	0	0	0	0	0	0	2.75	0	92.38	0	0	0	0	0	0	0	62.59	0	78.43	0	0	0	0	11.16	0	0	0	0	0	0	1.27	0	0	0	0	6.53	8.43	0	0	0	0
AGPAT9	0	0	51.58	0	0	6.69	18.72	0	0	0	28.29	0	24.67	182.34	18.02	0	82.99	65.63	11.89	1.62	2.09	0	10.64	19.22	0	2.65	0	0	79.28	7.1	0	39.48	0	1.41	0	76.74	3.57	0	0.52	0.7	0	98.7	2.35	129.23	0	0	0	0	71.25
AGPS	0	20.54	6.56	1.69	23.43	2.57	13.8	2.03	9.9	18.03	1.33	52.01	18.07	17.47	5.2	7.1	4.97	28.63	13.99	27.5	13.82	22.16	16.65	27.42	38.51	0	17.13	12.02	28.26	25.5	27.1	62.21	27.82	31.02	0.74	50.29	36.61	6.98	27.42	25.58	21.77	23.61	38.12	1.71	25.02	14.9	27.45	39.7	7.99
AGR2	0	58.43	0	33.96	59.46	205.19	0	0	0	0	161.92	0	55.03	0	75.36	0	0	48.84	17.51	0	28.89	272.53	0	25.3	304.5	0	131.12	0	0	42.71	0	5.6	0	0	24.15	0	0	0	0	852.2	418.7	0	0	0	24.78	0	27.86	73.71	0
AGRN	0	0	0	0	0	0	0	0	0	0	0	0	0	0	0	0	0	0	50.83	0	0	0	0	0	0	0	0	0	0	0	0	0	0	0	0.35	2.02	0	0	0	0.9	0	1.26	0	0	0	0	0	0	0
AGTPBP1	0	0	0.51	0	0	19.83	14.37	128.71	33.41	0	0	0	63.96	0	6.93	25.22	0	0	0	0	0	13.77	11.83	0	0	0	0	0.85	24.62	0	0	12.4	0	0.4	0	1.38	0	20.47	13.88	2.3	22.02	2.02	3.03	45.67	0	8.04	0	3.23	0
AGTRAP	0	0	41.16	31.58	13.91	33.79	0	0	0	0	244.99	59.9	46.16	52.65	53.1	0	18.59	30.8	0	107.62	7.23	71.52	73.31	16.25	24.78	0	99.59	43.63	60.67	22.9	62	0	18.25	191.89	143.07	109.34	162.7	10.81	86.97	81.13	16.24	78.07	34.85	87.67	39.53	41.15	67.64	43.64	16.36
AHCTF1	0	0	133.24	3.8	3.23	12	115.82	0	32.21	1.71	1.47	11.9	16.53	53.73	10.65	0	23.88	4.06	48.08	17.71	0.11	22.23	113.38	21.32	0	0	43.79	87.98	5.97	19.26	5.45	0.17	109.18	0	7.48	51.95	3.1	13.02	10.26	15.16	2.77	18.94	60.46	23.88	3.31	4.09	2.47	19.23	106.69
AHCTF1P1	0	0	0	0	0	0	0	0	0	0	0	1.08	1.03	0	0.85	0	1.13	0	0	0	0	0.89	0	0	0	0	0.15	0	0	0	0	0	0	0	0	0.56	0	0	0	0	0	0	0.37	0.65	0	0	0	0	0
AHCY	50.65	28.77	77.89	50.68	2.2	151.54	9.67	152.62	58.79	110.31	74.91	53.19	111.8	30.41	178.14	61.67	203.72	33.91	58.79	94.13	89.94	158.92	46.01	157.56	216.62	1.8	217.27	436.16	4.45	140	92.52	43.41	203.36	137.59	485.05	363.44	6.83	127.68	107.96	2.02	129.28	28.37	214.07	170.67	46.41	125.13	101.2	69.05	4
AHCYL1	0	122.33	39.05	89.96	12.61	29.48	37.86	19.92	99.92	13	49.53	64.78	15.91	10.58	80.36	111.44	82.14	73	23.01	45.27	5.17	54.84	46.32	20.21	24.93	0.61	25.93	24.01	78.55	2.57	31.67	44.6	8.72	230.62	4.95	0	5.66	57.15	15.85	183.82	202.86	70.64	22.23	17.22	30.58	0.58	54.21	61.79	16.69
AHCYL2	0	0	0	0	0	0	0	0	0	0	4.38	0	0	0	0	0	53.99	0	0	0	0	0.64	2.88	0	0	0	0	0	0	0	0	0	0	0	0	0	0	0	0	0	0	3.56	0	0	0	0	7.03	0.79	0
AHDC1	0	0	0	0	0	0	0	0	0	0	1.64	0	0	0	0	0	0	0	0	2.3	0.37	0	0	0.44	0	0	0	0	0	1.62	3.48	0	0.24	0.14	0.55	0	0.61	0.26	0	0.66	0.37	0	0	6.29	0	0.37	0	2.35	0.66
AHI1	0	0	120.82	30.42	60.44	14.92	0	4.41	23.78	0	45.27	79.29	21.05	23.45	25.88	21.54	214.6	178.27	143.7	86.79	0	163.4	25.26	97.97	67.22	0	187.39	1.06	22.27	50.46	11.65	91.32	0	99.23	240.52	55.21	4.75	226.31	49.11	375.5	43.97	15.57	6.15	0.97	7.04	55.76	22.19	67.39	45.13
AHNAK	13.85	21.19	0.22	21.89	21.86	83.89	44.5	7.51	4.74	9.34	10.38	42.83	10.38	7.42	34.4	9.2	58.06	66.32	71.08	7.56	15.97	19.77	49.89	13.16	4.01	1.42	35.47	13.55	52.4	67.77	12.44	7.54	30.5	16.38	1.59	3.35	87.06	14.82	40.48	20.86	47.4	74.69	28.4	60.39	6.34	7.1	18.64	42	185.19
AHNAK2	0	84.04	0.63	3.88	9.61	5.25	32.58	0	15.71	0	33.54	47.71	25.05	16.83	24.61	0	0	83.84	3	37.56	3.27	41.97	20.13	0.82	0	11.48	25.57	10.15	2.73	99.04	0	29.12	2.22	80.47	49.8	0.05	1.15	8.96	0	0.53	45.08	1.24	2.24	2.71	0	28.37	120.76	54.62	104.94
AHR	0	4.76	8.43	67.21	46.6	3.58	0	3.3	4.02	3.08	222.95	37.17	122.62	13.5	137.81	19.83	4.04	19.75	12.73	34.68	114.52	11.99	27.19	32.66	48.52	0	391.39	65.08	0	37.89	23.64	62.6	0	10.16	59.15	0	8.91	31.95	0	36.06	24.06	86.93	58.57	6.93	28.93	146.63	32.35	62.02	6.06
AHRR	0	0	0	0	0	0	0	0	0	0	0	0	0	0	0	0	0	0	0	0	0	0	0	0	0	0	0	0	0	0	0	0	0	0	8.76	0	0	0	0	0	0	0	0	0	0	0	0	0	0.73
AHSA1	621.78	874.69	474.24	878.58	213.34	719.47	97.13	241.81	208.92	700.85	362.62	243.63	214.78	221.83	15.17	808.56	348.07	84.7	212.06	191.24	343.84	281.87	78.44	400.54	647.98	3.04	182.65	442.87	478.24	178.59	190.11	646.99	15.55	1169.55	234.65	150.23	510.02	137.74	385.12	380.76	359.78	435.45	440.66	470.36	36.63	200.01	345.82	101.75	362.53
AHSA2	0	0	0	4.21	10.94	29.64	0	2.87	0	12.44	79.12	4.41	54.67	101.42	18.32	26.95	0	10.52	52.7	0	39.73	0	0	23.33	8.27	1.81	1.82	0	7.78	28.13	93.95	22.24	0.93	0	0	0	22.52	7.8	4.05	77.72	0	162.37	3.27	5.18	23.03	60.28	59.97	28.94	1.19
AIDA	0	0	28.38	37.5	2.53	0	0	0	86.57	0	0	9.28	0	51.24	0	19.41	18.5	0	54.27	25.34	0	0	7.57	7.51	1.56	0	1.76	0	12.33	1.13	0	4.76	4.07	98.72	42.27	3.58	3.42	6.13	10.4	0	9.42	4.27	0	56.01	7.64	14.84	30.88	6.3	57.11
AIF1L	0	0	0	0	0	0	0	0	0	0	0	0	0	0	0	0	0	10.16	0	3.21	0	10.29	0	0	0	0	0	0	0	0	0	0	0	0	0	0	0	0	0	0	0	0	0	0	0	0	0	0	0
AIFM1	0	19.71	49.56	0	14.17	0	0	378.89	11.49	122.16	71.88	0	11.1	0	87.56	81.95	13.85	56.94	18.19	41.67	0	32.48	73.22	0	0	0.67	25.15	46.99	0	12.92	29.09	191.19	0	2.42	12.22	2.54	81.04	27.27	11.6	54.68	5.21	105.33	0	195.08	21.16	22.73	0	5.88	0
AIFM2	0	9.36	0	0	2.86	0	15.73	0	2.01	0	0	16.99	8.41	0	2.3	22.03	0	0	4.05	0.65	5.48	9.49	0	0	34.92	0	0	0	0	0	24.67	3.3	7.19	0	0	71.09	0	0	0	1.5	19.02	0	0	16.76	6.61	3.7	53.29	1.17	0
AIFM3	0	0	0	0	0	0	0	0	0	0	0	0	0	0	0	0	0	0	0	30.05	0	2.43	0	4.45	0	0	0	7.16	0	0	0	0	0	0	0	0	0	0	0	0	0	0	5.23	0	0	0	0	0	0
AIG1	0	150.97	17.21	82.48	286.74	57	435.25	653.37	186.1	250.98	224.94	181.83	468.37	239.79	197.21	358.83	410.94	102.23	191.87	132.59	381.6	174.95	232.24	13.04	160.88	1.6	88.11	159.56	196.7	103.43	246.88	378.56	230.67	327.34	47.78	168.88	188.41	286.12	323.42	307.42	387.97	117.37	188.72	158.89	120.99	214.11	479.86	208.17	426.36
AIM1	6.95	6.52	98.79	42.62	163.59	0	31.78	25	108.46	0	43.76	17.52	0	18.79	14.52	39.36	1.02	37.14	22.86	193.05	6.68	99.02	10.83	116.33	38.25	2.37	26.38	26.27	3.18	49.68	0	2.65	58.88	158.96	3.37	0.76	92.88	78.18	11.64	146.91	253.42	84.34	301.18	7.61	28.04	20.55	1.88	23.58	100.7
AIM1L	0	0	0	2.83	0	0	0	0	0	0	55.18	0	0	0	0	0	0	0	0	0	0	0	0	0	0	0	0	0	0	0	0	0	2.5	0	0	0	0	0	0	0	5.09	0	32.46	4.79	0	0	41.89	17.5	0
AIM2	0	0	0	0	0	41.31	73.38	0	0	0	0	0	0	20.13	15.91	0	0	0	0	0	0	0	22.74	0	0	0	0	0	0	0	0	0	3.62	0	0	0	0	161.04	0	0.41	0	0	52.58	0	0	1.6	0	0	0
AIMP1	22.38	31.79	138.46	179.47	191.43	78.05	147.51	121.38	67.43	387.69	65.3	386.34	118.12	441.76	157.7	256.54	349.44	197.04	85.4	152.75	36.54	216.04	100.27	174.57	111.35	0	97.06	96.25	100.9	90.23	254.92	141.15	375.73	246.27	172.52	36.37	198.92	48.41	39.21	193.99	79.08	52.98	55.67	185.95	48.11	102.26	160.82	164.15	113.23
AIMP2	199.13	74.82	0	106.25	30.71	3.7	30.41	0	111.22	247.19	69.32	158.53	34.35	1.58	29.91	67.76	33.92	104.64	84.16	152.32	109.51	52.14	63.11	109.16	370	0	0	83.2	79.46	7.06	37.56	88.04	51.49	7.93	34.12	43.37	37.82	191.64	159.5	0	83.86	174.94	10	61.31	0	43.33	44.2	60.2	72.12
AIP	0	0	0	12.08	12.54	0	0	22.22	0	27.14	0	10.32	12.92	0	0	0	14.22	57.52	18.68	11.46	0	0	0	7.62	28.06	0	0	3.35	6.79	18.48	0	2.63	0	64.85	27.06	2.65	12.27	11.56	5.5	0	99.4	30.91	120.62	9.14	0	14.25	19.62	5.22	0
AJAP1	0	0	0	2.24	0	0	0	0	0	0	0	9.52	0	0	0	0	0	0	0	0	0	0	0.58	0	0	0	0	0.16	0	1.92	0	2.44	0	0	0	18.27	0	3.55	0	0	0	0	6.88	0	0	0.39	0	0	0
AJUBA	162.27	5.95	0	20.32	98.62	32.04	2.37	0	54.59	8.74	157.59	3.48	24.45	11.25	0	60.08	13.46	13.6	70.29	174.82	12.77	1.43	47.44	5.83	72.3	0.88	211.57	0.76	0	69.49	0	29.53	41.83	10.24	40.68	3.35	50.92	194.27	2.81	0	46.51	42.3	0	17.96	47.15	95.46	1.68	65.53	206.56
AK1	0	0	0	0	34.01	0	92.8	0	59.39	153.66	0	0	65.02	0	106.84	67.25	17.95	5.33	116.59	52.52	8.36	34.98	91.71	34.28	10.69	0	0	131.21	39	67.84	78.3	96.83	80.07	0	26.32	185.63	12.78	0	3.03	0.27	54.41	260.27	2.62	180.22	118.76	0	1.95	34.53	0
AK2	0	67.47	87.31	13	124.7	95.27	90.72	444.14	189.71	140.62	91.77	71.92	72.66	13.83	17.56	129.63	141.47	64.9	32.58	159.65	147.9	127.08	58.29	127.34	91.11	0	48.29	247.6	55.52	274.17	7.11	228.09	116.06	226.58	128.3	129.62	142.84	96.19	96.08	54.03	77.94	252.89	275.1	55.26	52.23	401.26	164.23	162.12	18.74
AK3	0	0	4.77	4.91	9.37	51.11	11.24	0	0	24.82	0	0	7.88	2.63	0	10.86	15.91	13.14	22.78	85.46	0	0	50.95	15.19	0	0	128.47	10.47	1.38	0	71.19	0	0	0	19.45	54.07	0	0	6.48	0	7.03	1.57	60.82	34.9	11.78	0	0	25.51	101.11
AK4	62.44	2.18	72.58	42.29	58.11	29.26	8.8	2.32	107.46	117.69	41.29	35.18	14.39	87.61	51.52	101.98	70.92	13.72	48.61	24.91	6.01	29.19	39.89	28.7	19.21	0	77.39	41.32	51.54	42.39	47.65	53.52	116.32	24.44	7.89	37.27	3.86	14.68	39.58	5.61	41.26	36.86	28.17	11.97	21.77	53.58	22.38	23.73	23.65
AK4P1	91.14	0	18.44	11.4	0	0	0	0	11.14	12.8	17.97	0	0	5.61	0	10.09	26.84	0	0	0	0	0	0	0	0	0	14.45	0	9.61	0	0	2.48	28.68	3.13	0	1.67	0	0	0	0	16.32	7.29	0	0	0	8.04	0	0	0
AK5	0	0	0	0	0	0	0	0	0	0	0	0	0	0	0	0	0	0	0	0	0	0	0	0	0	0	4.23	0	0	0	0	0	0	0	0	0	0	0	0	0	0	0	1.58	0	0	0	0	0	0
AK7	0	0	0	0	46.22	0	0	0	0	0	0	0	0	10.95	0	0	0	0	0	0	0	3.72	0	0	0	0	0	0	0	0	75.1	0	0	0	0	0	0	0	0	0	104.5	0	0	0	1.76	0	0	0.57	0
AK9	0	0	0	0	0	0	0	0	0	0	0	0	28.97	0	0	0	0	25.99	0	0	0	4.07	0	0	58.94	0	0	0	0	0	34.58	0	0	86.18	0	0	0	0	0	0	0	0	0	0	12.69	0	0	0	0
AKAP1	0	0	2.16	0	2.32	10.11	66.73	0	0	9.39	82.71	5.62	35.51	118.01	23.05	0.74	11.81	2.98	60.85	8.69	28.17	69.27	5.21	27.09	0	0	0	183.16	0	1.36	0	1.82	102.42	3.77	0	8.32	0	1.26	1.02	0	8.98	44.74	0.32	22.08	8.74	10.62	14.49	11.14	32.71
AKAP10	0	0	0	27.85	52.07	0	0	11.78	4.78	49.17	2.57	19.23	18.37	3.33	12.24	4.61	0.96	59.15	0	0	42.56	0	14.45	79.68	355.61	0	0	0.47	0	0	26.53	44.15	0	0	0	77.82	0.19	0	3.97	0	49.63	96.2	0	4.69	10.5	0	11.47	9.72	0
AKAP11	0	5.99	0	11.22	21.96	0	0	0	0	0	23.92	3.69	0.71	0.16	0	0.29	0.78	11.77	4.08	8.34	0	0	28.75	8.62	0	4.35	0.94	12.65	7.23	25.26	0.32	0.14	0	12.22	1.51	1.35	0.78	1.32	12.85	0	5.2	5.49	1.52	8.89	1.72	0.23	2.68	1.31	2.08
AKAP12	0	0	0	0	0	76.28	0	7.68	0	0	0	0	0	4.45	0	10.35	0	0	0	0	0	0	0	0	0	0	0	0	17.03	0	0	0	0	0	0	4.1	0	0	5.18	0	2.5	5.96	0	0	2.78	0	0	0.22	0
AKAP13	0	35.26	0	127.4	152.1	212.69	223.27	225.26	20.64	19.98	62.43	444.89	238.02	1.22	339.76	1.61	50.93	301.98	163.35	296.64	12.78	169.15	347.89	206.45	163.64	12.24	132.74	320.05	0	618.78	674.03	195.43	50.64	111.6	2.87	8.71	136.94	106.07	37.28	105.08	205.8	167.62	345.3	256.57	218.53	0.29	7.86	76.36	12.81
AKAP2	0	0	0	0	0	0	0	0	0	0	0	0	0	0	0	0	0	0	0	0	0	0	0	0	0	0	0	0	0	0	0	0	4.13	0	0	0	0	0	0	0	0	0	0	0	0	0	0	0	0
AKAP5	0	0	0	0	0	0	0	0	0	0	0	0	0	0	0	0	0	0	0	0	0	0	0	0	0	0	24.41	0	0.28	0	0	0	0	0	0	0	0	0	0	0	0	0	0	0	0	0	0	0	0
AKAP6	0	1.71	0	0	29.57	0	0	0	0	0	0	18.03	0	0	0	0	0	0	0	0	0	7.94	0	0	0	0	0	0	0	0	0	0	0	0	0	0	0	5.76	0	2.3	0	0	0	0	21.78	0	0	0	0
AKAP7	0	0	0	0	14.85	7.02	0	0	0	0	0	0	0	0	13.05	8.04	0	0	0	0	0	1.56	38	0	0	0	0	0	0	0	0	0	0	0	0	0	0	0	0	0	0	0	0	0	5.91	0	0	0	0
AKAP8	17.42	9.89	11.28	5.18	12.08	33.16	3.33	0	0	0	44.65	0	13.98	8.04	0	2.89	26.93	0	23.58	46.14	2.36	14.04	0	0	7.26	0.25	17.95	30.38	7.17	37.29	104.31	12.32	1	81.91	38.73	0	0	12.07	29.61	4.57	0	38.31	0	0	5.69	25.36	16.8	0.62	0
AKAP8L	115.29	0	9.33	0	0	0	0	0	0	0	23.63	0	0	0	15.34	0	15.06	0	0	0	4.2	0	0	0	0	10.66	0	0	0	3.47	0	0	15.32	97.92	25.33	0	0	46.76	0	0	15.99	17.11	18.43	0	0	0	3.9	0	59.08
AKAP9	37.42	98.52	75.91	100.81	176.45	121.12	36.93	0	134.08	182.74	365.51	290.64	247.62	16.07	210.29	83.19	56.47	47.42	38.7	41.14	22.5	110.02	281.97	311.1	115.99	30.13	323.97	11.12	49.57	255.99	253.12	294.55	135.46	22.32	97	7.98	57.11	431.76	2.69	120.57	660.08	52.54	257.73	4.86	36.08	85.86	178.56	57.96	166.34
AKIP1	0	0	39.63	28.2	54.69	116.77	50.17	0	267.24	137.6	18.02	12.79	96.51	11.55	0	54.2	173.48	0	141.41	44.57	40.48	0	65.5	21.34	54.85	0	5.54	57.06	0	2.18	0	25.61	39.35	13.33	5.59	13.73	51.67	12.68	52.66	0	44.79	93.8	9.72	30.71	4.98	19.79	83.22	19.29	125.27
AKIRIN1	0	0	34.03	0	8.5	0	8.64	5.9	0	8.26	11.59	41.15	2.62	12.06	8.61	1.08	0	30.61	151.6	131.35	0.59	38.35	86.45	6.2	1.72	4.18	37.49	9.97	12.4	12.2	0	22.39	6.73	0	1.29	2.15	0.87	4.3	23.37	4.03	1.75	17.24	0.47	0	57.65	0	85.45	45.1	1.55
AKIRIN2	0	9.41	0	4.14	11.49	0	31.62	49.9	4.05	0	0	18.55	0	0	7.28	0	92.66	7.39	44.85	49.76	0	61.01	0	0	13.07	0	0	0	0	0	3.97	47.76	0.95	0	0	0.61	0	20.66	0	19.66	1.48	68.89	0	6.97	18.05	0	31.4	0	0
AKNA	0	0	0	0	0	0	0	0	0	0	0	0	0	0	0	0	0	0	0	0	0	0	0	0	0	0.56	0	0	0	0	0	0	0	0	0	0	0	0	0	0	0	0	0	0	0	0	0	0	0
AKNAD1	0	0	5.25	0	0	0	0	0	0	0	0	0	0	0	0	0	0	0	0	0	0	0	0	0	0	0	0	0	0	63.76	0	0	0	0	0	0	3.45	0	0	0	0	0	0	10.93	0	0	0	0	0
AKR1A1	56.33	48.46	120.82	136.73	212.38	0	275.36	750.07	219.91	245.39	389.54	100.21	88.03	336.44	69.25	481.05	209.48	306.85	273.02	38.3	378.7	328.07	184.48	46.26	475.56	0	146.13	146.26	571.38	236.74	326.04	228.16	245.63	107.04	225.74	715.07	67.2	82.63	270.16	418.14	346.48	204.52	588.69	362.19	137.85	754.24	329.29	167.14	127.07
AKR1B1	158.06	530.55	623.64	242.19	543.75	417.45	233.88	666.78	333.13	344.22	264.94	229.2	681.9	547.46	456.03	266.79	209.48	504.44	397.47	723.23	381.76	439.05	267.3	1049.42	865.11	0	1170.73	538.4	435.39	532.33	141.99	178.48	445.42	478.15	652.44	912.83	537.12	459.28	458.24	519.27	587.48	905.95	893.38	340.49	362.91	275.44	560.25	206.43	137.2
AKR1B10	0	439.55	0	109.32	123.44	0	92.8	0	539.04	0	58	14.58	134.9	753.55	64.65	0	0	371.93	120.88	535.38	2367.91	261.41	322.81	1017.64	141.92	12.44	1.38	0	0	3.82	4.03	133.2	2.6	0	160.57	5.08	0	299.11	0	315.33	11.79	0	1535.37	0	9.9	314.28	931.51	45.13	5.31
AKR1B15	0	0	0	5.66	7.85	0	0	0	11.07	0	8.93	12.68	18.18	0	0	0	0	34.21	0	32.23	154.7	7.82	5.88	16.71	0	0	0	0	0	0	0	12.32	0	0	17.95	0	0	26.96	0	85.96	0	0	88.11	0	0	17.98	9.2	3.21	0
AKR1C1	0	154.98	96.35	17.06	21.93	26.19	135.7	120.91	177.88	0	31.65	151.74	143.91	53.18	95.66	26.65	0	35.82	32.62	141.03	328.48	50.82	179.32	207.33	22.19	0	0	17.5	0	15.93	0	6.6	0	1.38	28.27	0	9.96	269.12	0	1732.93	80.46	38.53	90.86	127.26	37.16	21.24	301.69	121.13	76
AKR1C2	0	129.55	25.94	0	305.76	0	217.69	0	1262.99	0	142.21	112.19	139.35	187.5	37.6	69.41	50.37	79.73	124	155.25	564.47	369.05	218.38	544.79	0	2.28	7.94	14.56	0	0	0	71.59	68.77	25.44	0	0	139.68	991.6	0	1967.58	25.53	5.99	562.7	144.07	43.66	177.12	995.08	428.47	63.23
AKR1C3	0	82.14	97.52	0	14.48	16.81	147.24	0	600.67	0	105.33	84.64	51.58	7.83	148.33	11.88	0	129.07	0	60.98	218.35	176.81	200.16	376.09	0	0	0	73.55	0	0	0	3.28	14.01	6.71	0	0	95.71	253.78	0	255.52	0	49.86	194.57	28.8	53.36	0	366.29	72.5	0
AKR7A2	0	0	0	0	0	0	23.48	0	0	0	0	0	0	5.95	0	5.34	39.23	10.78	0	47	8.02	0	12.53	12.73	10.79	0	82.02	0	0	59.04	0	0	0	0	0	0.88	0	29.18	0	0	0	0	0.98	0	0	0	0	0	0
AKT1	0	0	3.46	0	0	13.94	0	0	2.42	56.16	0	14.16	18.55	0.61	71.02	0	0	0	4.89	0.78	1.29	0	0	0	3.75	0	0	0	0	0	1.19	0	0	0	1.88	4.2	1.11	19.23	0	0	9.16	0	0	0	0	0	0	0.22	7.82
AKT1S1	0	0	0	0	0	0	0	0	0	0	0	0	0	0	0	0	0	0	0	0	0	0	0	0	0	0	0	0	3.29	0	0	0	0	2.67	0	0	0	0.98	0	0	6.98	0	0.75	1.31	0	1.37	30.61	4.05	0
AKT2	0	0	0	0	0	0	0	0	0	0	0	0	0	0	0	0	0	0	34.33	0	0	0	0	0	0	0	0	0	0	0	0	0	0	0	0	0	0	0	0	0	0	0	0	0	0	0	0	0	33.74
AKT3	0	0	0	0	0	0	0	0	0	0	0	0	0	19.44	8.15	0	115.74	0	0	0	0	22.52	1.93	0	1.3	0.42	0	0	7.9	12.13	0.89	0	0	0	0	0	2.63	25.1	12.8	0	0	7.12	0	0	4.49	0	0.5	0	33.21
AKTIP	0	174.92	0	119	137.2	0	164.82	0	77.35	3.58	0	73.52	8.93	25.08	0	0	0	116.22	12.15	75.89	0	45.55	173.92	265.76	0	6.98	247.48	71.67	32.53	95.38	3.76	5.13	0	0	60.18	145.96	1.86	1.59	0	342.59	0	156.03	0.53	34.4	13.69	0	18.22	17.8	89.23
AL021068.1	0	0	0	0	6.58	0	0	0	0	0	0	10.63	0	0	0	0	13.97	0	0	0	0	15.29	0	0	0	0	0	0	52.04	0	0	0	0	0	0	0	0	0	0	0	0	0	0	0	0	0	0	0	0
AL021546.6	0	0	0	0	0	0	0	0	0	0	0	0	0	0	0	0	0	0	0	0	0	0	0	0	0	0	0	15.18	0	0	0	0	0.07	0	0	2.4	0	0	0	0	0	11.56	0	0	0	0	0	0	0
AL021707.1	0	0	14.57	0	0	0	98.69	0	0	10.7	0	0	0	0	0	0	0	0	0	0	0	0	0	0	0	0	0	0	0	0	0	7.03	5.56	0	0	0	0	0	4.57	0	0	0	0	0	0	0	0	1.74	0
AL022328.1	0	0	0	0	0	0	0	0	0	0	0	0	0	0	0	0	0	0	0	14.44	0	0	0	0	32.91	0	0	0	0	0	0	0	0	0	0	118.71	0	0	0	0	0	0	0	0	0	0	0	0	0
AL034548.1	0	0	0	42.08	4.17	0	0	0	20.55	0	90.04	6.73	0	1.48	0	2.66	0	5.36	0	15.2	2.53	0	12.48	3.8	1.05	0	0	11.35	42.07	6.55	0	1.96	0	0	1.06	0.88	2.13	2.1	0.61	1.65	2.15	3.85	1.15	1.01	15.71	3.18	0	7.66	1.9
AL035252.1	0	0	0	0	0	0	0	0	0	0	0	0	0	0	0	10.73	0	0	0	0	40.67	0	0	0	0	0	0	0	0	0	0	0	0	0	0	0	0	0	0	39.39	0	0	0	0	0	0	6.44	10.02	0
AL109927.1	0	0	0	0	0	0	0	0	0	0	0	0	0	0	0	0	0	0	0	0	0	0	0	0	0	0	0	0	0	0	0	0	0	0	0	0	0	0	157.76	0	0	0	0	0	0	0	0	0	0
AL132989.1	0	0	0	0	0	0	0	0	0	0	0	0	0	0	0	0	0	0	0	0	0	0	0	0	0	0	0	0	0	0	0	0	0	0	0	0	0	0	0	0	0	0	0	0	0	0	0	0	0
AL136218.1	0	0	0	0	0	0	0	0	0	0	0	0	0	0	0	0	0	0	0	0	0	15.28	0	0	0	0	0	0	0	0	0	0	0	0	0	0	0	0	0	0	0	0	0	0	0	0	0	15.37	0
AL136419.6	0	0	0	0	0	0	0	0	0	0	0	0	0	0	0	0	0	0	0	0	0.7	0	0	0	0	0	0	0	0	0	0	0	0	0.44	0	0	0	0	0	0.29	6.37	0	0	0	0	0	0	0	0
AL139099.1	0	0	0	0	0	0	0	0	0	0	0	0	0	0	0	0	0	0	0	0	0	0	0	0	0	0	0	0	0	0	0	0	0	0	0	0	0	0	0	0	0	0	0	0	0	0	0	0	0
AL139385.1	0	0	22.17	9.45	0	4.11	0	0	0	0	0	0	10.11	0	0	0	0	3.65	14.62	0	0	2.48	0	0	0	0	31.44	0	21.26	0	4.53	0	0	6.76	0	1.38	0	0	1.92	0	0	0	12.9	0	13.46	13.34	0	0	0
AL139819.1	0	0	0	0	0	0	0	0	0	0	0	0	0	0	14.25	0	0	0	0	0	0	0	0	0	0	0	0	0	71.71	38.11	0	34.38	0	0	0	0	0	29.82	0	283.12	0	0	37.2	0	0	0	0	0	0
AL161784.1	0	0	0	0	0	0	0	279.66	0	0	0	0	0	0	0	41.29	0	0	0	0	0	0	0	0	0	0	0	0	0	0	11.64	12.27	0	0	0	0	0	0	16.48	0	0	0	0	82.87	0	0	21.37	0	0
AL162407.1	0	20.23	20.64	2.79	34.46	0	0	0	0	45.82	76.47	0	16.9	126.86	72.24	17.9	24.07	0	0	0	0	0	37.09	8.06	0	0	0	5.83	0	0	130.87	0	0	0	0.49	77.69	0	62.17	78.35	0	0	0	0	25.12	0	0	0	11.73	0
AL162497.1	0	0	0	0	0	0	0	0	10.61	37.72	0	0	0	0	0	0	0	0	0	0	0	0	0	0	0	0	0	0	0	0	0	0	8.58	0	0	8.1	0	15.34	17.43	0	0	0	0	0	0	0	9.63	0	0
AL353354.2	0	429.66	0	26.22	17.9	0	0	0	0	0	0	0	291.24	83.35	236.84	59.67	0	0	0	36.31	0	93.73	0	0	250.82	0	267.54	0	0	188.56	101.64	0	178	0	460.2	11.86	110.08	2.92	57.11	0	0	0	0	0	15.06	170.97	44.31	0	296.65
AL353629.1	0	0	436.16	0	0	304.5	0	0	0	0	0	0	0	0	0	0	0	0	0	0	0	0	0	0	0	0	153.03	0	0	0	0	243.04	0	103.14	243.57	0	119.52	0	92.69	110.22	0	0	0	0	0	0	0	137.14	0
AL358113.1	0	0	0	0	0	19.67	36.87	0	22.07	91.43	0	23.54	0	0	0	11.92	0	0	0	82.07	0	29.04	97.28	6.81	0	0	0	16.66	0	21.8	0	0	0	0	0	0	0	0	0	6.49	261.92	43.5	0	0	0	0	0	45.65	18.19
AL358781.1	0	0	0	0	0.2	0	16.85	0	0	0	0	0	37.74	152.11	0	29.21	44.62	0	0	4.07	155.91	0	8.92	26.74	0	0	0	0	0	55.22	0	0	0	0	0	0	1.2	7.07	37.05	0	41.76	0	29.24	0	0	4.51	215.26	10.86	0
AL365202.1	0	0	0	273.59	0	0	0	0	0	0	0	102.08	0	0	0	0	0	0	0	0	0	0	0	0	42.64	0	0	0	0	0	0	0	0	0	0	0	0	0	0	0	0	0	0	0	0	0	0	0	0
AL391152.1	0	0	0	0	16.79	0	0	0	0	0	0	0	0	0	0	0	0	0	0	0	0	9.76	0	0	0	0.56	0	85.1	0	0	0	0	0	0	0	0	0	0.14	0	0	0	36.4	0	0	0	0	0	1.4	0
AL391357.1	0	0	0	0	0	0	0	0	0	0	0	0	0	0	0	0.57	0	0	0	0	0	0	0	0	0	0	0	0	0	0	0	0	0	0	0	0	0	0	0	0	0	0	0	0	0	0	11.75	0	0
AL441883.1	0	0	0	0	0	0	0	0	0	0	0	0	0	0	0	0	0	0	0	0	0	0	0	0	0	0	0	0	0	0	0	0	0	0	0	3.13	1.26	0	2.17	0	0	0	0	0	0	0	0	0	0
AL513327.1	0	0	0	0	10.81	0	7.93	0	5.08	0	0	0	27.79	0	0	0	6.12	9.27	0	1.64	0	7.18	0	2.19	0.79	0	0	0	0	25.1	0	0	21.39	0	4.25	0.76	0	0	0	0	26.05	0	17.05	0	0	0	16.88	0	6.56
AL513477.1	0	0	0	0	0	0	0	0	0	0	0	0	0	0	0	0	0	0	0	0	0	0	0	0	0	0	0	0	0	0	0	0	0	0	0	0	0	0	0	0	0	0	0	0	0	0	0	0	0
AL589743.1	0	0	0	0	0	0	0	0	0	0	0	0	0	0	0	0	0	0	0	0	0	0	0	0	0	0	0	0	0	0	0	0	0	0	0	0	0	0	0	0	0	0	0	0	0	0	0	0	0
AL590235.1	0	0	0	0	0	0	0	0	0	0	0	0	0	135.85	0	0	0	0	0	0	34.29	0	0	92.9	69.52	0	0	0	0	0	0	0	0	0	107	0	0	0	0	6.83	0	0	0	0	0	0	0	0	0
AL590369.1	0	12.56	0	16.59	0	81.83	8.44	53.28	63.07	0	8.72	37.14	0	0	0	0	0	0	0	18.66	38.9	26.35	55.51	0	0	0	0	0	0	0	52.09	0	0	0	18.03	0	0	0	17.95	5.92	2.68	0	0	11.83	20.97	0	0	1.57	3.49
AL590452.1	0	0	0	0	0	0	0	0	0	0	36.49	0	0	0	0	0	0	5.9	0	0	0	0	0	0	0	0	0	0	0	0	0	0	0	0	0	0	0	0	0	0	0	0	0	0	0	0	0	0	0
AL590710.1	0	0	0	0	0	6.46	0	0	0	0	0	0	0	0	0	0	0	0	7.66	0	0	4.56	15.41	0	0	0	0.78	0	8.35	10.78	0	0	7.92	1.36	0.87	5.07	0.58	0	0	1.36	0	6.33	0	0	0	1.75	2.68	0	6.25
AL590762.1	0	0	0	70	34.53	94.53	25.7	92.39	14.39	63.67	310.99	0	36.74	57.28	0	0	226.82	359.83	11.86	10.42	41.93	179.63	130.72	146.15	34.77	0	35.53	155.44	0	0	96.51	0	0	199.14	100.84	69.45	0	0	59.72	0	113.55	166.99	0	92.92	172.43	0	21.03	142.65	0
AL592284.1	0	0	0	0	0	0	0	0	0	0	0	0	0	0	0	0	0	0	0	0	0	0	0	0	0	0	0	0	0	0	0	0	0	0	0	0	0	0	0	0	0	0	0	0	0	0	0	0	0
AL603965.1	0	0	1.12	0	0	0	0	0	0	0	0	0	0	0	0	0	0	0	0	0	0	0	0	0	0	0	0	0	0	0	0	0	0	0	0	0	0	0	0	0	0	0	0	0	0	0	0	0	0
AL627309.1	0	0	0	0	0	0	0	0	0	0	0	0	0	0	0	0	0	0	0	2.4	0	0	0	0	0	0	0.4	0	0	0	0	0	0	0	0	0	0	0	0	0.92	0.9	0	0	0	0	0	1.37	0	0
AL645728.2	0	7.07	0	18.69	0	0	0	0	15.21	10.5	0	13.94	9.99	0	0	13.59	0	0	0	0	1.87	0	0	11.81	2.18	0	37.99	0	44.65	0.97	0	2.71	0	0	0	0	0	0	0	2.84	0	0	0	0	0	0	0	0	0
ALAD	0	0	0	6.32	13.14	0	0	0	0	16.56	0	28.29	0	35.25	9.25	0	9.92	0	13.32	9.99	0	0	0	4.44	0	0	0	0	0	15.08	0	2.29	0	0	3.71	0	12.19	0.53	0	0.19	18.85	0	8.09	0	0	0	0	10.73	1.33
ALAS1	0	0	74.35	9.59	40.87	23.99	0	0	47.99	17.95	25.19	7.15	34.18	28.95	2.81	0	3.76	17.53	79.79	27.21	6.56	0	9.95	25.59	3.36	0	21.77	28.54	0	1.79	7.65	0	1.46	0	0.56	26.15	23.24	0	4.54	117.57	0	27.73	84.21	28.98	8.56	49.72	111.73	42.18	24.2
ALCAM	60.23	113.4	56.5	14.25	20.85	25.47	51.75	7.63	4.12	46.3	106.46	5.32	35.55	10.91	11.13	9.11	8.39	27.61	50.13	22.52	4.38	74.32	28.03	27.36	43.3	0	15.05	7.36	4.75	14.41	301.99	60.55	25.71	0	6.19	191.12	273.39	48.28	16.67	3.47	3.97	24.67	0	83.73	32.95	69.26	47.58	9.18	105.42
ALDH16A1	0	4.81	4.8	8.48	0	6.45	0	0	6.21	2.38	10.03	7.12	6.8	22.96	11.18	19.7	0	34.25	26.23	18.1	28.57	15.61	6.6	3.57	7.43	1.21	16.46	19.09	35.16	5.94	20.3	9.22	1.94	11.06	8.96	8.69	0.75	5.31	6.88	0	19.73	4.07	0	1.43	11.08	12.71	4.02	27.61	8.03
ALDH18A1	0	48.84	0	0	23.57	26.95	31.53	0	0	0	48.84	0	38.35	0	3.51	0.88	8.58	0	0	0	0	2.76	33.07	22.68	0	0	0	40.51	13.98	1.24	0	64.14	11.81	28.26	0.35	60.06	0	0.5	0	1.09	15.03	2.56	0	0	12.2	3.51	1.08	1.13	75.41
ALDH1A3	0	149.9	8.37	107.74	57.6	186.47	75.65	109	13.09	62.67	12.68	180.89	216.61	135.24	310.51	10.49	49.46	124.31	203.27	128.58	214.38	73.21	118.49	359.56	219.13	5.08	33.7	369.15	3.03	117.07	666.41	89.06	57.16	59.75	257.5	347.13	226.99	461.42	20.11	5.7	112.62	73.05	453.24	445.49	0	177.83	218.77	178.28	93.8
ALDH1B1	34.89	44.6	5.65	104.75	72.62	1.9	36.64	0	14.92	31.87	106.65	51.3	130.7	6.45	15.34	19.31	33.4	66.19	182.24	15.18	0	15.07	45.28	22.08	12.24	0	0.35	7.61	1.84	36	50.15	18.04	18.47	1.2	8.83	12.77	25.26	0	7.53	0	7.81	92.13	0.42	10.29	15.21	0	3.55	12.97	49.56
ALDH1L2	28.37	8.06	16.24	59.98	86.14	36.38	9.48	0	317.7	6.98	12.93	9.18	26.47	65.89	2.34	0	38.62	60.31	0	22.42	243.29	36.13	116.35	18.32	22.09	0.1	0	2.83	0	101.66	105.3	15.43	0	7.31	0	25.71	0	0	116.62	0.32	23.03	0	7.84	1.65	0	0.31	122.31	48.73	0
ALDH2	0	9.98	102.61	26.99	18.67	0	20.55	0	72.51	0	0	3.78	0	0	17.79	7.78	0	31.37	20.82	0	57.11	92.93	55.87	1.42	0	0	4.87	6.86	0	0	193.85	0	0	5.56	17.02	1.48	0	0	68.67	82.2	81.93	0	36.93	4.54	41.16	0	114.25	6.69	0
ALDH3A1	0	31.42	0	21.63	76.19	20.64	63.35	45.74	54.06	0	43.07	90.25	56.41	0	0	0	0	54.9	0	52.8	360.94	34.39	75.59	16.68	1.63	0	680.53	13.63	34.69	0	33.67	6.63	1.06	0	1.63	37.78	2.54	96.19	0.94	12.83	146.71	0	73.5	97.97	0	0	14.79	83.38	0
ALDH3A2	228.74	57.89	167.98	33.16	36.57	70.69	190.06	134.19	183.7	2.13	242.71	148.41	99.83	197.37	38.7	12.55	227.97	143.95	48.72	59.08	38.63	47.92	202.13	29.67	61.06	3.11	269.87	166.13	1.07	177.68	95.91	72.22	294.07	13.51	0	95.62	53.51	81.9	93.11	41.59	121.35	122.9	0	91.99	34.68	49.73	8.77	78.55	82.58
ALDH3B1	0	11.31	12.09	16.38	5.18	19.49	3.8	0	3.2	19.58	3.93	36.66	29.3	0	0	2.2	10.26	93.49	70.91	0	1.2	3.44	13.33	0	0	0	0	8.68	0	1.55	38.15	3.25	0	48.16	11.83	2.82	8.24	0	17.27	4.32	12.48	0	0	22.75	4.34	0	0	15.51	26.86
ALDH4A1	0	0	0	0	0	0	0	0	0	0	0	0	0	0	0	0	0	0	0	0	0	0	0	0	0	0	0	0	0	0	0	0	0	0	0	0	0	0	0	0	0	1.45	0	0	0	0	0	0	0
ALDH5A1	0	0	0	34.9	0	0	0	0	0	0	0	0	0	0	0	0	0	4.49	0	4.37	0	0	0	0	0	0	0	0	0	0	0	2.19	0	0	0	0	0	0	0	0	0	0	0	0	0	0	0	0.71	0
ALDH6A1	0	0	0	63.55	34.91	0	1.83	0	1.17	0	23.87	155.69	56.42	0.89	22.13	0	37.41	79.15	42.65	130.67	0.14	69.54	119.43	4.04	85.95	0.14	2.66	91.6	0.34	30.23	0	14.35	0	0	0.63	0.18	0.14	3.9	13.38	7.77	4.29	6.14	0	28.67	112.83	16.92	28.24	45.72	11.35
ALDH7A1	10.64	29.76	60.83	35.36	77.14	251.81	0	398.42	102.42	17.74	33.31	250.6	188.99	294.4	71.85	413.28	88.11	93.54	193.46	114.94	22.08	196.39	130.93	60.3	11.25	0.45	0	166.64	0	95.67	242.74	21.02	0.81	2.08	119.47	178.74	193.81	19.46	111.22	0	297.32	16.61	23.91	104.69	60.19	243.35	0	0	16.54
ALDH7A1P1	0	0	0	0	0	0	0	0	0	0	0	0	0	0	0	0	0	0	0	0	0	0	0	0	0	0	0	0	0	0	0	0	0	0	0	0	1.07	0	0	0	0	0	0	0	0	0	0	0	0
ALDH9A1	0	31.96	68.46	28.15	0	6.12	344.43	0	123.74	136.89	136.1	2.79	5.33	100.47	7.9	110.2	82.85	8.9	87.07	80.09	63.31	12.62	146.04	8.41	5.77	0	204.48	4.09	0	0	13.48	11.93	35.41	209.75	0	29.42	13.55	0	10.01	0	0	54.24	64.87	1.68	28.65	0	0	6.35	71.04
ALDOA	603.97	959.03	1035.45	261.51	962.27	896.18	1165.92	733.89	507.57	1069.62	2116.8	1082.49	1248.63	1124.12	1386.68	1304.95	451.45	1215.01	1140.21	2156.32	1430.51	1661.37	862.61	1221.79	1278.23	1.78	4526.41	1931.62	2034.64	2135.28	1416.48	1080.15	1714.02	2371.48	2588.9	1340.68	2818.2	1291.24	1946.36	1044.81	1154.69	2368.7	3764.61	1991.07	800.71	1528.6	1753.86	632.25	1324.23
ALDOC	0	36.24	20.59	0	22.06	115.54	150.17	162.14	35.53	0	0	30.14	38.4	46.99	125.31	14.12	0	104.07	8.2	110.87	421.58	262.84	84.43	21.2	15.95	0	260.62	7.97	188.7	10.7	212.68	0	161.16	8.73	108.98	3.88	330.2	178.11	56.42	1.66	0	101.76	5.18	436.2	129.08	0	43.78	72.08	10.04
ALG1	0	0	0	0	0	0	0	0	0	0	7.73	0	0	2.32	0	0	0	17.5	27.53	0	0	0	0	0	0	0	0	0	1.32	51.92	0	0	6.76	0	0	0	0	5.1	0	0.9	0	12.88	0	0	11.68	31.14	0	17.34	0
ALG10	0	0	31.33	0	0	0	0	0	0	0	0	0	0	0	0	0	17.35	0	26.04	30.35	9.08	0	4.37	0	4.81	0	0	0	0	0	0	0	0	0	0	0	26.35	0	0	0	0	0	0	0	0	0	0	0	0
ALG10B	0	0	0	0	0	26.89	0	0	0	0	0	15.36	0	0	0	0	32.3	0	0	36.3	0	0	0	0	9.62	0	0	1.28	0	0	0	0	0	0	0.38	0	8.87	0	0	0	0	0	0	0	0	0	0	1.25	0
ALG11	42.1	0	40.13	0	0	0	4.02	0	2.57	22.29	0	0	21.23	11.58	0	87.02	127.3	4.7	0	0	0	0	27.86	22.75	0	0	72.31	0	55.79	18.01	0	18.9	0.6	1.31	4.37	0	0.96	0	20.03	174.36	66.93	0	20.86	0	2.29	0	21.03	1.4	1.94
ALG12	0	0	0	2.47	0	0	0	0	0	0	0	0	0	0	37.19	0	0	0	0	0	0	0	0	0	0	0	0	0	15.83	0	0	0	16.79	0	0	19.08	0	0	0	0	4.03	0	0.24	0	0	0	0	1.75	0
ALG13	0	0	24.75	0	46.62	1.07	0	89.81	72.84	58.65	95.4	78.43	18.56	0	146.17	126.96	97.81	47.58	0	0	13.53	34.44	106.13	73.83	215.61	129.96	62.41	22.21	45.16	47.28	40.34	0	57.85	5.13	0	169.52	19.4	113.65	45.44	0.73	8.9	20.3	513.61	25.44	8.27	191.09	21.35	125.03	140.94
ALG14	0	3.17	0	0	0	0	0	0	0	20.96	5.51	0	0.75	50.52	16.4	95.32	10.98	0	0	29.49	0	0	2.9	8.25	0	0	0	37.94	41.96	0.43	0	0	0	0.19	0	19.11	19.83	0.35	0.28	0	0	0	53.75	113.1	4.26	1.48	35.36	2.97	2.64
ALG1L	0	0	0	0	0	0	28	0	8.96	0	0	20.53	29.42	0	0	0	0	81.81	28.37	0	0	16.88	0	19.33	6.43	0	0	0	0	0	0	0	0	0	76.07	0	6.5	0	11.76	0	0	23.46	0	0	0	9.7	0	9.34	49.43
ALG2	36.02	0	0	0	24.99	9.8	0	0	0	0	7.1	70.61	0	21.07	95.02	0	13.26	0	6.97	37.03	20.6	26.96	4.67	34.19	0	0	98.5	9.18	21.53	4.21	0	22.54	23.7	0	0	5.93	0.53	10.16	6.4	103.6	0.81	11.53	4.33	1.52	35.33	0	0	47.2	0
ALG3	0	33.49	6.69	47.41	0	54.66	0	0	30.31	194.26	82.32	29.22	27.92	32.55	23.87	49.94	114.97	82.04	33.1	124.98	165.13	24.04	75.11	10.09	21.85	0	47.14	4.2	161.61	25.75	57.14	55.04	80.43	1.42	210.86	45.85	0	6.54	51.3	20.19	109.63	195.15	35.52	8.79	22.75	28.94	4.89	73.91	14.68
ALG5	0	167.25	222.38	42.96	0	50.71	42.42	0	36.74	89.52	21.91	7.11	14.86	0	10.79	0	46.96	11.33	51.88	11.64	0	19.77	26.34	111.44	0	0	140.97	176.77	33.24	8.65	99.91	81.44	0	157.66	0	12.57	2.38	35.35	12.45	151.51	61.52	70.66	215.17	0	26.74	8.66	141.24	94.41	0
ALG6	90.71	18.02	328.91	61.67	8.47	56.44	0	0	225.38	57.8	48.61	84.74	8.47	0	42.22	13.64	91.27	0	149.17	35.41	1.37	92.92	190.98	221.86	0	2.01	142.2	123.82	11.15	106.51	9.05	52.54	55.24	6.52	64.09	59.62	138.81	153.21	210.63	0	165.99	108.86	0	103.3	31.41	34.25	0	65.32	6.48
ALG8	498.47	432.46	141.22	550.73	205.08	695.09	319.42	805.4	90.86	138.68	322.86	271.54	356.9	250.17	852.38	314.27	707.95	635.75	346.28	285.91	448.88	389.39	295.33	383.62	251.55	0	565.97	302.94	349.92	338.32	623.56	789.58	265.71	242.49	241.04	104.19	162.72	245.96	476.48	143.17	641.8	372.76	211.95	311.44	183.17	341.61	0	161.08	230.74
ALG9	116.85	38.47	0	0	0	0	22.31	0	0	21.56	47.5	0	0	0	1.3	0	0	0	0	27.73	0	0	0	27.99	14.25	0	0	0	0	0	8.62	4.92	0	0	0	2.14	51.79	0	21.52	0	9.54	19.83	0	1.71	18.96	0	0	0	0
ALKBH1	0	0	2.54	0	0	75.08	0	0	106.47	0	25.65	0	0	0	186.09	0	0	0	18.19	0	0	22.46	0	0	168	0	0	0	0	0	0	0	0	6.46	0	0	0	59.92	0	0	0	0	0	0	0	0	145.73	0	0
ALKBH2	0	0	30.4	0	18.9	6.06	20.81	0	0	15.66	10.75	30.65	73.2	0	135.13	0	11.96	48.84	21.08	45.18	77.53	69.3	42.61	0	0	0	77.51	134.52	0	13.81	0	0	75.44	104.97	9.6	142.44	17.6	0	7.44	51.8	34.16	8.92	13.55	47.37	0	19.67	0	27.13	23.12
ALKBH3	0	81.97	3.35	181.31	0	0	0	0	0	15.47	0	0	115.96	0	0	0	104.11	39.63	17.18	51.48	0	0	100.39	66.14	115.37	0	7.19	41.33	0	37.71	98.46	0	10.48	711.39	21	85.37	0	5.91	0	193.16	29.56	51.89	0	10.09	13.5	0	4.28	44.02	0
ALKBH4	0	0	0	54.54	0	0	0	0	0	16.71	5.09	0	0	0	0	2.19	14.59	17.69	168.68	17.24	0	2.97	3.35	16.72	0	0	0	36	0	0	0	0	0	10.2	16.47	0	5.27	0	0	3.62	19.52	0	0.95	1.67	8.64	0	0	2.74	20.36
ALKBH5	0	35.92	0	17.2	107.46	1.38	13.13	124.29	29.4	17.77	59.84	74.35	59.77	1.56	72.27	0	0	33.86	4.89	16	0	85.79	40.15	9.33	85.41	0.36	278.59	77.18	36.45	16.74	50.5	73.62	36.09	3.04	0	10.7	200.24	17.43	107.81	45.89	73.88	50.58	5.47	35.15	74.92	81.44	0.86	57.31	15.96
ALKBH6	0	0	0	0	0	0	0	0	0	0	0	0	0	0	0	0	0	0	0	0	0	0	0	0	0	0	0	0	0	0	0	2.25	0	0	0	0	0	6.11	0	0	0	0	0	0	0	0	0	0	0
ALKBH7	0	0	0	0	0	0	0	0	0	0	0	0	0	0	0	0	0	0	0	0	0	0	0	0	0	0	0	4.12	0	0	0	0	0	23.33	2.49	0	0	0	0	0	0	0	0	0	0	0	0	0	0
ALKBH8	0	0	0	71.94	19.95	119.43	0	0	0	0	0	0	0	0	0	0	0	0	0	65.01	0	0	27.14	0	0	0	0	0	7.23	14.68	0	104.53	0	0	0	18.98	51.88	0	15.92	0	0	0	45.59	0	0	1.15	0	3.7	0
ALMS1	0	0	0	0.84	0	0	1.94	0	0	1.1	6.17	6.55	0	0	1.33	0	0	24.12	0	0.4	15.28	3.51	5.07	49.91	0	0.12	0	0.24	18.22	0.4	4.03	0.11	0.81	0	0	21.76	0	0	2.74	0	0	4.06	0	0	0	6.71	0	0	0
ALMS1-IT1	0	0	0	0	0	0	0	0	0	0	0	0	0	0	0	0	0	0	0	0	0	0	0	0	0	0	0	1.87	0	4.01	0	0	0	0	0	0	0	0	0	0	0	0	0	0	0	0	0	0	0
ALOX12P2	0	0	0	36.96	0	0	0	0	0	0	0	24	0	0	0	0	0	30.24	14.21	0	0	0	1.59	56.76	48.15	0	93.7	0	35.31	0	17.6	2.67	23.53	0	0	0	1.24	5.37	2.8	0	0	34.29	0	6.19	48.55	3.73	0	19.51	38.9
ALOX5AP	0	0	0	0	0	0	0	0	0	0	0	0	0	0	0	0	0	0	0	0	0	0	0	0	0	0	0	0	0	0	0	0	0	0	0	0	0	0	0	0	0	0	0	0	0	0	0	0	0
ALOXE3	0	0	0	0	0	0	0	0	0	0	0	0	0	0	0	0	0	0	0	0	0	0	0	0	0	0	0	0	0	0	0	0	0	0	0	0	0	0	0	0	0	0	0	0	0	0	0	0	0
ALPK1	110.14	15.35	3.53	0	0	0	0	0	0	0	46.48	38.75	96.38	30.36	15.55	0	65.22	5.26	9.81	12.82	0.73	66.5	47.6	0	0	0	0	0	0	0	1.17	0	0	46.25	10.9	0.25	0	0	27.77	68.6	0	0	0	0	23.55	76.29	0	0	65.66
ALS2	16.47	17.13	0	13.85	179.54	136.69	44.32	108.24	22.14	0	0	14.4	47.99	0	12.17	18.91	56.24	0	34.74	97.45	0	17.82	0	62.4	0	1.81	0	0	23.14	29.53	0	0	10.84	0	0.44	74.16	1.14	11.15	0.2	75.05	25.74	0	28.78	0	69.71	4.96	0	0	137.21
ALS2CL	0	0	0.48	0	4.65	3.25	0	0	0	0	0	31.24	28.67	4.57	27.62	0	2.31	0	0	0.47	0.18	0	20.38	0	0	0	8.82	0	0	4.36	9.41	15.38	0	0	0	0	0	1.97	31.88	29.32	6.96	0	88.4	0	0	0	7.54	0.48	4.71
ALYREF	0	0	6.31	13	13.52	8.48	0	0	0	63.8	41	21.83	83.43	19.2	34.27	2.9	34.44	23.2	50.27	20.55	15.64	14.96	53.96	24.66	15.96	0	4.15	24.55	23.76	14.16	6.22	9.9	40.14	6.24	14.98	19.03	13.82	34.19	21.1	2.97	9.31	12.47	8.74	24.08	16.99	16.05	8.8	75.46	24.61
AMACR	0	0	37.73	0	0	0	0	0	9.21	0	0	0	23.1	0	0	30.11	0	5.91	13.36	0	0	7.95	0	0	0	0	0	0	0	0	0	0	0	0	0.76	0	0	2.49	0	0	17.52	0	0	0	0	10.55	0	0	0
AMBRA1	0	0	0	1.62	0	0	0	0	0	1.82	0	1.81	0	13.51	0	0	19.46	0	0	3.47	0	7.76	17.49	0	0	0	0	0	2.73	2.01	0	0	0	5.55	0	17.33	0	6.19	0	2.82	0.58	11.4	4.66	1.09	13.34	0	0	0	26.67
AMD1	454.75	90.17	27.6	35.91	52.58	40.94	139.53	0	172.4	53.78	225.79	147.46	168.18	15.09	52.58	287.23	0	137.08	40.86	204.8	27.21	79.15	117.46	171.82	48.48	1.36	4.74	15.35	113.37	96.04	122.55	33.05	81.17	0	6.97	302.44	65.44	39.28	159.63	3.62	72.72	43.88	178.69	25.54	16.52	15.53	151.44	23.15	125.6
AMDHD2	0	0	0	0	0	0	0	0	0	0	0	0	0	0	0	0	0	0	0	0	0	0	0	0	0	0	0	0	0	0	0	0	0	0	0	0	0	0	0	0	0	0	0	0	0	0	0	0	0
AMER1	6.2	0	0	0	0	0	0	0	0	0	0	4.04	0	0	0	0	0	0	0	0	0	0	0	0	0	0	0	1.05	0	0	0	0	0	0	0	0	0	0	0	0	0	0	0	0	0	0	0	0	0
AMFR	0	0	0	0	2.09	0	0	0	1.81	44.76	27.08	26.44	48.98	1.48	0	234.51	83.32	9.9	33.84	65.15	4.82	109.78	5.76	0	56.21	1.57	0.59	52.24	44.92	72.29	0	29.89	3.38	1.26	0.53	97.61	48.68	29.05	2.63	239.5	31.87	1.93	37.38	2.03	57.42	51.13	45.29	5.12	14.45
AMIGO2	24.26	41.34	83.58	9.39	23.14	75.21	152.83	0	2.96	50.12	92.56	37.36	5.02	103.47	2.67	174.51	33.93	0	65.38	46.03	0	55.13	148.64	36.63	154.01	0.35	12.28	14.33	159.76	122.07	12.37	21.12	0	12.57	0	0	0.28	9.41	38.78	0	15.21	94.64	0	26.56	23.79	71.42	0.82	103.94	11.49
AMIGO3	0	0	0	0	0	0	0	0	0	0	0	0	0	0	0	0	0	0	3.62	0	0.27	0	0	0	0	0	0	0	0	0	0	0	0	0	0	0	0	0	0	0	0	0	0	0	0	0	0	1.99	0
AMMECR1	9.58	0	36.11	2.4	4.15	20.02	13.39	14.43	25.7	17.24	20.77	8.05	37.15	0.54	10.53	3.88	88.08	29.92	18.56	4.17	90.48	15.99	56.87	29.57	1.26	1.75	0	57.1	1.85	14.33	22.37	11.47	55.34	10.03	1.27	66.62	2.97	0	0	7.54	0	25.29	42.79	28.24	15.66	21.65	101.97	9.16	12.81
AMMECR1L	0	0	1.38	8.55	1.98	1.24	0	0	1.39	0	0	3.19	0	0	0	0	0.84	0	0	0.45	1.89	0	0	0	0	0	0	0	0.4	0	0	8.06	0	0	0	1.67	0	14.28	0	0	3.57	0	0	24	1.24	0	0	0.81	3.6
AMN	0	0	0	0	0	0	0	0	0	0	0	0	0	0	0	0	0	0	0	0	0	0	0	0	0	0	0	0	0	0	0	0	0	0	0	0	0	0	0	0	0	0	0	0	0	0	0	0	0
AMN1	0	156.85	0	76.62	11.5	0	88.58	0	0	0	0	0	0	0	0	0	39.04	99.44	25.64	8.81	62.64	57.44	4.67	0	0	0	0	47.44	0	0	0	0	0	0	29.43	0	0	0	8.23	0	0	21.21	0	0	14.45	63.29	0	75.15	0
AMOTL1	6.76	0	2.46	0	0	1.84	1.13	0	4.13	0.95	33.31	5.68	1.81	0.18	0	23.07	1.49	1.51	27.73	96.02	0.1	9.77	14.91	0	1.48	0.17	0.7	6.87	0.42	2.63	0	12.52	10.69	10.24	0	0.12	1.5	12.84	4.12	0	0	10.98	0	0.28	3.68	0	5.26	22.1	12.26
AMOTL2	0	0	19.37	6.97	0	0	15.75	0	10.08	0	0	0	19.87	2.63	48.97	0	0	0	15.96	0	0.55	0.7	20.62	0	0	0	12.59	0	9.8	2.38	0	46.7	0	7.93	47.23	0.67	1.08	0	12.73	0.75	1.64	1.32	0	4.12	0	3.23	8.12	7.23	0
AMPD2	0	0	0	0	0	0	0	50.72	0	0	33.2	0	2.22	0	123.2	0	0	0	113.97	0	0	0	0	0	0	0	0	0.6	0.58	1.99	0	0	0	0	18.62	0	0.76	0	0.84	0	0	0	0	3.55	9.17	0	0	4.12	1.31
AMPD3	0	0	0	2.44	0	0	24.61	0	0	0	0	0	0	0	0	0	0	0	0	0	0	0	0	0	0	0	0	0	0	0	1.73	0	0	0	0	0	0	0	0	0	0	0	0	0	37.95	0	60.77	0	0
AMT	0	0	0	0	2.77	0	0	0	0	0	18.9	41.16	0	0	3.51	0	0	0	0	0	0	0	0	0	0	0	216.89	0	0	0	0	0	0	0	0	0	0	0	0	0	0	0	0.77	0	0	0	0	0	0
AMTN	0	22.21	0	0	6.78	0	0	0	0	0	0	0	0	0	0	0	0	0	0	0	0	0	0	0	0	0	0	0	0	0	0	0	0	0	0	0	0	0	0	0	0	0	0	0	12.03	714.13	0	56.67	0
AMZ1	0	0	0	0	0	0	0	0	0	0	0	0	0	0	0	0	0	2.13	0	0	0	0	0	0	0	0	0	0	0	0	0	0	0	0	0	0	0	0	30.68	0	0	0	0	0	0	0	0	0	0
AMZ2	168.62	137.39	36.43	248.62	349.15	665.65	175.35	0	153.17	563.33	190.78	151.97	178.67	174.74	209.54	91.3	592.63	234.38	222.81	164.62	356.2	238.06	116.83	360.04	347.01	2.13	0	126.8	99.54	161.73	0	289.67	289.41	35.35	100.25	102.15	87.76	54.66	125.02	35.06	386.34	88.75	162.58	16.41	174.93	33.1	164.87	35.83	102.32
AMZ2P1	0	20.42	1.94	17.24	32.93	48.74	0	0	0	0	0	0	18.44	0	0	0	0	0	0	0.95	0	23.45	26.84	57.4	53.93	0	0	0	12.12	26.83	0	0	0	0	0	0	0	0	50.43	71.64	0	11.03	0	2.02	0	0	2.33	0	0
ANAPC1	0	5.54	4.11	14.26	9.33	125.11	0	9.46	13.15	0	111.17	0	1.4	11.18	0	0	12.32	0	0	21.23	0	4.22	0	6.01	3.88	0	8.5	0	0	4.44	5.84	14.06	7.89	0	0	63.33	0	2.81	0.77	0	0	0	0	0.88	0	0	0	0	0
ANAPC10	87.74	124.61	46.86	65.85	36.2	114.54	0	41.26	0	0	26.55	68.79	22.53	111.97	8.83	9.28	92.21	0	53.83	37.26	1.01	113.79	92.89	35.49	3.86	0	17.38	99.7	168.01	15.65	20.16	49.28	3.98	4.78	0	155.35	61.15	83.09	70.47	361.28	90.36	94.56	16.92	59.54	0	6.14	0	49.51	0
ANAPC11	0	51.23	79.58	84.91	33.67	41.15	0	136.7	0	119.62	127.86	121.05	96.51	37.95	18.72	59.81	40.34	76	167.24	112.57	138.83	149.32	70.22	28.53	34.06	0	57.36	98.74	100.1	151.45	48.79	48.02	21.64	128.15	174.46	189.58	65.23	215.62	155.5	2.95	22.88	220.92	68.38	143.27	56.41	40.44	26.24	41.91	32.28
ANAPC13	176.37	25.05	46.54	138.11	287.26	236.71	185.21	196.08	31.74	109.51	89.65	42.54	168.44	65.99	228.44	35.55	144.21	228.95	264.84	82.98	227.38	228.21	181.56	174.64	108.26	0	44.35	60.78	57.42	204.23	497.87	168.96	147.28	13.09	323.79	71.71	341.71	15.45	273.36	82.86	233.2	303.92	625.66	344.21	116.89	183.11	233.81	157.07	88.32
ANAPC15	107.62	352.14	22.71	380.94	335.8	77.24	282.17	128.91	31.54	235.79	226.67	293.89	353.94	300.61	271.41	364.6	185.93	207.19	139.71	388.34	78.94	270.88	184.28	82.21	497.09	0	147.97	520.43	150.42	193.27	123.69	163.33	363.53	391.17	235.49	235.97	229.26	120.62	239.02	0	302.36	265.2	116.96	295.51	58.36	193.03	14.49	59.13	427.34
ANAPC16	81.52	138.93	293.6	240.33	240.36	39.91	186.77	36.09	59.76	309.25	48.23	68.48	272.63	313.73	107.52	99.25	235.22	163.72	157.69	251.42	312.82	185.35	327.96	171.92	343.28	0	465.18	284.34	134.71	209.45	400.32	245.03	226.21	237.86	6.59	207.42	284.21	79.02	229.61	152.06	380.29	123.92	385.98	27.47	142.14	14.39	221.99	256.92	192.99
ANAPC4	0	46.53	34.13	14.52	2.01	127.4	4.43	6.99	207.99	0	22.99	50.78	41.34	5	34.31	48.13	77.62	10.36	28.04	106.5	4.19	95.19	59.12	26.38	8.15	0	0	75.06	88.12	46.93	0	119.59	2.66	0.4	0	68.74	0	2.91	74.34	10.18	82.45	25.3	0	84.59	38.43	7.95	2.36	26.13	85.18
ANAPC5	256.69	14.11	6.41	26.01	408.83	16.21	35.31	0	64.09	125.64	152.17	68.46	63.24	256.44	166.98	0	57.95	77.39	155.15	49.11	19.44	25.74	94.9	77.92	159.03	2.09	325.05	168.24	28.68	42.55	310.39	33.18	247.56	291.61	247.66	189.37	139.18	14.01	101.25	78.65	199.59	43.34	60.89	57.25	38.4	314.45	13.46	37.08	95.39
ANAPC7	316.81	124.18	88.18	244.36	337.77	42.82	245.1	630.13	546.11	48.02	75.52	166.01	96.98	418.53	246.89	25.49	644.52	239.55	221.17	27.76	10.31	103.15	120.95	146.02	71.57	1.53	271.39	214.73	125.96	112.99	57.12	281.34	468.63	114.28	4.71	7.38	50.41	276.58	52.66	252.94	37.93	92.73	628.52	65.4	55.97	5.05	33.93	153.82	78.47
ANG	0	0	0	0	0	4.38	0	0	0	0	0	33.82	0	27.26	17.7	0	0	0	0	0	0	0	0	0	0	0	0	0	0	0	0	0	0	0	0	0	0	0	44.94	0	0	0	0	0	26.32	0	0	0	0
ANGEL1	0	0	0	0	0	12.4	7.44	0	0	0	0	3.61	0	0	0	26.43	0	0	0	0	0.97	0	0	0	0	0	0	39.07	0	2.51	0	0.7	0	12.63	0	0	5.34	0	5.57	0.88	0	0	0	0	0	2.85	0.44	0	0
ANGEL2	0	0	0	12.01	41.79	3.74	112.67	0	0	0	4.83	60.44	58.79	0	33.52	0	37.82	0	51.05	0	1.91	23.21	38.43	32.71	42.84	0	98.23	44.84	0	6.93	0	10.38	21	0	77.63	34.9	22.91	54.36	34.99	4.76	91.37	22.03	160.42	34.3	0	57.8	284.26	30.77	67.48
ANGPT2	0	0	0	1.26	0	0	0	0	0	0	0	10.62	0	0	2.21	0.56	0	0	1.95	0	0	0	3.92	0.94	21.87	0	0	0	42.45	7.83	21.33	0.97	5.09	0	0	0	0	0	0	0	0	4.27	2.57	0	1.1	0	0	0	0
ANGPTL1	0	0	0	0	0	0	0	0	0	0	0	0	0	0	0	0	43.81	0	0	0	0	0	0	0	0	0	0	2.89	0	0	0	0	0	0	0	0	0	0	0	0	9.53	0	0	0	0	0	0	0	0
ANGPTL3	0	0	0	0	0	0	0	0	0	0	0	60.53	0	0	0	0	0	0	11.1	0	0	0	0	0	0	0	0	0	0	0	0	0	0	0	0	0	0	0	0	0	0	0	0	0	0	0	0	0	0
ANGPTL4	0	0	0	0	0	0	0	0	0	0	6.36	0	0	0	0	0	0	0	0	2.87	0	0	0	0	0	0	0	0	0	0	0	3.26	0	0	9.93	0	0	0	3.04	0	0	0	0	0	0	0	0	0	0
ANK1	0	0	2.1	4.32	0	0	0	0	0	0	0	7.54	0	0	0	0	0	0	3.34	0	26.53	0	2.24	0	29.84	0	116	0	0	0	0	27.96	0.99	0	1.14	0	0.51	14.62	99.58	0	0	0	0.42	4.19	0	1.53	0	0	0
ANK3	0	25.44	0	0	0	0	0	0	0	0	0	5.29	0	0	28.88	0	0	23.67	18.14	19.03	0	0	0	0	0	0	0	0	0	0	0	0	0	0	0	3.11	0	218.05	0	0	19.13	0	1.4	0	0	11.23	0	0	0
ANKAR	0	8.09	0	0	0	0	0	0	0	0	0	0	0	0	1.57	0	0	0	0	0	6.97	0	0	0	0	0	1.83	0	0	20.31	0	6.88	0	0	0	0	0	0	0	0	0.64	0	0	0	0	0	2.86	0	0
ANKDD1A	0	0	0	0	0	88.22	0	0	0	0	0	0	0	0	0	0	0	0	0	0	0	1	0	0	0	0.99	0	4.41	1.58	0	0	0	0	0.6	5.35	0	0	0	0	0	0	0	0	0	1.94	0	0	0	0
ANKEF1	0	0	78.96	0	0	7.28	0	0	4.67	0	0	2.68	1.89	0	2.1	0	0	17.08	0	0	0	8.81	0	2.02	71.02	0	2.27	0	0	2.98	3.44	1.04	12.59	2.3	31.59	3.15	0	1.8	53.11	0	0	0	3.22	0.81	0	27.43	0	0	20
ANKFY1	29.05	0	15.77	1.31	9.18	0	0	0	46.14	0	6.42	38.19	24.97	0	0	5.81	3.31	49.99	0	15.51	0	5.18	4.86	18.97	40.11	0	49.05	0	0	6.6	0	0	0	0	0	1.23	14.41	32.04	0	43.21	7.47	0	0	7.26	0	15.87	0.72	8.76	89.32
ANKH	0	0	0	0	13.85	0	0	0	24.75	0	3.78	0	4.27	0	0	65.32	0	15.8	0	1.77	10.08	18.42	0	6.4	0	0	0	0	1.57	3.48	0	0	0.37	0	62.19	0	0	0	0.16	0	0	2.55	0	6.72	0	57.65	2.16	0.68	0.5
ANKHD1	26.74	0	3.43	169.02	171.05	606.6	50.41	89.56	81.09	51.04	190.14	276.48	79.38	4.87	76.56	139.4	24.44	67.53	94.29	166.66	146.49	80.17	36.43	102.8	40.05	0.67	366.81	213.25	33.27	252.04	11.94	159.13	0.94	0.28	110.08	0	18.51	379.33	28.49	36.45	13.42	80.83	322.34	36.35	141.91	207.8	314.77	102.7	88.67
ANKHD1-EIF4EBP3	0	0	0	16.76	0	0	0	0	0	0	0	0	0	0	3.32	27.93	0	7.95	0	0	0	0	0	0	0	0.65	0	0	1.66	0	0	0	0	0	0	0	0	0	3.9	0	0	0	0	0	0	6.68	0	6.05	0
ANKIB1	0	27.08	19.47	123.68	102.66	0	81.93	0	60.76	11.26	0	161.12	72.93	0	2.94	0	0	5.96	18.44	4.23	279.82	32.93	124.65	70.98	65.67	1.36	28.06	102.2	238.08	141.98	64.92	156.61	125.38	9.63	105.54	44.65	16.75	1.67	0.22	46.91	95.03	69.7	133.5	0	25.4	101.08	335.38	26.97	221.43
ANKLE2	79.64	0	0	2.96	1.63	0	0	0	0	1.35	0	19.88	7.64	9.23	1.05	0	0	9.45	9.11	0	0	2.04	7.93	5.61	0	0	0.19	2.89	21.18	8.76	2.83	0	0	0	250.37	4.56	5.76	3.33	2.7	12.54	26.45	2.84	2.84	4.94	21.57	0	5.2	0.68	0
ANKMY1	0	3.83	0	0	0	0	0	0	0	0	0	0	0	0	0	0	0	0	0	0	0	42.85	0	0	2.02	0	0	4	0	0.53	0	0	0	0	0	0	0	0	0	0	0	0	2.22	0	0	2.04	3.82	32.74	0
ANKMY2	21.08	60.26	48.62	15.82	0	0	4.02	0	61.81	94.76	0	0	28.38	0.65	122.78	0	48.11	0	8.15	4.17	94.83	24.27	54.71	52.23	9.31	0	77.26	58.97	0	1.64	0	36.13	0	2.17	39.51	17.48	3.13	0	0	3.63	14.25	0	0	30.18	6.89	69.74	19.99	9.7	3.33
ANKRA2	0	123.88	0	0	75.76	0	0	0	0	0	0	35.1	0	360.63	0	0	0	0	32.6	110.29	0	0	0	0	0	0	0	1.57	0	0	0	0	0	0	102.09	0	0	0	0	1.43	0	0	0	0	13.66	47.67	0	21.64	56.16
ANKRD1	0	0	0	0	0	0	0	0	0	0	0	0	0	0	0	0	0	0	0	0	0	0	0	0	0	0	0	0	0	0	0	0	0	0	0	0	0	0	0	0	0	0	0	0	0	0	0	0	0
ANKRD10	0	25.79	253.46	472.07	11.55	73.03	13.21	0	36.51	842.69	172.11	136.13	164.91	48.61	114.77	0	103.97	146.05	264.32	180.61	258.22	155.3	201.53	134.95	145.53	9.08	152.02	174.04	500.15	161.08	566.66	168.05	194.38	741.11	43.28	40.96	37.46	4.74	172.32	113.55	107.17	95.48	321.59	374.92	78.08	101.28	95.73	130.43	568.32
ANKRD10-IT1	0	0	0	0	0	0	0	0	0	0	0	0	0	0	0	0	0	0	0	0	0	0	0	0	0	0	0	0	0	7.17	11.03	0	0	0	0	0	0	5.77	0	0	0	0	0	0	0	0	0	0	0
ANKRD11	25.12	14.27	10.67	3.93	17.35	5.81	4.8	1.89	2.3	10.59	52.42	3.52	11.16	11.02	2.76	1.39	1.39	2.8	15.3	14.95	1.04	19.13	37.03	8.04	9.92	0.71	14.48	7.24	6.84	5.17	23.04	9.04	7.19	16.14	25.58	20.68	1.96	0.36	30.64	11.38	13.35	12.83	31.92	11.72	4.11	12.28	6.96	12.92	1.81
ANKRD12	11.48	23.73	5.84	64.76	125.25	0.31	95.67	0	7.72	6.76	22.64	20.55	130.96	7.77	44.4	84.95	41.89	10.74	13.97	36.65	34.99	136.09	49.18	46.07	88.64	5.15	254.9	53.22	10.9	20.48	150.42	16.37	7.57	12.53	0.53	19.98	137.74	10.55	75.88	105.58	32.76	58.14	23.55	123.88	77.3	116.98	179.4	26.81	26.17
ANKRD13A	0	4.57	0	55.39	22.13	0	7.29	0	50.06	0	0	87.45	0	18.99	4.2	85.69	0	84.16	4.45	10.17	1.45	3.44	23.05	49.87	27.54	0	0	47.63	3.4	2.97	0	0.44	0.56	179.83	14.67	60.99	161.92	0	0.41	19.66	96.59	0	7.35	43.39	22.8	0	1.09	13.68	56.97
ANKRD13B	0	0	0	0	0	0	0	0	0	0	4.31	0	0	0	2.4	0	0	0	0	0	0	0	0	0	0	0	0	0	0	0	0	0	0.63	0	0	0	0	0	1.67	0	0	0	0	0	0	0	0	3.13	0
ANKRD13C	220.3	0	38.36	0	55.52	17.79	0	0	26.72	10.46	3.16	2.25	19.51	0	1.76	16.14	9.6	0	12.41	3.09	0	37.78	20.81	0	92.74	0	0	0	74.34	7.05	21.58	0	0	0	1.61	4	0	146.18	34.18	1.83	0	0	0	2.03	7.95	99.71	0	17.6	5.14
ANKRD13D	0	15.4	0	3.39	0	8.85	0	0	0	3.81	0	45.54	46.63	0	8.17	7.5	0	12.1	5.24	3.21	2.06	39.78	0	10	9.51	0.77	0	0	0	4.22	1.62	0	0	72.13	0	10.03	0	14.28	0	0	2.17	46.91	3.29	7.99	0	0	0.92	21.45	36.23
ANKRD16	0	0	0	0	0	0	0	0	0	0	0	0	0	0	0	0	0	0	0	0	0	0	0	0	0	0	0	0	0	6.86	0	0	0	0	0	4.21	0	0	0	0	0	0	0	0	2.14	0	6.24	2.5	0
ANKRD17	13.56	39.05	55.17	23.75	97.8	97.34	170.82	35.45	7.46	16.53	19.89	22.55	51.52	71.78	113.3	275.86	5.82	46.72	114.29	68.01	13.46	44.6	20.1	26.45	41.14	2.93	141.62	93.89	83.42	23.09	12.75	79.99	145.44	12.98	33.43	27.19	135.14	72.08	120	132.34	146.04	37.36	226.88	170.14	33.58	11.54	11.32	39.12	80.69
ANKRD18A	0	3.73	0	0	1.14	0	0	0	17.65	12.92	0	0	0	0	0	0	0	0	0	0	0	0	0	0	0	0	0.52	0	0	3.58	0	0	3.17	0	0	0	0	0	25.32	0	0	0	0	0	0	0	0	0	0
ANKRD18B	0	0	0	12.34	9.77	0	30.79	0	0	1.98	0	12.95	7.54	0	26.33	17.15	8.3	28.3	17.78	0	0	4.06	1.83	44.88	6.18	1.6	0.37	5.86	10.9	26.88	0.84	0.77	0	0	2.79	0.52	18.73	21.83	11.31	0	0.63	1.48	2.71	70.4	0	0	5.25	18.46	63.63
ANKRD19P	0	0	0	7.19	2.49	42.24	21.96	0	0	0	5.67	4.03	3.85	0	6.32	0	6.35	0	5.56	0	6.06	13.24	0	0	16.4	0	13.11	1.04	0	7.84	0	4.69	5.76	10.86	3.17	0	0	0	28.46	0.33	6.44	0	2.07	0	0	3.81	0	0	0
ANKRD2	0	0	0	0	0	0	0	0	0	37.37	7.55	0	0	0	0	0	0	0	0	0	0	9.19	0	0	0	0	0	0	1.87	57.99	3.19	0	0	0	0	15.58	0	0	0	0	0	4.26	0	0	0	0	0	0	0
ANKRD20A5P	0	0	0	0	0	0	0	0	0	0	0	0	0	0	0	0	0	0	0	0	0	0	0	0	0	0	0	0	0	0	0	0	0	0	0	0	0	0	0	0	0	0	0	0	0	0	0	138.32	0
ANKRD22	0	41.42	0	0	12.65	15.86	119.11	10.42	142.53	145.75	28.75	4.84	58.52	33	0	1.91	99.29	30.87	28.21	0	138.94	51.76	56.77	61.5	0	2.07	53.44	6.28	112.79	10.77	0	54.57	24.73	66.47	0	0.63	22.48	31.42	0	0	26.32	135.56	0	7.28	33.92	0	9.88	0	0
ANKRD23	0	0	0	0	0	0	0	0	0	0	0	0	0	0	0	0	0	0	9.69	0	0	0	0	0	0	0	0	0	0	0	0	0	0	0	0	0	0	0	0	0	0	0	0	0	0	0	0	0	0
ANKRD26	0	9.06	13.75	20.72	2.77	4.89	0	0	71.12	40.94	1.97	22.39	27.5	0	0	1.1	2.21	0	15.13	3.84	0	0.58	96.01	0	11.19	0	0	0	4.27	22.68	6.58	0	1.14	0	0.22	0	63.13	8.21	0	0.34	28.01	6.63	32.8	0	26.49	17.14	0	5.65	47.91
ANKRD27	0	0	0	1.49	15.48	0	0	0	0	0	2.35	0	0	0	0	0	0	0	0	0	0	0	13.9	0	30.53	0	0	0	0	2.78	0	0	88.77	2.04	0	0	4.87	0	0	0	23.44	0	0	4.12	1.3	9.97	0	8.85	0
ANKRD28	0	0	0	13.05	209.48	452.92	0	0	0	94.56	33.31	22.71	71.95	256.07	143.28	0	0	63.89	55.12	1.32	1.77	102.26	116.12	0	0	1.91	258.69	1.06	296.07	168.75	0	6.96	43.29	90.25	0	0.15	0	9.12	219.54	25.09	84.18	62.62	0	15.93	47.98	224.05	15.87	53.55	64.46
ANKRD29	0	0	0	0	8.64	0	0	0	77.08	0	103.2	0	0	0	0	0	0	0	0	7.49	0	1.91	0	0	0	0	2.75	3.92	0	7.49	0	0.9	0	0	1.53	0	0	0	0	9.29	55.24	0	32.31	0	26.11	0	0	45.54	4.26
ANKRD32	0	0	0	63.49	0	0	4.45	0	0	0	0	0	43.37	96.49	24.84	19.7	0	0	0	0	1.63	0	1.16	0	0	2.53	18.69	0	160.47	172.49	0	42.77	49.46	0	0	47.48	0.34	0	1.18	0	0	1.87	0	0	0	43.24	12.64	0	8.53
ANKRD36	8.62	0	1.02	0	2.24	13.13	0	5.2	0	4.76	3.4	0	1.15	0	12.83	5.73	16.51	0	45.16	30.5	7.14	0	30.29	7.32	20.05	0.49	4.81	3.04	0	0.34	1.03	11.03	0	0	0.28	3.47	2.04	1.62	29.98	50.62	0.39	2.07	0	17.21	5.64	16.36	4.7	3.66	27.63
ANKRD36B	0	68.71	14.75	0	40.23	18.42	0	0	15.66	16.17	0	0	4.43	14.65	27.45	18.63	205.54	12.25	3.54	0	0	5.72	47.54	5.1	12.73	2.06	2.88	0	0	0	17.38	9.92	1.38	29.06	0	21.84	0	1.52	0	99.94	72.72	47.42	14.33	52.03	0	48.06	55.7	3.52	45.46
ANKRD36BP1	0	0	0.62	0	0	0	0	0	30.12	0	55.07	0	51.9	6	0	28.41	0	0	0	0	0	0	3.5	0	6.21	0.8	0	0	0	30.34	0	0	0	0	0	0	0	0	25.8	0	0	0	0	0	0	1.36	0	0	0
ANKRD36C	23.51	0	37.98	6.52	14.65	98.87	2.32	28.33	0	2.75	4.64	3.29	0	5.43	56.64	0	12.65	0	7.58	1.96	0.43	0	6.1	18.2	107.06	0.67	21.5	11.74	0	50.12	11.26	11.95	20.17	0.36	0	2.45	0	4.78	3.74	0.14	7.13	24.45	43.41	29.15	8.24	0	1.94	16.69	0
ANKRD37	0	0	46.24	0	0	0	18.97	0	0	0	0	5.39	0	0	0	0	0	0	0	0	0	10.47	0	0	91.01	0	0	0	0	0	2.98	10.06	0	4.23	0	2.13	0	0	50.42	105.03	2.22	7.95	19.09	0	0	0	51.06	0	29.96
ANKRD39	0	0	0	0	0	6.42	0	0	0	42.15	69.84	0	0	0	0	0	0	0	0	0	0	0	0	12.45	0	0	0	0	0	0	25.48	0	0	0	0	3.24	29.33	0	10.48	0	10	9.44	0	0	0	0	20.85	0	0
ANKRD40	29.46	129.71	68.55	276.39	90.7	16.83	84.38	17.76	39.6	45.53	197.53	297	325.15	102.95	103.62	22.01	63.99	131.49	421.73	87.37	76.92	97.53	168.23	89.32	30.37	0.21	54.29	40.14	45.06	81.43	54.7	58.52	61.95	41.21	0	158.01	21.76	64.61	57.57	7.9	143.81	292.29	24.06	58.94	199.07	88.38	36.42	65.73	167.4
ANKRD42	0	0	0	0	0	0	0	0	0	0	0	0	5.24	1.53	0	2.11	0	23.52	3.54	0	0	38.34	4.29	0.87	5.8	0	0	0	0	0	0	1.65	0	1.04	0	6.96	0	0	0	10.86	21.3	0	0	0.7	0	0	0	0	4.42
ANKRD46	0	0	0	18.36	0	120.07	0	0	51.39	0	0	28.42	0	0	0	0	0	0	48.92	3.64	169.16	0	11.95	41.51	0	0	12.59	0	0	36.28	73.59	0	1.16	79.09	0	0	51.71	156.88	3.61	90.44	0	0	0	0	18.38	0	0	30.44	0
ANKRD49	0	0	0	0	0	0	0	0	0	0	0	0	52.11	3.83	0	0	0	0	0	1.17	1.87	71.64	0	65.9	38.21	0	0	0	0	0	0	6.77	61.1	0	0	0	0	0	3.16	0	0	0	0	31.45	35.97	0	0	0	35.29
ANKRD50	0	0	0.48	0	0	4.21	1.14	0	0.73	12.38	1.17	0	5.57	36.42	0	0	12.71	0	8.06	17.42	13.89	0	0	5.97	0	1.61	0	12.8	0	0	49.75	10.04	2.55	0	13.24	0.44	0.62	38.64	18.28	7.33	0	4.03	0	1.5	1.37	0	0.2	1.34	0
ANKRD52	0	1.71	0	0	0	5.1	0	0	0	0.85	0	0	0	0	0	0	0	0	0	0	0	0	0	0.32	0	0.09	0	0	3.3	0	5.62	0.49	1.72	0	0.13	0	0	0	0	0	0	0	0	0	0	0	0.2	0	0
ANKRD54	49.66	19.15	0	12.44	12.92	0	0	0	0	0	9.81	62.65	0	0	46.19	0	3.66	77.68	9.62	0	15.34	23.52	5.83	0	5.91	0	3.94	7.7	25.84	3.5	26.8	7.43	0	93.61	59.6	0	24.24	1.56	3.79	2.27	10.01	0	11.94	45.68	16.23	0	14.04	0	0
ANKRD6	0	0	0	0	0	0	0	0	0	0	0	0	0	0	0	0	0	0	0	0	0	0	0	0	0	0	0	0	0	0	37.42	0	0	0	0	0	0	0	0	0	0	0	0	0	0	5.89	0	0	0
ANKRD65	0	0	0	4.22	0	0	0	0	0	0	0	0	0	0	0	0	0	0	0	0	0	0	0	0	0	0	0	0	0	6.57	0	0	0	0	0	0	0	0	0	0	1.23	0	0	0	0	0	0	0	0
ANKS1A	0	0	0	0	3.6	0	0	0	0	4.97	0	0	0	3.58	0	0	0	0	1.61	0	0	2.87	0	10.06	13.83	0	0	17.49	2.49	0	0	3.16	0.24	10.54	1.1	0.15	0	2.6	0	0.28	0	0	0	0	9.04	0	0	0	0
ANKS1B	0	0	0	0	0	0	0	0	0	0	0	0	0	0	0	0	0	0	0	0	0	0	0	11.08	0	0	0	0	0	0	0	0	0	0	0	0	0	0	0	0	0	0	0	8.85	0	0	0	0	0
ANKS3	0	0	0	0	0	0	0	0	0	0	0	0	0	0	25.06	0	0	0	0	2.78	1.12	0	0	0	0	0	0	0	0	0	0	0.67	0	0	0	0	0	0	0	0	0	33.81	0	0	0	0	0	0	26.99
ANKS6	0	0	3.62	5.21	8.4	6.15	0	7.18	0	13.39	7.24	6.78	0	0.73	9.84	2.64	0	3.28	0	25.21	0	0	0	6.28	0	0	24.07	0	8.38	0	0	4.83	0	0	0	2.51	9.26	23.34	2.27	0.27	29.45	5.72	1.14	23.49	0	8.1	0	25.37	15.28
ANKUB1	0	0	0	0	0	0	0	0	0	0	0	0	0	0	0	0	0	0	0	0	0	0	0	0	0	0	0	0	0	0	0	0	0	0	0	0	0	0	0	0	0	0	0	12.78	0	0	0	0	0
ANKZF1	0	49.64	0	0	11.6	0	21.39	113.58	0	0	0	0	0	0	0	0	0	0	0	0	17.57	36.55	0	0	34.4	0	16.46	4.51	0	0	0	0	0	248.49	0	14.36	0	0	0	1.53	0	0	0	21.62	13.12	0	13.59	12.76	51.66
ANLN	501.61	382.61	429.22	213.44	211.29	760.74	0	0	182.38	153.55	635.34	14.65	105.28	0	118.7	560.82	529.42	134.17	157.54	276.15	0.39	43.97	1.47	43	87.09	3.01	219.01	95.16	384.31	60.48	12.53	250.99	57.42	30.06	0	127.09	157.34	315.44	477.05	0	0	310	0	275.28	0	230.46	0	129.09	24.22
ANO1	0	0	0.61	8.91	2.07	0	6.8	0	0	38.31	9.4	16.07	4.78	0	0	0	0	10.64	9.22	3.77	2.48	0.69	17.01	1.58	10.38	0	0.24	3.89	0	0	6.42	0	0	1.84	0	70.44	2.46	0	0	0	2.67	0	21.45	21.58	6.49	0	0	0.42	8.55
ANO1-AS1	0	0	0	50.27	0	0	47.4	0	0	1.58	0	0	0	0	0	0	0	0	0	0	0	0	0	0	4.15	0	0	0	0	0	0	0	0	0	0	0.97	0	0	0	0	0	0	0	0	0	0	0	0	0
ANO1-AS2	0	0	0	0	0	0	0	0	0	0	0	0	0	0	0	0	0	0	0	0	0	0	22.27	0	0	0	0	0	0	0	0	0	1.64	0	0	0	0	0	0	0	0	0	0	0	0	0	0	0	9.03
ANO10	0	0	0	0	0	0	0	0	39.2	0	42.18	0	0	0	0	1.48	7.87	5.95	0	0	0	0	0	13.25	0	0	0	0	0	0	0	0	0	0	228.77	0	0	0	28.69	0	9.56	0	0	5.62	0	0	0	8.9	0
ANO6	0	4.39	12.01	0	19.1	0	0	139.63	8.64	8.69	7.55	11.14	0	7.75	0.97	0	0.71	0	15.39	0	0	0	1.24	0.93	0	0	28.46	20.53	59.74	0	0	3.61	0	0	83.1	0.18	0	2.77	95.75	0.1	0	18.54	0	63.84	0	0	0	2.19	2.44
ANO9	0	0	0	0	0	0	0	0	0	0	0	0	0	0	0	0	0	0	0	0	0	0	0	0	1.1	1.07	0	0	0	0	0	0.68	0	0	0	0	0.63	7.09	0	0	0	0	0	0	0	0	0.33	0	0
ANP32A	54.43	7.73	14.32	40.85	60.11	59.93	73.21	80.9	36.58	68.83	178.57	108.06	68.61	6.47	143.62	10.54	84.5	0	127.49	147.28	22.62	14.1	16.43	112.15	44.62	0	164.82	57.35	66.25	28.61	288.49	44.77	76.56	10.63	13.14	9.47	101.3	5.97	125.76	28.08	122.08	32.74	20.26	29.8	2.97	189.53	40.44	13.31	126.21
ANP32B	227.71	161.7	90.61	194.63	171.14	214.7	101.44	22.87	252.15	37.33	164.64	90.33	93.86	76.27	20.86	107.11	203.98	33.88	66.53	40.52	68.53	65.54	29.55	44.02	24.97	1.62	75.95	42.75	80.06	60.57	109.09	26.85	44.28	146.56	72.69	127.82	71.14	43.99	74.19	12.99	59.48	124.49	48.31	11.19	18.74	45.21	19.28	111.54	74.87
ANP32E	255	329.25	609.3	709.73	411.69	256.89	222.14	135.99	132.43	369.92	1792.1	666.16	1212.78	828.25	700.03	248.86	1036.49	1063.59	1677.65	1837.33	448.84	1743.32	910.36	830.88	899.45	6.28	941.66	987.39	1422.39	375.23	788.12	775.86	1129.95	1848.52	725.44	883.7	1078.06	1531.38	2696.32	311.36	707.37	1569.32	439.05	1145	1176.86	1725.88	310.11	580.72	766.43
ANPEP	0	0	0	0	0	0	0	0	0	0	0	0	0	0	0	0	0	0	0	0	0	0	0	0	0	0	0	0	0	0	0	0	0	0	0	0	0	0	0	0	0	0	0	0	0	0	0	0	0
ANTXR1	0	0	0	0	0	0	0	0	0	0	0	0	0	0	0	0	0	0	0	0	0	0	3.17	0	0	0	0	0	1.72	0	0	0	0	0	0	0	0	0	0	0	0	0	0	0	0	0	0	0	0
ANTXR2	0	1.8	0	0	0	0	0	0	0	0	0	0	0	0	0	0	0	0	0	0	0	0	14.67	0	0	0	0	0	1.33	0	0	0	115.31	0	0	5.93	0	0	0	0	0	0	0	0	0	0	0	0	16.02
ANXA1	9566.8	3891.56	1921.24	2590.93	2700.89	4854.95	7194.67	5728.25	4566.36	719.46	4148.93	4835.33	1491.89	2952.09	2319.06	5981.21	6900.92	5085.71	1782.3	2572.88	994.62	4052.35	2354.77	4573.25	5447	1671.46	1619.89	2808.61	9774.45	4975.01	3801.53	4202.81	2843.53	2742.2	2716.08	3424.55	4253.48	4700.81	4973.67	5224.79	2714.32	5711.14	678.25	3514.01	4087.07	1549.04	4385.26	3541.29	2216.87
ANXA10	39.28	368.15	146.22	78.6	124.23	74.78	487.42	142.01	177.55	77.87	950.16	161.96	296.15	1140.28	135.68	254.3	100.68	72.65	50.38	365.59	1055.72	532.29	152.1	312.4	305.61	1.68	10.12	89.91	0	68.44	339.25	42.52	746.93	0	84.73	0	238.55	659.87	71.05	107.01	288.66	156.29	290.55	186.49	482.53	11.49	30.75	205.79	25.69
ANXA11	0	52.89	168.65	46.58	34.48	10.13	71.1	56.11	8.29	26.16	152.94	312.05	74.46	0	229.2	218	70.95	47.17	61.53	48.41	63.47	113.71	10.32	14.68	12.69	0.33	14.1	73.33	1.1	3.31	1.4	54.63	10.65	201.94	13.43	6.82	22.01	106.15	18.9	81.99	176.1	0	1.13	62.22	109.7	32.86	39.72	208.75	29.39
ANXA2	6183.91	5438.95	2846.27	4083.59	3776.01	7274.5	10231.2	10214.6	3367.35	5125.72	4025.36	3757.7	4079.84	5105.84	6341.35	6317.97	6844.68	5567.51	2585.77	3829.84	3499.6	4245.08	4055.93	4829.04	5442.77	30.76	3817.61	4705.71	7910.23	9819.39	6762.53	4349.2	10701.3	7489.49	5479.44	4873.35	4805.1	5340.71	7603.51	3240.48	3503.12	7371.25	4836.51	3840.24	3563.93	3171.12	6840.82	3115.35	5685.66
ANXA2P2	0	63.86	9.1	14.06	19.5	11.63	32.65	50.81	0	6.01	33.25	15.74	7.52	6.92	23.49	15.55	45.52	25.09	10.87	28.89	7.72	3.24	21.88	14.82	12.33	0	6.78	12.25	25.69	30.63	17.92	21.41	27.33	24.12	16.09	10.95	13.28	14.09	18.54	13.47	10.07	23.94	14.85	11.84	18.63	24.8	24.74	7.96	13.31
ANXA2R	0	0	0	0	0	0	0	0	0	17.03	0	0	3.24	0	0	6.71	0	0	0	0	0	1.4	0	0	0	0	0	0	0	0	0	0	0	0	0	0	0	0	19.69	0	0	0	0	0	0	0	0	0	66.97
ANXA3	1385.61	444.42	677.75	463.5	782.42	816.41	546.81	635.41	842.94	411.91	520.3	232.3	321.2	429.05	716.39	664.55	795.67	140.11	220.49	419.28	502.9	49.73	175.85	353.31	108.87	0	560.14	219.12	762.7	372.68	26.27	198.28	632.63	706.79	173.91	750.17	321.82	224.73	355.76	361.51	311.23	818.03	36.58	337.03	161.16	44.34	318.2	562.51	271.01
ANXA4	0	111.82	4.78	34.99	232.15	243.15	163.38	11.86	119.73	413.62	45.98	38.58	168.83	12.12	335.88	13.07	7.94	27.98	159.51	171.64	157.39	298.48	189.73	22.84	41.44	1.63	76.88	154.48	133.79	155.24	122.94	114.64	0	70.24	4.33	114.26	157.78	178.59	1.27	242.7	218.5	36.57	16.26	634.96	265.52	341.03	171.34	135.36	252.25
ANXA5	445.41	898.98	2400.95	639.43	1017.43	2128.88	766.35	1664.37	1117.05	1127.95	682.44	482.61	863.62	579.48	1077.93	2087.13	1423.43	210.94	640.94	827.22	405.28	585.27	610.19	760.32	1161.21	0	260.71	798.2	2250.34	1387.13	772.12	583.97	2400.08	156.41	745.47	992.1	683.93	574.28	994.13	1213.84	232.19	843.51	380.83	523.07	628.41	460.82	501.95	426.76	737.61
ANXA6	0	0	0	0	0	0	0	0	0	0	0	0	0	0	0	0	0	0	0	0	0	0	0	0	0	0	0	0	0	0	0	0	0	0	0	0	0	0	0	0	0	0	0	0	0	0	0	0	0
ANXA7	575.6	711.38	180.16	178.58	167.75	386.91	361.47	69.07	441.49	120.33	63.8	199.38	116.14	191.84	450.32	114.28	335.32	175.56	113.62	573.21	242.85	207.85	451.32	210.41	716.64	1.15	343.82	337.47	163.3	189.51	316.49	106.3	228.6	188.98	3.31	387.62	381.23	381.07	240.14	284.87	126.87	389.32	482.08	232.61	158.66	437.63	565.21	120.88	482.45
ANXA8	0	13.72	9.77	12.08	4.19	2.63	0	0	0	0	9.52	13.52	12.92	4.46	5.31	0	0	0	0	3.82	6.54	8.34	12.53	0	8.47	0	22.96	10.53	0	9.4	11.57	13.14	11.05	14.09	4.25	25.63	4.28	7.56	4.9	3.86	4.32	0	6.96	8.14	0	14.91	3.27	8.55	11.43
ANXA8L1	0	0	0	29.98	33.25	0	36.88	0	17.57	0	0	26.84	12.92	42.79	10.61	34.48	7.06	0	9.34	56.86	24.71	57.95	18.66	7.58	29.43	0	90.24	34.83	28.65	42.92	17.22	45.65	9.6	10.69	20.2	109.7	23.38	42.04	34.06	0.55	4.32	0	5.76	14.24	0	54.98	60.06	10.18	22.69
ANXA8L2	0	0	0	24.16	29.1	0	18.44	0	47.2	13.57	37.81	87.78	25.84	37.56	21.15	101.55	3.56	0	0	59.03	52.46	122.55	6.22	5.05	39.9	0	119.13	57.61	22.07	47.68	77.97	65.28	24.86	16.54	30.7	156.03	20.88	57.49	40.67	0	23.41	11.59	0	10.17	5.26	95.32	86.18	11.88	23.12
AOX1	0	0	0	0	0	0	0	0	0	0	0	0	0	0	0	0	0	0	0	0	0	0	0	0	0	0	0	0	0	0	0	0	0	0	0	0	0	0	0	0	0	0	0	0	19.66	0	153.23	0	0
AP000240.9	0	0	0	0	0	0	0	0	0	0	0	61.6	0	0	0	0	0	0	0	0	0	0	0	0	0	0	0	0	0	0	0	0	0	0	0	0	0	0	0	0	0	0	0	0	0	0	0	0	0
AP000254.8	0	0	44.78	0	0	0	0	0	0	0	0	0	0	0	40.54	0	0	0	0	106.96	16.65	35.39	0	71.31	0	1.75	0	0	0	0	0	0	0	0	62.26	42.76	0	0	0	0	148.66	0	0	0	0	10.85	0	8.71	0
AP000275.65	0	0	0	0	0	0	0	0	0	4.59	28.49	0	0	0	0	0	23.05	69.59	0	0	0	30.1	0	0	65.4	0	2.59	0	0	0.64	0	0	0	4.96	2.75	1.8	0	0	0	0	0	0	0	0	0	5.24	0	0	0
AP000295.9	0	0	0	0	0	0	0	0	0	0	0	0	0	0	0	0	0	0	0	0	0	0	0	0	0	0	0	0.27	0	0	0	0	0	0	0	0	0	0	0	0	0	0	0	0	0	0	0	0	0
AP000330.8	0	0	0	10.22	0	0	0	43.11	0	0	0	0	0	0	0	0	1.5	0	0	0	0	0	0	0	1.79	0	0	0	0	0	0	0	7.02	0	0	6.36	0	0.64	7.26	0	0	0	0	0	2.23	0	0	9.41	0
AP000347.2	0	0	0	0	0	0	0	0	0	0	0	0	1.41	0	0	0	0	16.49	0	0	0	0	0	0	0	0	0	0	0	0	0	0	0	0	0	0.94	0	0	0	0	0	8.44	0	0	0	0	0	0	0
AP000350.4	0	0	0	0	0	0	0	0	0	0	0	0	0	0	0	0	0	0	0	0	0	0	0	0	0	0	0	0	0	0	0	0	0	0	0	0	0	0	0	0	0	0	0	0	0	0	0	0	0
AP000487.5	0	0	0	0	0	21.41	33.31	0	5.57	0	0	3.39	0	0	27.78	3.7	0	4.89	12	0	0	2.38	70.96	13.38	0	0.88	0.82	26.6	59.27	7.01	35.97	1.14	59.49	1.77	80.19	5.71	0	2.66	2.89	0	7.41	0	2.48	3.54	2.38	7.3	0	11.23	0
AP000487.6	0	0	0	0	0	0	0	0	0	0	0	0	15.74	0	0	0	0	0	0	4.65	44.26	0	15.27	0	0	0	0	4.27	0	0	7.05	0	0	0	0	0	0	92.14	0	0	0	0	0	0	0	0	0	4.17	37.14
AP000525.9	0	0	0	0	0	0	4.93	0	0	0	0	0	0	0	0	0	1.9	0	0	0	0	0	0	0	0	0	0	0	0	0	0	0	0	0	0	0	0	0	0	0	0	0	0	0	0	0	0	0	0
AP000580.1	0	56.77	0	0	0	0	0	0	0	0	0	0	0	0	0	0	0	0	0	0	0	0	0	0	0	0	0	0	0	0	0	0	0	0	0	0	0	43.83	0	0	8.95	0	0	0	0	0	0	0	0
AP000688.14	0	0	0	0	0	0	0	0	0	0	0	0	0	0	0	0	0	0	0	0	0	0	0	0	0	0	0	0	0	0	0	0	0	0	0	0	0	0	0	0	0	0	0	0	0	0	0	0	0
AP000688.8	0	0	0	0	0	0	0	0	0	0	0	0	0	0	0	0	0	0	0	0	0	0	0	0	0	0	0	0	0	0	0	0	0	0	0	0	0	0	0	0	0	0	0	0	0	0	0	0	0
AP000692.9	0	0	0	0	0	0	59.66	0	0	0	0	0	27.87	0	181.52	0	7.67	0	60.44	24.71	81.5	0	13.52	0	0	0	0	0	0	0	0	17	0	1.79	0	0	0	22.84	0	0	0	16.67	17.51	0	11.35	0	0	0	0
AP000695.4	0	0	0	0	0	69.78	0	0	0	0	0	0	0	0	0	0	0	0	0	0	0	0	10.91	0	0	0	0	0	0	0	50.73	0	0	0	0	0	0	0	0	0	0	0	0	3.96	18.32	0	0	0	0
AP000758.1	0	0	0	0	0	0	0	0	0	0	0	0	0	0	0	0	0	0	0	0	0	0	0	0	0	0	0	0	0	0	0	0	0	0	0	0	0	0	0	0	0	0	0	0	0	0	0	0	59.2
AP000769.1	0	0	24.69	0	0	4.74	0	0	10.65	0	17.18	12.2	0	80.49	0	62.7	0	38.89	0	34.46	10.49	20.07	45.24	22.97	11.47	0	10.36	9.5	18.38	88.21	0	30.83	37.39	55.34	0	0	32.18	2.73	22.11	205.88	3.9	0	23.02	0	9.5	0	14.76	24.69	75.65
AP000936.1	0	0	0	0	0	18.05	0	0	0	0	0	0	0	0	0	0	0	0	0	0	0	0	0	0	0	0	0	0	0	0	0	0	0	0	0	0	0	0	0	0	0	0	0	41.93	0	0	0	0	0
AP001007.1	0	0	0	0	0	30.58	0	0	0	0	0	0	0	0	0	1.48	0	0	10.36	3.17	0	1.54	0	1.41	2.35	0	1.88	0	0	0	0	0	13.02	0	0	0	26.1	46.58	0	0.31	0	0	0	0	0	0	0	0	0
AP001258.4	0	0	0	0	4.46	0	0	7.76	0	0	0	0	0	0	43.71	0	57.73	0	12.82	0	0	35.73	0	0	0	0	0	0	86.64	0	3.97	0	0	0	0	0	0	0	6.73	0	0	0	0	0	0	0	122.87	11.74	58.31
AP001266.1	0	0	0	0	0	0	0	0	0	0	0	0	0	0	0	0	0	0	0	0	0	0	0	0	0	0	0	0	0	0	0	0	0	0	0	1.34	0	0	0	0	0	0	0	0	0	0	0	0	0
AP001347.6	0	0	6.15	0	0	16.54	0	0	0	0	0	0	0	0	5.78	0	0	0	0	0	0	0	0	4.01	0	0	0	0	0	0	0	0	0	0	0	0	10.11	0	1.93	0	0	0	0	28.78	0	0	0	0	0
AP001372.2	0	18.43	0	10.82	42.12	0	0	0	0	0	51.17	0	14.46	0.67	16.64	0	27.06	9.65	0	0.85	0	22.41	14.03	0	6.64	0	0	0	0	0	0	2.94	1.24	48.79	0	0	0.32	0	21.95	0	0	0	0	1.82	0	53.42	0	2.3	0
AP001432.14	0	0	44.78	0	0	0	0	0	0	51.83	48.49	0	0	0	0	0	72.42	0	0	0	0	14.16	0	0	0	0	0	0	0	0	0	0	0	0	13.53	0	0	0	0	0	0	0	126.55	0	13.4	0	12.49	0	0
AP001442.2	0	0	0	0	0	0	0	0	0	0	27.63	0	0	0	0	0	0	0	218.63	0	0	0	0	0	0	0	0	0	0	0	0	0	0	0	0	0	0	0	0	0	0	0	0	0	0	0	0	44.03	0
AP001469.9	0	0	0	0	0	0	25.8	0	0	0	0	0	0	0	0	0	0	0	0	0	0	0	0	0	0	0	0	0	0	0	0	0	0	0	0	0	0	0	0	0	0	0	0	0	0	0	0	0	0
AP001615.9	0	0	0	0	37.82	0	0	0	0	0	0	0	0.95	86.19	0	17.06	68.07	65.4	0	22.62	37.97	59.77	0	7.54	11.53	2.03	0	0	0	0	0	23.35	0	0	21.64	2.62	0	2.59	0	0	75.49	0	0	0	13.94	0	52.25	69.22	0
AP001816.1	0	0	3.03	0	0	0	28.81	0	0	0	0	0	0	0	0	0	0	0	0	0	0	4.31	0	0	19.86	0	0	0	0	0	0	4.08	0	0	0	11.05	0	0	1.9	0	0	0	0	0	0	0	0	0	0
AP001877.1	0	0	0	0	8.09	0	0	0	0	144.15	0	130.59	0	0	20.5	0	0	41.63	0	0	0	0	12.1	0	0	7.96	0	50.83	0	0	0	116.74	0	1.6	0	0	0	0	0	0	4.18	7.46	0	0	0	12.34	221.11	3.3	0
AP003068.18	0	0	0	5.74	15.93	0	0	0	0	0	0	0	0	0	0	0	0	0	0	0	0	0	5.96	0	0	0	0	0	0	0.89	0	1.25	0	0	0	0	0	0	0	0	0	0	0	0	0	0	0	0	0
AP003068.23	0	0	0	0	0	10.39	0	41.26	0	5.37	0	0	0	0	0	0	0	0	0	0	0	0	0	0	0	0	0	0	0	0	0	0	0	0	0	0	0	0	0	0	0	0	0	0	0	0	0	0	0
AP003068.6	0	0	0	0	0	0	0	0	0	0	0	0	0	0	0	0	0	0	0	0	0	0	0	0	0	0	0	0	0	0	0	0	0	0.27	0	0	0	0	0	0.43	0	0	0	0	0	0	0	0	0
AP003068.9	0	0	0	0	0	0	0	0	0	0	0	0	15.56	0	0	0	0	25.96	22.5	0	0	6.7	0	0	0	0	0	0	0	0	0	0	0	0	0	0	0	0	3.44	0	0	0	0	0	0	10.26	0	0	0
AP003419.11	0	0	3.42	10.58	14.67	6.84	80.75	0	0	0	0	47.37	79.2	17.95	9.3	28.09	1.31	37.75	16.36	10.03	117.1	0	10.98	26.95	10.73	5.76	113.5	36.88	8.6	0	0	4.36	2.42	115.83	31.46	16.03	21.3	2.37	2.15	5.17	7.58	26.34	106.88	60.56	0	11.19	79.9	0	13.35
AP003419.16	0	0	0	0	12.1	0	0	0	0	0	0	0	0	0	0	0	0	0	0	0	0	0	0	0	0	0	11.06	0	0	0	0	0	0	4.79	0	0	2.06	0	0	0	0	0	0	2.43	0	0	0	0	0
AP006216.11	0	0	0	0	0	0	0	0	0	0	40.91	0	97.14	28.74	0	0	0	0	0	0	0	0	0	5.47	18.2	0	0	26.38	0	0	0	0	0	60.54	0	0	0	0	0	0	0	0	0	0	0	27.46	0	0	0
AP006621.5	0	0	0	0	0	0	0	0	0	0	0	0	27.1	0	0	0	0	22.61	0	0	0	0	0	0	0	0	0	0	0	0	0	0	0	0	0	0	0	0	0	0	0	0	0	0	0	0	0	3.59	0
AP1AR	0	32.85	17.9	2.89	2.01	12.03	10.46	0	2.83	5.19	0	36.2	59.19	24.92	50.74	0	1.36	20.65	7.14	3.65	109.55	1.06	62.31	1.95	104.13	0.33	0	72.34	0	5.03	8.85	0	5.76	6.62	0	1.27	62.48	13.89	6.09	0	85.47	4.43	15.53	0	0	0	35.25	13.73	23.32
AP1B1	0	0	0	0	0	10.58	2.86	0	3.5	2.1	0	0	0	0	0	9.5	3.3	0	2.89	5.4	7.88	0	0	0	1.26	0	0.89	4.35	0.53	1.11	0	0	0	95.77	3.15	0	0.22	0.94	0	0	0	1.2	17.32	0	0	2.64	9.12	3.18	0
AP1G1	0	111.5	3.97	20.76	17.67	1.07	147.52	0	113.73	11.86	83.33	52.5	15.05	3.02	37.35	24.91	615.45	8.42	10.22	53.39	468.44	2.55	1.96	44.76	14.81	0.11	22.3	49.65	354.08	26.19	2.26	116.02	5.4	1.17	142.19	0.28	1.11	5.67	0.57	253.44	121.11	11.47	6.16	134.36	53.17	4.66	74.11	29.14	47.87
AP1G2	0	0	115.96	4.08	9.7	0	95.66	43.33	0	0	98.67	167.59	52.93	0	69.76	6.19	0	0	0	88.74	1.58	114.19	55.98	98.49	187.8	0	20.71	69.51	86.97	0	485.58	0	0	117.4	153.45	93.57	70.03	28.74	0	55.78	112.96	61.02	0	90.14	158.8	6.34	54.64	2.18	11.35
AP1M1	0	0	0	0	3.04	0	0	0	37.54	0	0	0	0	0	0	0	18.33	0	0	0	0	0	0	0	0	0	0	0	0	0	0	3.18	0	0	0	2.36	0	0	0	0	0	0	0	0	0	0	0	0	19.64
AP1M2	0	71.55	9.8	181.07	48.07	41.84	41.93	89.38	39.72	281.4	97.16	39.73	87.87	0	116	0	67.06	54.4	22.5	4.98	193.42	109.52	43.24	166.27	147.97	0	47.41	181.38	79.71	47.45	338.65	234.66	192.96	103.93	177.91	139.49	205.79	23.83	52.83	109.3	94.13	117.36	14	73.6	35.42	164.7	174.46	46.66	35.75
AP1S1	0	0	0	13.66	0	0	0	0	13.34	11.33	0	0	0	2.64	0	6.04	3.16	0	0	0	0	0	0	5.76	3.54	0	0	35.71	1.51	0	0	0	0	0	0	4	26.2	0	0	0	0	0	0	0	0	0	0	0	0
AP1S2	0	0	27.43	0	37.79	0	0	0	17.75	37.42	33.42	13.56	55.06	0	26.61	6.7	10.7	0	74.94	46.91	17.85	6.97	1.98	0.8	126.38	0	0	36.95	13.47	0	5.48	13.35	18.7	0	0	0	36.13	104.45	22.12	13.54	44.45	0	0	8.16	7.92	0	0	0	57.32
AP1S3	0	0	0	29.51	53.39	50.9	4.7	0	40.65	31.14	40.05	75.86	44.45	0	15.54	9.54	51.42	54.96	147.67	56.46	59.14	4.95	15.98	2.6	137.74	0	0	46.77	3.46	72.39	0	3.18	13.39	26.66	0	0	13.36	24.69	2.5	1.41	65.23	0	0	7.26	96.79	12.19	1.04	23.1	35.22
AP2A1	0	0	0	0	0	0	0	0	0	0	0	0	0	0	0	0	0	0	0	0	0	0	0	0	0	0.97	0.49	0	109.27	0.94	0	0	0	0.32	0	0.89	1.09	0	0.63	0	2.17	1.97	0	0	0	2.14	0	3.58	0
AP2A2	0	27.64	0	0	0	0	0	0	0	0	0	0	0	2.29	0	0	0	38.31	0	10.39	0	8.11	0	0	0	0	2.21	9.68	76.78	12.23	0	0	0	0	0	0	0	0	0	0	0	0	0	0	0	0	0	15.35	5.87
AP2B1	197.66	281.48	106.29	155.38	206.74	5.53	36.32	768.62	158.12	97.04	27.28	24.96	98.22	660.73	146.82	292.38	38.01	69.74	73.6	80.15	137.16	160.42	35.91	61.2	285.57	3.13	121.54	36.26	116.4	18.9	224.39	60.9	151.74	21.32	9.82	24.87	102.97	16.46	35.07	365.38	34.5	118.9	60.34	25.65	103.18	26.57	129.09	93.65	77.24
AP2M1	28.26	616.12	315.75	206.94	404.42	195.12	354.56	496.75	257.37	355.95	321.87	387.8	222.24	368.78	461.31	233.67	323.53	251.79	315.73	416.18	676.97	805.8	238.15	246.49	597.4	1.65	247.21	313.81	280.74	438.09	349.1	351.4	1344.95	644.53	971.12	386.29	602.81	382.06	217.54	159.28	621.37	552.34	520.86	274.99	157.05	360.04	628.16	160.9	931.04
AP2S1	0	287.18	16.37	31.95	105.21	153.99	154.43	182.79	197.65	101.01	119.62	53.99	11.39	34.08	54.41	111.9	38.15	98.6	37.29	31.98	65.34	170.36	78.73	42.64	31.89	0	21.01	49.21	8.44	10.04	61.96	0	121.47	166.59	99.69	66.62	17.04	19	19.79	7.12	45.27	123.72	25.97	75.31	28.24	6.36	46.13	8.49	87.95
AP3B1	336.33	18.91	135.37	113.59	91.23	0	189.47	0	160.47	72.91	7.88	34.51	10.69	39.12	74.52	193.18	45.36	5.94	57.22	94.46	47.3	45.34	19.37	91.91	52.05	22.54	62.8	9.43	0	38.36	28.95	0.74	35.95	82.39	25.8	144.8	43.08	77.92	26.34	104.81	138.54	27.07	0	86.29	41.58	64.78	164.17	23.83	143.62
AP3D1	0	0	4.94	6.78	11.29	6.05	4.26	0	0	0	38.81	1.71	0	1.5	0	0	0	0	42.79	12.61	25.19	1.83	0	2.58	2.79	0.23	0	1.33	0.43	2.85	0.95	3.79	7.96	3.98	6.77	4.47	42.44	0.5	2.02	9.43	2.85	0	2.05	0	1.73	7.71	5.03	4.32	0.96
AP3M1	14.73	172.56	0	17.49	40.42	0	165.81	8.88	0	104.79	0	8.25	13.79	0.45	78.37	172.29	26.03	63.65	9.02	23.04	67.69	140.47	5.74	26.93	108.96	0	33.02	137.6	0.82	4.59	5.58	3.61	160.73	5.31	45.3	100.08	83.78	34.92	111.75	2.39	1.32	80.18	95.16	0	14.45	279.45	73.75	37.69	26.3
AP3M2	238.83	106.82	48.02	233.09	0	0	0	0	453.85	107.18	75.85	122.37	38.04	0	63.79	4.87	0	26.65	39.92	79.59	13.48	136.46	22.85	147.94	356.12	1.55	671.72	50.6	113.29	0	49.08	142.74	5.04	0	0	21.21	0	147.05	0	3.73	154.47	20.6	0.36	158.23	0	123.8	0	0	431.13
AP3S1	134.06	0	143.7	92.65	84.65	47.02	57.91	14.43	73.59	299.87	199.37	163.77	198.16	12.45	88.9	7.95	391.11	128.23	97.35	55.19	2.02	104.64	65.6	47.97	392.54	0.94	34.05	151.45	224.34	137.76	115.04	27.51	127.26	0	97.94	59.23	100.63	0	66.7	75	157.88	257.95	223.29	136.96	41.75	32.68	206.65	50.57	218.82
AP3S2	219.54	48.52	43.53	70.31	83.72	118.29	66.01	13.41	105.28	0	16.4	2.1	10.8	0	1.65	117.61	28.62	27.5	0	68.23	22.23	12.59	1.95	2.2	0	1.15	22.47	0.54	1.05	39.56	99.39	105.44	42.55	1.39	4.58	79.71	1.33	112.01	128.52	0	62	10.8	7.1	39.05	11.78	2.65	12.85	31.51	63.73
AP4B1	0	7.19	0	0	0	1.53	95.9	107.2	0	0	0	82.27	88.97	0	30.28	125.62	0	162.26	9.79	0	0	49.1	0	67.12	0	0	4.46	17.16	8.49	327.56	0	123.62	172.27	0	0	0	1.66	0	43.12	36.69	0	45.21	0	52.1	0	0	6.67	32.91	439.1
AP4E1	0	0	0	6.92	0	14.13	0	0	0	0	0	0	0	0	0	0	0	22.91	17.66	16.17	0.4	0	8.93	0	3.47	0	0	53.09	25.68	0	0.79	1.08	2.03	0	0	0	1.35	10.01	1.8	0	0	0	0	0	5.16	0	0	0	9.37
AP4M1	0	0	0	0	0	0	0	0	0	0	0	0	0	0	0	0	0	0	0	0	4.45	0	0	9.51	0	0	0	0	0	0	0	0	15.61	0	1.6	0	0	0	0	0	0	0	84.98	0	0	0	0	0	3.7
AP4S1	0	0	0	75.73	4.92	0	0	0	0	0	0	0	0	0	0	0	0	0	0	0	0	0	0	0	0	0	0	0	16.43	0	0	5.06	1.62	0	0	0	0	31.69	1.44	0	0	0	0	71.97	0	59.51	0	0	80.54
AP5B1	0	0	0	0	0	0	0	0	0	0	0	4.61	0	0	0	0	0	0	2.13	0	0	0	0	0	0	0	0	0	1.16	0	0	0	0	0	0	0	0	0	0	0	0	14.94	0.26	0.46	0	0	0	3.11	0
AP5M1	0	86.32	11.42	36.07	0	13.18	82.59	0	0	42.7	34.31	70	117.2	113.57	103.01	0	7.46	62.35	68.9	0	6.55	0	0	14.87	0	3.86	0.64	42.99	0	11.47	151.66	54.45	0	95.79	44.05	29.67	125.95	35.35	67.36	89.91	17.92	0	149.2	46.17	1.9	115.14	325.89	58.87	30.21
AP5S1	0	8.69	1.24	0	7.96	0	5.84	0	0	0	36.2	0	12.28	14.13	16.81	35.56	2.25	6.83	5.92	24.19	0	3.52	15.88	9.68	0	0	0	10	0	41.55	1.83	15.82	4.38	0	18.19	8.96	0	59.42	15.53	0	0	4.9	0	25.77	0	1.35	10.36	33.58	0
AP5Z1	0	0	0	0	0	0	0	0	0	0	0	0	0	0	0	0	0	0	0	0	0	0	0	0	0	0	0	0	0	0	0.56	0	0	0	0	0	0	0	1.89	0	0	0	0	0	0	0	0	2.24	0
APAF1	0	26.64	2.01	0	0	0	0	0	0	0	48.89	0	2.04	0	144.21	0	2.09	108.57	0	12.91	0	0	0	40.22	7.62	0	0	2.77	44.17	21.23	0	0	0	0	0	0	3.34	0	5.03	0	0	19.84	0	0	0	0	0	4.2	203.12
APBA3	0	0	0	0	0	0	0	0	0	0	0	0	0	0	0	0	0	0	0	0	0	0	0	0	0	0	0	0	0	0	0	0	0	0	0	0	0.46	0	0	0	0	0	0	0	0	0	0	0	0
APBB1	0	0	0	0	0	0	0	0	0	0	0	0	0	0	0	0	0	0	0	0	0	0	0	0	0	0	0	0	0	0	0	0	0	0	0	0	0	0	0	0	0	0	0	0	0	0	0	0	0
APBB2	15.02	0	36.1	80.87	6.51	80.49	22.56	0	1.84	5.28	0	6.31	3.01	7.94	0	79.31	2.41	25.06	25.13	12.77	7.88	12.97	22.87	6.93	0.33	0	5.19	39.05	30.23	28.7	2.25	0.82	68.33	0	0	0.14	46.57	70.73	7.62	12.32	36.15	30.5	61.91	39.44	2.46	0	1.53	8.51	11.26
APBB3	0	0	0	0	2.72	0	0	0	0	0	0	0	0	0	0	0	0	0	0	96.44	0	4.4	0	0	5.38	0	0	0	0	0	0	0	0	0	0	0	0	0	0	0	0	0	0	78.65	0	0	0	0	0
APC	14.17	0	91.87	19.08	21.13	1.07	1.88	0	34.27	125.29	59.07	17.05	2.84	0	83.17	274.26	29.73	16.09	7.91	13.95	0.52	3.68	63.23	33.11	5.34	0.21	0	198.97	24.66	5.34	15.03	0	0	0	1.4	1.62	12.72	23.91	12.24	15.15	5.07	50.18	0	5.8	8.92	101.19	49.5	15.21	9.68
APCDD1L	0	0	0	0	0	0	0	0	0	0	0	0	0	0	0	0	0	0	0	0	0	0	0	0	0	0	0	0	0	0	0	0	0	0	0	0	0	0	0	0	0	0	0	0	0	0	0	0	0
APCDD1L-AS1	0	0	0	3.25	0	30.34	0	0	0	0	21.18	3.64	0	0	0	8.62	10.53	0	5.02	0	0	0	37.12	1.37	0	0	0	0	0	30.33	0	45.28	5.94	20.39	18.89	46.67	22.24	0	0	0	0	0	0	0	0	0	7.84	0	4.1
APEH	85	20.11	44.7	10.72	0	18.43	0	0	0	337.71	117.22	0	0	0	0	0	20.34	5.37	13.7	28.69	2.58	101.61	0	132.95	37.42	0	0	73.96	48.27	471.52	85.81	3.85	0	5.88	0	40.64	0	0	103.19	0	3.17	158.61	165.22	60.62	58.66	3.78	0	69.16	0
APEX1	540.72	494.05	191.71	207.01	227.58	76.05	199.89	44.31	152.03	766.04	174	298.54	144.82	195.23	413.18	116.19	477.6	209.35	299.81	213.46	327.88	164.06	114.51	248.74	238.94	2.09	516.5	367.32	160.4	193	42.99	237.68	394.26	237.29	463.87	426.83	417.13	159.74	629.25	220.71	274.88	333.93	58.8	187.66	169.2	248.35	54.78	257.7	140.8
APEX2	82.3	0	32.95	30.88	0	0.9	18.85	0	0	0	6.49	11.52	0	7.6	45.23	0	0	0	3.18	19.52	40.11	33.16	0	14.75	3.61	0	8.8	19.13	88.23	19.22	4.93	11.2	47.07	218.94	0.36	10.55	175.07	20.63	87.71	2.82	42.74	0	0	117.85	1.79	68.98	16.72	0	6.49
APH1A	0	20.98	1.49	9.24	0	0	14.1	11.13	0	0	0	8.98	12.28	0	0	0	8.16	0	14.28	0	0	10.63	0	0	23.97	0	0	0	0	0	6.63	0	37.86	17.3	0	10.89	4.72	5.75	0	0	18.67	2.95	0	0	0	35.84	0	1.31	2.53
APH1B	0	0	0	11.05	0	0	0	0	0	0	0	0	0	0	84.25	0	0	0	0	0	127.37	0	11.72	0	0	0	17.72	0	0	0	0	5.08	9.58	0	0	0	0	2.83	0	0	24.27	0	0	0	9.85	0	0	0	0
API5	14.32	119.06	145.74	59.11	68.14	83.22	40.01	37.56	0	258.98	117.14	197.25	132.49	194.59	59.71	95.2	115.9	0	120.69	175.79	294.12	54.83	61.33	123.35	147.01	1.62	197.2	25.33	421.98	78.68	32.46	50.3	112.99	115.51	97.92	86.77	208.58	185.07	54.95	299.61	259.32	184.45	95.59	273.45	22.84	88.44	99.97	85.85	124.05
API5P1	0	0	0	0	0	0	0	0	0	0	0	0	0	0	0	0	0	0	0	0	0.55	0	0	0	0	0	0	0	0	0	0	0	0	0	0	0	0	0	0	0.42	0	0	0	0	0	0	0	0	0
APIP	170.09	48.31	9.18	21.28	39.33	111.03	54.13	0	62.35	95.59	44.72	23.06	104.88	119.64	56.08	28.24	45.92	37.96	85	100.71	100.63	34.76	106.86	11.96	37.67	0	63.06	23.93	7.18	72.66	56.62	3.09	18.84	89.07	125.21	12.71	4.22	26.03	43.58	23.94	50.78	21.96	13.62	0	26.72	237.33	0	32.12	0
APITD1	0	60.63	33.41	23.98	0	13.58	0	58.71	0	73.77	21.05	0	0	63.7	49.97	64.7	93.74	70.6	37.41	10.05	0	5.09	34.45	3.42	56.39	0	33.46	2.36	3.75	17.05	0	0	0	49.05	74.84	8.32	0	16.28	28.02	3.45	35.66	0	5.84	4.5	0	108.88	0	0	25.17
APITD1-CORT	0	0	0	0.59	0	21.25	0	0	0	0	19.37	0	0	0	0	0	0	0	0	0	0	0	0	3.64	0	0	0	0	0	0	0	0	0	0	0	0	0	0	0	0	0	0	0	0	0	0	0	0	0
APLF	0	15.96	0	0	0	0	6.44	4.16	0	0	0	11.6	0	0	0	0	0	0	0	0.74	0	1.08	0	0	0	0	0	0	0	0	2.02	0	0	0	0	0	0	0	0	0	15.11	0	0	0	2.04	0	0	0	0
APLN	0	0	0	0	0	0	0	0	0	0	0	0	0	0	0	0	0	0	0	0	0	0	0	0	0	0	0	0	0	0	0	0	0	0	0	0	0	0	0	0	0	0	0	0	0	0	0	0	0
APLP2	511.78	214.43	47.87	75.79	61.31	66.21	109.85	106.66	73.99	10.14	19.91	64.71	151.77	78.07	83.34	116.58	264.3	79.12	116.53	54.21	128.23	66.45	59.98	94.44	93.43	0.56	138.93	35.09	127.86	57.73	58.22	67.74	79.74	91.13	48.22	95.48	37.51	7.18	33.68	66.58	31.05	39.25	115.28	30.99	58.17	50.28	30.78	67.89	113.4
APMAP	166.72	94.73	113.15	41.71	74.7	64.99	74.27	15.46	6.79	50.75	82.19	43.53	78.06	37.64	54.97	23.07	100.24	0	134.37	192.26	2.09	65.58	50.48	75.74	39	0.4	182.8	88.84	30.29	46.51	12.29	71.07	58.03	176.72	168.22	51.88	5.34	0	19.74	304.11	56.29	124.49	0	80.9	21.2	48.66	46.11	28.16	10.96
APOA1BP	120.38	136.78	68.2	45.74	31.32	65.48	0	364.86	88.25	47.8	0	10.66	118.38	22.24	18.69	0	74.01	107.46	93.15	85.4	10.87	48.51	31.25	38.08	52.81	0	0	74.36	25.4	0	0	16.38	21.65	72.45	76.86	13.22	7.45	166.06	6.11	0	144.57	38.53	0	5.07	26.24	2.23	16.31	225.93	119.44
APOBEC3B	43.76	99.43	34.6	93.05	100.17	408.41	47.06	13.19	106.93	69.27	40.51	0	24.14	0	150.73	250.26	39.87	64.44	31.79	365.83	93.43	60.27	74.96	76.43	175.24	2.34	1.43	251.82	1.54	3.2	131.87	310.19	37.81	0	38.15	17.84	20.93	300.2	41.22	0	6.47	37.55	0	0	0	48.26	0	115.36	0
APOBEC3C	38.08	129.79	166.36	116.69	150.1	79.44	152.67	34.42	47	167.2	45.05	103.96	137.48	32.82	119.27	59.87	40.65	50.98	95.75	197.24	130.24	48.23	35.1	57.21	35.07	0	361.18	147.4	317.61	174.17	131.12	12.43	47.38	109.55	383.34	107.92	250.48	238.93	54.9	4.35	116.8	64.91	396.26	89.01	64.32	9.24	144.71	72.79	90.14
APOBEC3D	0	0	0	0	0	0	0	0	0	0	0	0	0	6.56	0	0	0	0	8.24	0	0	0	0	0	0	0	0	0	0	0	0	0	0	0	0	0	0	0	0	0	0	0	0	0	0	0	0	0	0
APOBEC3F	0	0	0	0	0	0	15.23	0	0	0	0	0	0	0	0	0	0	0	0	5.52	0	0	10.36	10.52	0	0	0	0	0	0	0	0	0	0.34	3.22	30.05	32.87	0	0	1.37	0	0	1.44	0	60.87	47.52	0	4.94	22.28
APOBEC3G	0	33.12	0	0	0	2	0	0	0	0	0	0	0	0	40.44	0	0	16.41	0	0	0	25.76	30.26	0	0	0	0	0	0	0	0	0	0	0	8.91	0	0	0	0	0	0	0	7.07	0	25.41	0	0	1.3	0
APOC1	0	0	0	17.89	0	0	0	0	0	0	0	0	0	0	0	0	0	0	0	0	62.4	0	18.56	0	25.09	0	0	0	0	0	0	0	0	0	0	5.81	54.92	4.9	0	83.23	6.4	0	0	0	0	0	0	20.25	0
APOL1	0	50.18	0.77	0	7.99	34.3	22.88	0	0	21.48	11.3	0	0	3.53	10.5	0	5.63	0	0	27.29	6.9	30.51	47.81	0	164.45	2.62	0	7.64	0	0	0	0	171.84	0	53.67	0	111.7	0	8.59	217.44	0	23.67	14.23	0	31.24	93.9	28.07	16.31	0
APOL2	63.52	60.14	68.54	121.82	110.16	130.14	133.39	6.38	100.89	324.24	492.65	329.04	130.28	163.61	474.71	73.82	15.59	132.29	561.07	416.89	43.33	106.04	115.4	62.51	0	0.6	46.56	150.77	69.37	181.32	26.63	252.41	53.9	48.69	167.79	15.5	82.57	41.79	32.77	426.24	55.94	472.6	5.09	31.21	671.42	589.37	30.83	30.74	85.21
APOL3	0	0	0	32.09	26.69	0	14.69	132.75	0	21.62	64.2	0	0	0	0	0	0	0	4.96	0	0	1.48	0	0	0	0	0	0	0	0	10.75	0	0	0	168.57	0	0	0	0	0	0	80.15	0	1.08	0	12.45	0	0	0
APOL6	5.17	0	7.32	17.44	16.57	12.08	18.74	1.56	3.16	27.58	11.2	42.67	32.47	0.16	30.09	18.58	0.76	0	26.98	56.78	8.24	29.14	30.83	14.71	63.44	0.29	45.13	36.97	0.36	32.98	38.05	0.7	1.33	0.09	47.3	41.88	66.15	32.36	4.59	13.09	0	23.14	2.73	1.31	28.71	129.89	6.3	27.62	5.3
APOLD1	0	0	0	0	0	0	0	0	0	0	6.74	0	0	0	5.01	11.97	0	0	0	18.93	0	0	0	0	0.5	0	0	0	0	0	0	0	0	0	0	0	0	3.21	10.4	0	63.3	0	0	0	0	0	11.57	0	8.98
APOM	0	0	0	0	0	0	0	0	0	0	0	0	0	0	0	0	0	0	0	0	0	0	0	0	0	0	0	0	0	0	0	0	0	0	0	0	0	0	0	0	0	0	0	0	6.85	0	0	0	0
APOO	0	71.73	0	25.42	7.3	0	48.21	0	0	0	16.6	0	13.59	106.54	78.48	0	74.37	56.35	69.06	3.33	0	21.65	0	115.38	0	0	0	0	7.61	0	10.08	109.93	62.49	0	93.97	0	0	35.34	91.84	12.22	9.69	0	8.57	0	33.22	11.21	0	34.71	0
APOOL	0	12.46	71.01	0	0	4.77	0	0	0	0	0	12.28	0	0	72.32	0	0	48.95	8.49	19.08	0	0	0	0	21.17	3.74	0.87	3.19	0	0	0	52.52	0	0	0	27.3	0	10.99	0	0	0	0	2.11	40.65	0	0	0	1.55	6.92
APOPT1	151.58	35.52	51.58	27.21	28.82	1.19	0	6.56	18.17	106.96	64.34	110.93	0	33.81	103.51	0	62.02	97.6	96.93	41.97	2.28	18.78	20.02	5.73	19.08	0	7.43	11.85	6.89	9.74	0	6.02	28.06	71.56	64.32	6.87	0	4.91	3.17	19.21	20.49	71.47	7.54	9.16	2.37	0	13.32	15.43	16.06
APP	0	0	0	16.05	60.42	0	0	0	0	0	0	0	15.25	16.5	7.94	0	0	31.09	6.53	19.35	2.01	35.65	0	0	0	1.52	0.67	38.74	12.46	14.99	0	0	0	2.03	2.01	0	34.73	0	0	0.82	54.13	1.35	49.9	1.42	0	0.74	103.53	4.15	63.92
APPBP2	0	2.31	0	27.4	21.08	0	0	19.42	0	18.27	31.78	1.14	11.96	20.84	0	86.88	0	33.19	9.43	4.18	31.94	13.1	30.59	0.86	15.55	0	0	0	4.86	1.9	5.38	7.89	4.88	0	0	82.95	0.48	10.18	34.43	5.75	2.18	0	71.23	4.79	38.09	24.17	14.04	23.89	2.57
APPL1	0	0	0	96.03	0	47.27	47.4	0	0	0	33.74	0	0	0	0	0	100.02	38.89	72.04	0	4.71	0	0	26.18	52.53	0	0	44.84	15.58	19.33	8.84	0	31.96	0	0	9.22	38.11	0	8.85	0.2	39.4	49.66	0	45	8.52	0	0	4.4	12.77
APPL2	16.71	14.24	0	72.23	42.73	134.28	47.63	0	0	22.11	161.4	0	21.05	160.82	0	45.71	32.58	0	3.23	5.79	166.19	19.48	41.07	29.46	0	0	15.32	0	19.36	9.49	0	74.81	60.52	108.98	190.02	36.71	0.45	132.96	30.96	0.7	0	44.65	81.17	81.59	7.29	0	78.11	53.26	34.82
APRT	0	51.77	79.68	22.8	15.81	16.66	40.9	46.15	33.58	205.84	53.91	25.66	20.49	28.29	50.5	0	46.97	115.33	25.61	126.12	32.91	31.48	47.31	20.94	53.74	0	149.16	66.64	0	23.85	0	8.33	28.7	114.19	265.64	13.16	20.96	4.15	11.66	0	68.58	80.21	22.69	19.29	0	65.96	89.5	29.27	107.88
APTX	113.27	62.72	24.95	117.8	264.69	0	63.17	330.18	110.72	278.2	87.58	46.36	48.71	151.61	201.39	137.08	156.28	133.25	152.26	19.96	184.19	193.47	102.9	77.56	294.7	0	0	263.63	442.14	30.87	178.66	159.16	153.58	152.86	167.6	58.13	37.13	159.86	54.61	371.02	197.76	73.3	145.82	59.96	12.34	55.28	91.05	76.48	240.55
AQP11	0	14.32	0	0	12.21	0	0	0	24.65	0	0	0	0	0	15.47	0	10.37	0	34.14	0	0	0	0	0	39.11	0.36	0	0	0	0	0	0	0	0	0	0	0	0	0	0	8.41	7.51	0	1.98	0	0	0	0	0
AQP3	0	0	0	0	0	0	7.03	0	0	0	0	30.93	0	13.6	0	0	0	123.24	0	1.46	0	110.22	0	9.71	0	0	0	30.77	0	0	0	0	0	0	6.48	0	19.58	1.15	0	0.42	0	0	24.76	23.26	4.01	0	22.44	0	0
AQR	0	7.84	0	29.75	31.14	4.31	15.14	0	0	0	0	0	15.6	147.17	25.63	0	46.77	46.71	96.99	43.88	0	77.58	27.17	41.79	142.57	0	193.27	4	147.14	43.72	22.78	16.72	2.11	22.49	0	117.54	0.26	16.92	77.29	0	7.47	17.68	1.76	8.53	19.11	107.45	46.64	13.52	19.46
ARAF	0	0	0	0	0	0	0	0	16.19	0	0	6.82	0	0	0	12.21	0	4.9	0	7.48	0	7.99	0	0	0	0	0	15.13	0	0	58.18	0	0	137.21	0	1.73	0	0	0	1.64	12.43	0	0	3.99	0	0	0	8.7	0
ARAP1	0	0	0	0	0	0	0	0	0	65.03	0	36.45	39.8	0	87.58	0	0	0	0	0.86	13.53	0	0	0	6.9	0	168.11	9.52	0	0.76	26.66	0	48.88	173.12	10.58	41.26	0	0	0.49	5.45	30.15	0	0	81.98	0	0	4.3	0	0
ARAP1-AS1	0	0	0	0	0	0	0	0	0	0	70.64	8.77	0	0	52.89	0	0	0	0	13.3	0	103.12	0	28.33	16.9	0	38.23	23.02	0	0	0	0	0	52.64	40.68	44.73	0	5.61	0	22.79	1.66	0	0	59.01	0	0	0	0	0
ARAP2	0	0	0	9.83	2.42	0.93	2.67	14.72	11.09	5.89	0	64.92	46.63	101.96	7.67	0	77	116.68	4.05	1.1	0.21	0	61.16	2.71	76.45	2.48	22.75	28.84	36.77	85.38	0	5.24	46.53	0	23.31	6.38	25.75	41.12	5.98	41.35	16.5	15.75	0.41	0	5.6	0	3.48	10.34	44.6
ARAP3	0	0	0	0	0	0	0	0	0	0	0	0	0	0	0	0	0	0	0	0	0	0	2.18	0.89	0	0.72	0	0	6.5	0	7.05	0	0	0	0.37	0.92	0	0	0	0.19	0.75	0	0	0	5.49	4.45	8.54	1.79	0
ARCN1	0	28.1	22.37	107.23	143.53	152.45	25.18	151.05	4.03	72.28	32.51	27.58	30.87	121.7	0	25.55	42.61	74.01	31.89	0	16.37	0	37.87	13.91	127.29	0	44.63	79.07	3.48	100.19	5.92	97.79	48.37	34.79	0	0	0.97	46.48	34.36	0	0	17.69	0	104.57	76.92	5.82	77.31	25.93	5.07
AREG	0	0	0	0	0	3.29	0	0	0	0	0	0	0	0	0	0	4.45	0	0	0	0	3.48	0	0	0	0	0	0	4.25	0	0	0	0	2.07	0	0	0	0	0	0	0	4.83	0	0	0	0	0	0	4.77
AREGB	0	0	1.84	0	0	0	0	0	0	0	0	0	0	0	0	0	0	0	0	0	0	0	0	0	0	0	0	0	0	0	0	0	0	0	2	0	0	0	0	0	0	0	0	0	0	0	0	0	0
AREL1	0	0	0	19.06	51.91	0	12.47	0	0	6.12	10.73	0	27.66	0	89.75	51.44	9.62	0	0	43.69	20.6	0	8.78	3.44	0	0	0	0.4	4.29	0	29.25	0	0	0	0	1.99	42.61	3.07	0	0	105.28	0	0	58.68	2.37	0	49.76	2.4	213.01
ARF1	0	208.54	51.72	98.78	110.84	95.77	165.07	195.38	184.72	197.39	122.63	241.26	138.67	143.07	124.66	86.33	80.66	60.16	292.66	291.26	86.43	103.33	47.39	38.51	157.49	0	280.24	172.41	36.02	36.29	110.48	51.09	199.8	601.24	167.54	208.96	132.02	47.23	63.15	56.74	159.7	276.1	265.57	106.21	87.68	196.25	77.81	13.82	266.55
ARF3	268.22	38.09	9.41	83.87	4.48	0	9.87	80.82	0	47.02	22.93	0	14.92	6.37	24.52	0.72	0	27.05	2.5	0	0	1.49	5.03	4.77	21.18	0	2.66	1.41	34.72	0.5	0	0	41.17	0	2.95	0.95	0	9.31	0.98	0	29.47	0	13.95	28.85	2.82	34.2	2.63	4.12	4.08
ARF4	169.72	252.73	292.54	164.31	523.54	311.87	163.34	115.11	175.69	470.58	516.6	450.33	270.6	185.82	298.47	227.28	548.85	187.68	230.93	184.88	355.2	544.61	286.34	458.07	88.26	0	230.04	159.59	407.12	876.56	534.8	288.07	388.71	303.68	381.08	169.96	78.84	63.02	533.5	1672.45	220.59	291.85	9.09	353.37	487.63	389.15	165.65	353.62	306.17
ARF5	231.61	40.06	22.43	41.59	19.23	12.6	66.33	0	17.23	140.17	40.67	31.04	0	92.14	15.5	0	40.81	11.51	27.28	16.31	0	14.84	0	2.72	0	0	0	26.23	97.46	0	12.35	0	9.51	0	72.64	0.94	125.67	29.07	0	0	34.75	0	139.94	0	11.24	2.27	22.52	18.26	46.73
ARF6	34.88	0	29.64	43.63	45.37	20.87	46.62	10.51	25.57	29.41	158.21	156.28	79.33	86.99	69.01	34.75	64.21	7.78	60.73	95.17	42.52	94.38	58.85	60.69	76.5	0.99	45.62	67.17	39.25	69.25	98.18	97.76	52.89	84.42	55.29	93.86	73.69	67.75	77.89	21.9	81.23	44.65	35.19	32.32	38.01	127.73	138.21	81.52	68.82
ARFGAP1	0	0	0	0	0	0	0	0	0	0	4.02	0	17.88	6.97	0	0	0	0	0	2.51	0	0	0	0	2.79	0	0	0	0	2.5	0	0	0	0	0	0	0	0	4.84	1.45	0	0	0	0	0	0	0	1.6	0
ARFGAP2	0	0	1.85	9.44	0	66.21	17.42	54.97	3.89	0	29	107.26	0	63.89	139.7	31.55	0	0	65.08	28.85	6.47	22.89	0	52.71	0	0	11.66	0	1.12	26.87	28.9	5.86	87.31	20.05	0	132.88	1.01	57.87	69.65	18.07	148.39	50.7	47.22	46.16	32.05	29.18	11.87	10.5	104.37
ARFGAP3	0	0	0	27.05	212.07	133.55	6.37	0	97.75	0	88.83	18.03	70.3	1.73	12.84	220.24	25.81	46.07	53.93	8.91	206.08	1.92	86.7	64.23	1.82	0	55.57	105.7	23.61	50.52	30.28	98.12	34.8	0	35.95	176.84	158.36	3.66	0	456.09	211.12	31.53	5.61	14.76	27.18	93.72	36.23	38.16	89.25
ARFGEF1	172.55	0	116.19	76.25	16.41	3.81	5.55	167.93	26.63	12.25	0	0	31.76	12.98	40.07	0	32.3	3.75	33.96	16.66	316.77	4.84	5.91	68.4	40.79	6.63	21.73	69.36	17.13	127.79	161.76	23.73	12.68	68.44	5.44	20.08	0.13	135.86	25.99	36.33	0.33	27.61	18.67	41	20.63	0.87	18.51	28.34	0
ARFGEF2	0	21.84	0	7.4	4.1	0.97	0	14.26	0	3.32	0	20.7	7.91	0	9.1	7.2	1.74	23.76	5.72	23.62	16.46	2.04	20.72	0.94	0	0.34	0.12	12.25	8.32	17.04	0	32.34	0	0	0.65	3.9	16.77	0	3.6	21.67	29.66	10.41	0	91.17	2.58	6	0.4	13.19	0.93
ARFIP1	0	0	24.73	0	14.93	48.17	23.12	38.9	29.43	6.05	217.28	0	113.4	52.91	0	12.37	108.98	79.41	26.7	264.95	0.52	73.59	78.5	25.44	89.6	1.59	34.7	4.2	111.82	1.68	102.88	122.35	4.61	0	2.54	98.52	95.72	96.78	118.17	157.24	0	61.42	79.7	198.17	54.68	61.54	14.86	37.79	0
ARFIP2	0	36.73	0	5.39	0	3.85	0	0	0	0	0	9.92	0	0	0	0	7.54	15.34	16.67	0	0	3.96	11.19	0	81.83	0	0	0	0	5.52	0	46.09	55.25	47.46	31.35	0	0	0	0	6.89	7.72	0	10.54	2.98	4.7	0	0	0.75	0
ARFRP1	0	0	0	0	15.75	0	0	0	22.19	25.52	2.01	0	0	0	0	0	0	0	0	0	0	6.03	0	0	4.6	0	0	0	0	0	0	0	15.59	0	0	3.29	0	0	0	0	2.01	0	0	0	0	0	5.47	0	0
ARG2	0	0	115.15	0	0	0	0	0	155.23	0	0	27.45	0	0	0	0	0	0	0	0	0	38.1	0	0	0	0	152.18	0	0	0	0	0	127.59	0	233.84	0	0.52	0	0	278.16	23.87	0	0	0	0	19.14	53.22	44.77	0
ARGLU1	41.85	35.66	42.34	31.41	61.85	15.93	23.97	0	30.68	52.92	55.83	46.87	72.6	31.96	27.6	16.21	49.88	46.69	32.38	84.06	16.37	36.14	44.91	65.51	22.34	0.22	190.95	134.31	14.71	52.13	92.73	12.41	22.75	54.52	7.37	51.81	34.62	74.73	24.75	14.33	24.36	74.43	6.8	12.34	59.29	142.55	26.93	57.95	46.23
ARHGAP1	15.8	188.51	95.28	179.86	89.07	33.52	78.44	47.61	34.75	155.41	133.99	170.35	351.09	63.73	147.62	45.47	17.45	218.62	317.88	196.81	40.9	216.5	137.39	144.96	31.88	0	93.92	143.53	160.14	115.65	117.34	14.62	31.64	266.87	64.7	56.4	164.57	99.5	101.04	20.74	94.11	261.69	180.66	116.47	180.81	107.34	92.58	49.24	325.45
ARHGAP10	0	0	0	0	7.34	19.95	0	0	0	0	0	0	7.55	10.42	10.42	0	13.05	0	0	4.03	3.2	4.08	0	7.48	0	0	0	0	1.25	4.39	0	0	8.11	0	3.12	0.65	0.52	24.75	0.72	8.14	0	5.67	0	5.97	11.59	0	0	3.61	11.19
ARHGAP11A	33.91	5.07	0	37.28	52.93	35.05	0	0	0	0	10.56	13.51	13.29	14.09	4.91	49.49	119.84	93	5.18	16.11	0	0	15.4	10.73	0	0	9.14	136.76	31.44	3.82	0	92.35	79.05	0	0	5.23	4.51	1.68	58.35	0.1	0	78.8	1.93	0	0	3.94	0	11.9	0
ARHGAP11B	26.63	2.66	0	0	0	0	0	0	0	47.54	0	0	0	0	0	0	9.9	0	20.44	0	0	0	0	0	0	0	0	0	0	50.86	0	0	0	0	0	0	0	0	10.72	0	0	0	0	0	0	0	0	0	0
ARHGAP12	0	0	0	0	2.91	1.83	6.41	0	0	0	26.48	0	0	0	121.76	0.74	2.96	0	0	3.23	0	88.9	56.64	21.56	24.68	0	16	0	0	28.65	150.78	0	0	0	0	0	0.99	0	0	2.27	0	13.09	0.27	0	47.56	75.53	2.77	33.29	27.31
ARHGAP17	0	0	4.04	6.25	36.32	21.74	0	0	0	34.41	0	7	0	0	0	77.35	0	9.68	0	1.98	0	30.72	12.97	2.63	0	0	0	30.49	1.53	21.4	2.99	1.36	11.06	0.74	0	0	0	50.52	1.1	0	258.78	0	10.8	1.83	0	7.21	0	0	35.09
ARHGAP18	0	0	0	17.81	12.44	46.8	29.45	0	15.95	0	28.28	11.63	9.52	31.05	3.91	15.1	10.48	0	0	2.35	101.59	2.73	43.11	0.63	6.25	0	36.44	0.43	0	33.49	12.08	6.78	14.93	0	4.18	0	0	0	0	9.82	9.03	6.64	0.28	1.5	2.59	1.57	18.88	10.08	0.94
ARHGAP19	0	87.87	0	6.21	53.65	0	0	0	0	0	27.2	0	24.88	0	0	0	7.59	0	0	1.84	0	0	0	0.82	0	0	0	40.62	23.04	0	54.98	0	0.66	0.2	0	0	0	0	6.9	0	0	0	0	0	0	0	0	7.49	0
ARHGAP19-SLIT1	0	0	0	3.54	0	0	0	0	0	0	49.78	5.46	0	0	8.57	0	0	0	0	0	0	0	0	20.92	0	2.77	1.54	0	45.85	0	0	0	0	0	0	0	0	0	71.6	0	0	0	0	0	0	0	0	0	0
ARHGAP21	0	2.18	229.12	42.88	56.56	0	1.46	7.59	260.59	0	17.72	30.07	71.49	24.77	25.63	0.85	10.17	6.85	97.33	2.92	15.59	13.31	106.44	8.85	69.98	1.71	306.81	7.8	140.95	34.99	160.88	310.78	55.28	20.41	0	4.76	10.65	0.47	11.22	15.5	0.34	63.83	1.47	16.16	92.88	31.72	239.06	1.63	14.18
ARHGAP22	0	0	0	0	2.42	0	0	0	0	0	0	3.91	0	0	3.07	0	0	0	0	0	0	0	0	0	0	0	0	0	0	0	0	0	9.54	0	0	2.85	0	0	0	0	0	0	0	0	0	0	0	0	0
ARHGAP23	0	0	0	1.1	0	4.8	5.06	0	0	0	0	4.94	0	5.43	0	1.47	0.65	1.97	3.41	5.93	0	9.15	5.73	0.93	0.39	0.13	2.62	9.62	0	0.34	2.64	0.96	10.86	2.73	0	1.62	4.56	0.55	0.22	0.1	1.98	3.53	0	0	20.15	0	6.87	0.31	6.27
ARHGAP24	0	0	0	0	0	0	0	0	0	0	0	0	0	0	0	0	0	0	0	0	0	3.39	75.77	4.75	207.22	0	0	0	0	0	0	0	0	0	0	0	0	0	0	1.25	1.04	0	0	0	0	68.04	0	0	0
ARHGAP25	0	0	0	0	0	0	0	0	0	0	0	0	0	0	0	0	0	0	0	0	0	1.62	0	0	0	0	0	0	0	0	0	0	0	0	0	0	0	0	0	0	0	0	0	0	0	0	0	0	0
ARHGAP26	0	0	0	12.67	2.93	18.86	0	0	21.34	18.98	86.98	15.52	0	32.86	36.35	0	10.47	25.28	31.99	5.91	0	40.04	0	21.7	17.22	11.39	0	5.43	0.2	38.77	26.55	27.14	0	0	0.41	2.04	1.64	0	51.78	0.21	60.32	0	0	0	31.04	0.98	17.71	5.98	0
ARHGAP26-IT1	0	0	0	0	0	0	0	0	65.65	0	0	0	23.96	0	0	0	0	0	69.3	0	0	0	23.25	0	0	0	0	52.06	0	97.62	0	0	0	0	3.94	0	0	0	0	0	120.31	57.32	0	60.35	0	15.8	0	19.03	0
ARHGAP27	0	0	1.19	0	0	0	5.6	0	0	0	0	31.58	1.96	0	0	0	42.58	0	0	6.69	0	0	0	0	1.65	0	0	0	1.55	0	0	0	0	0	0	0	0	0	0	0	5.89	0	0	0	0	0	0	3.12	0
ARHGAP29	108.49	0	70.24	1.08	36.95	62.54	2.96	32.69	26.03	7.48	1.22	8.82	50.86	0	5.85	1.47	73.03	0	0	4.9	0	22.4	34.56	5.01	0	0.09	47.09	0	676.52	90.83	5.18	3.62	47.99	32.94	0	43.2	31.54	0	45.23	0	71.48	13.64	0	0	0.94	0	0	0	43.82
ARHGAP31	0	0	0	0	0	0	0	0	0	0	0	0	0	0	0	0	0	0	0	0.44	0	0	0	0	0	0	0	0	0	0	0	0	0	0	0	0	0	0	0	0	0	0	0	0	0	0	0	0	0
ARHGAP32	0	1.47	2.27	7.71	41.43	149.2	4.94	38.65	17.06	0	9.83	48	6.43	8.64	25.15	75.95	4.72	35.91	6.2	5.92	1.26	6	3.35	1.91	0.7	2.13	0	31.14	12.98	126.7	20.53	24.86	0.46	2.2	0	0.15	7.21	116.37	3.28	18.21	10.77	1.84	43.81	0.22	5.85	0	33.11	5.49	13.29
ARHGAP35	0	0	0.71	2.21	1.53	0	0	0	0	0	1.16	26.13	4.73	0	0	0	0	1.31	4.56	0.23	0	0	3.82	0	0.77	0	4.93	0	0	0.92	0.35	0	1.03	4.95	3.89	22.39	0	2.58	1.2	0	4.75	0	7.47	0	0	0	0	0	1.39
ARHGAP39	0	0	0	0	0	0	0	0	0	0	0	0	0	0	0	0	0	0	0	0	0	0	0	0	0	0	0	0	0	0	0	0	0	0	0	0	0	0	0	0	0	0	0	0	0	0	0	0	0
ARHGAP40	0	0	0	0	0	0	0	0	0	0	0	0	0	0	0	0	0	0	0	0	0	0	0	0	0	0	0	0	0	0	0	0	0	0	0	0	0	0	0	0	0	0	0	0	0	0	0	0	0
ARHGAP42	0	0	0	0	2.57	0	0	0	0	12.31	0	0	0	4.56	0	0	0	0	0	0	0	0	0	0	0	0	109.33	0	0	0	4.44	37.15	26.77	0	0	0	0	0	0	0	0	0	0	0	0	0	0	0	0
ARHGAP5	0	216.68	130.66	84.86	127.32	28.61	205.44	10.58	253.13	67.5	509.18	357.65	84.42	520.51	267.38	14.09	113.85	248.56	41.32	71.59	194.06	212.85	141.55	192.05	236.28	1.56	311.54	121.98	67.97	95.01	40.15	70.23	229.85	132.33	128.09	87.54	92.44	354.09	33.97	248.58	341.45	24.36	91.29	153.89	172.5	107.22	164.84	126	153.03
ARHGAP5-AS1	40.57	0	0	20.3	14.07	0	0	0	0	0	0	0	5.43	0	0	0	0	9.05	7.85	3.21	0	2.34	5.26	17.11	42.71	0	0	0	0	2.19	0	18.77	25.53	0	0	7.43	21.57	0	0	0	3.63	3.25	2.92	10.25	4.42	0	24.73	0	6.4
ARHGAP8	0	55.7	12.35	0	1.6	16.38	37.44	0	50.17	82.65	7.42	0	50.91	0	0	23.29	0	43.76	7.14	46.52	0	0	19.54	0	0	0	0	14.25	0	7.63	0	0	11.22	0	0	71.98	0	5.12	6.09	1.23	8.78	6.02	0	0	0	0	11.47	0	0
ARHGDIA	0	0	0	0	0	0	0	0	0	0	0	0	0	1.46	0	0	0	0	0	0	0	0	0	0	2.09	0	0	0	0	0	0	0	0	13.82	1.87	10.02	23.06	0	0	0	0	0	0	0	0	15.64	0	0	0
ARHGDIB	0	0	0	0	116.42	11.47	0	0	0	14.81	0	7.52	43.1	0	11.52	123.58	20.47	11.98	58.56	0	0	0	109.46	75.48	0	0	0	0	0	0	116.99	0	5.81	0	0	57.83	0	0	0	0	0	59.73	0	0	0	0	0	0	0
ARHGEF1	0	0	0	0	0	0	0	0	0	0	4.7	0	3.19	0	0	0	0	0	0	9.86	0	0	0	0	0	0	0	0	0	0	0	0	0	55.45	0	0	0	0	0	0	0	0	0	0	0	0	0	0	0
ARHGEF10	0	0	0	0	7.4	2.5	0	6.93	10.26	116.77	2.41	202.94	106.93	4.96	19.04	149.28	31.39	35.94	116.82	4.18	0	13.24	63.42	19.41	56.03	0.33	26.89	55.17	3	184.49	0	20.73	1.67	0	45.94	5.05	11.98	0	10.75	245.48	62.84	0.98	0	0	20.06	30.45	0	35.03	61.73
ARHGEF10L	0	0	0	0	0	1.3	0	0	0	0	0	0	0	0.74	2.63	5.3	0	0	4.63	0	0	0	0	2.52	0	0.34	0	0	0	0	0	0	0.68	0	0	0	0	0	0	0.27	0	0	0	0	0	0	0	0	0
ARHGEF11	0	0	0	0	0	0	0	0	0	0	0	0	7.3	0	101.95	0	0	8.12	0	0	196.83	15.96	18.3	3.59	8.38	0	0	0	0	0	1.32	0	0	0	38.04	0	2.93	14.82	0	0	0	0	0	0.38	2.97	0.49	0	2.41	0
ARHGEF12	0	0	6.27	63.42	0	4.56	53.57	0	10.33	7.27	4.97	0.84	21.6	0	0	0	3.11	0	5.79	18.68	0.38	3.79	0.78	8.14	0	2.94	0	0	0	6.56	0	1.14	0	1.23	0	0	4.33	0	0.31	6.49	0	3.35	74.15	120.61	21.55	0	153.71	8.26	62.19
ARHGEF16	0	10.47	0	0	6.09	0	0	0	0	0	0	3.43	0	0	0	0	0	0	0	0	1.11	0	0	0	0	0	0	0	0	0	0	0	0	0	0	0	3.27	0	0	0	0	0	0	0	0	0	0	0	0
ARHGEF17	0	0	0	0	0	0	0	0	0	0	0	0	0	0	2.93	0	0	0	9.04	0	0	0	5.2	0	0	0	0	0	0	0	0	2	0	0	0	0	0	0	0	0	0	0	0	2.5	0	0	0	0	0
ARHGEF18	0	0	0	0	0	0	0	24.17	0	0	0	0	15.02	16.94	0	0	0	0	0	0	21.66	0	0	0	0	0	0	0.42	7.24	0.45	6.72	0	0	0	0	0.21	0	0	0	0	0	51.51	0	0	0	1.01	0	0	0
ARHGEF19	0	0	0	0	14.06	0	5.11	0	0	7.51	0	22.46	17.88	4.12	10.69	0	0	7.24	20.69	21.8	0	30.79	32.69	0	0	0.38	184.57	0	3.42	0	0	5.82	22.18	0.56	0	0	0	0	0	0	0	15.12	115.3	11.26	0	0	0	0	0
ARHGEF19-AS1	0	0	0	0	25.55	0	0	0	0	0	0	0	0	0	56.24	0	0	60.71	0	20.34	0	0	90.11	0	0	0	38.53	5.53	1.93	0	0	0	0	17.74	0	0	0	0	0	0	0	0	82.04	0	0	0	0	21.57	0
ARHGEF2	0	0	0	0	0	0	0	0	8.07	0	34.37	0	0	0	0	0	0	0	0	0	0	0	2.35	0	0	1.37	0	0	2.32	0	0	0	0	0	0	0.46	0	0	0	0	5.91	0	0	0	0	0	2.95	0	0
ARHGEF26	0	0	0	10.77	0	0	0	0	2.1	0	0	0	0	0	0	0	0	38.42	26.64	0.91	0	0	2.23	7.26	6.8	0	0	76.61	0	16.08	26.8	0.47	9.36	0	0	0.63	0.25	25.18	0	0	0	0	0	0.73	13.13	12.91	9.91	0	0
ARHGEF28	0	0	0	0	0	50.69	0	0	0	0	0	16.59	1.69	0	0	0	0	0	0	0	0	0	0	0	0	0	0	0	8.98	0	0	0	0	0	0	0	0.35	0	0	0	0	40.67	0	0	0	0	0	9	0
ARHGEF3	0	4.2	0	0	3.46	0	23.82	0	0	0	0	0	16.02	25.48	27.42	21.26	0	26.38	14.29	0	16.68	0.85	17.26	2.88	0	0	34.79	0.54	0	0	0	53.52	0	0	0	0	57.19	31.19	0	0.34	24.48	25.82	0	0	0	0	0	2.79	16.33
ARHGEF34P	0	0	2.36	0	0	0	0	0	0	0	0	0	0	0	0	0	0	2.34	0	0	0	3.01	0	0	0	0	0	0	0	0	0	0	0	0	0	0	0	0	0	0	0	0	0	0	0	0	0	1.65	0
ARHGEF35	0	0	0	0	0	0	0	0	0	0	0	4.48	0	19.69	0	0	0	0	0	2.53	0	0	0	0	1.95	0	0	0	0	0	0	0	0	0	0	0	0	0	0	9.12	0	0	0	4.04	0	0	0	0	0
ARHGEF37	0	0	0	0	0	0	0	0	0	0	0	1.49	1.42	0	35.06	0	0	0	0	0	9.76	0	1.38	17.94	0	0	0	0.77	0	0	0	0.29	0	0	0	0	0	0	0	0	5.81	0	2.04	0	0	0	0	0	0
ARHGEF38	0	0	0	0	0	0	0	0	0	0	0	22.47	0	0	0	0	0	0	5.6	0	0	0	0	0	0	0	0	0	0	0	0	0	0	0	0	0	0	0	0	0	0	0	0	0	0	0	0	0	0
ARHGEF39	0	80.43	0.76	0	55.48	0	0	0	0	0	78.45	0	11.83	0	2.06	0	30.74	0	0	0	0	0	0	0	0	0	0	0	0	0	0	26.64	0	7.17	0	0	0	2.53	12.16	0	0	0	0	0	45.49	0	0	3.13	0
ARHGEF4	0	0	0	0	1.43	3.6	0	0	0	12.41	0	0	18	2.13	0	0	0	0	3.2	0	0	0.64	0	0	0	0	7.69	0	0	0	0	0	0	5.58	0	0	0	2.59	0	0.13	0	0	1.19	2.79	0	0	0	20.82	1.74
ARHGEF40	0	0	0	1.7	6.46	0	0	0	0	0	0	11.43	0	0	16.37	0	0	6.08	0	0	0	0	0	6.46	0	0	0	1.48	0	0	0	0	0	0.94	0	0	4.02	0	0	0	0	0	0	0	2.97	13.21	9.22	0	0
ARHGEF5	36.09	8.34	2.92	0	0	0	18.15	0	0	0	17.79	0	3.93	2.37	0	0	10.63	0	3.49	0	6.96	5.19	0	4.06	0	0	87.41	5.6	0	0	1.14	0	23.74	0	0	0	4	0	0	3.46	0	0.76	0	0	0	7.38	0	2.73	1.5
ARHGEF7	10.98	0	13.77	2.75	5.71	60.91	12.58	0	12.07	0	2.16	0	0	15.21	6.03	0	20.21	0	0	0.43	0	11.38	0	0.64	0	0	0	0	0	0	2.21	10.75	16.96	0.19	11.93	0	20.27	0	0	0	0	0	0	0	1.2	0	0	4.8	0
ARHGEF9	0	0	0	0	0	0	0	62.5	0	0	0	0	0	3.03	7.6	0	0	24.07	0	0	0	0	0	1.3	0	0	0	10.19	0	0	0	0	2.7	0	0	0	0	0	0	0	0	17.26	9.65	12.62	0	0	0	0	3.44
ARID1A	20.84	0	43.56	6.11	5.42	54.92	16.33	0	0	12.87	25.28	0.85	40.84	2.26	2.29	10.47	3.07	0	5.91	11.59	41.77	0.35	5.55	13.2	2.68	0	13.89	15.09	8.14	40.63	1.1	1.16	4.77	0	0.4	9.61	2.53	15.02	0.15	2.86	3.28	51.03	16.69	9.76	3.99	40.67	212.19	23.13	14.45
ARID1B	0	4.49	7.51	10.87	12.33	1.29	37.7	0	2.44	11.1	4.67	14.38	35.98	7.05	6.56	8.74	2.33	19.39	4.58	5.62	9.31	8.18	32.8	7.5	6.93	0	61.17	4.3	47.65	42.2	4.26	18.44	29.34	4.74	0.17	2.02	32.03	1.48	4.41	1.89	0.35	8.85	1.14	8.65	6.03	7.32	6.15	4.47	24.93
ARID2	0	13.82	4.43	33.46	16.87	31.09	16.25	124.58	35.66	64.92	59.95	267.3	106.3	41.18	36.09	9.42	48.05	48.84	63.51	42.79	25.62	39.9	75.75	36.54	40.54	7.95	0.72	179.82	75.25	91.36	28.4	109.52	80.36	94.75	141.88	96.6	70.06	3.82	187.93	8.88	69.15	40.86	44.98	30.22	86.64	38.62	294.85	62.01	28.79
ARID3A	0	0	0	0	0	0	0	0	0	0	0	0	0	0	0	0	0	0	0	0	0	0	0	0	0	0	0	0	4.02	0	0	0	0	0	0	0	0	0	0.22	0	0	0	0	0	0	0	0	1.25	3.47
ARID3B	0	0	0	0	0	0.67	0	0	0	0	0	0	0	0	6.82	0	0	0	0	0	0	0	0	0	0	0	0	0	8.65	0.97	0	0	0.35	0	0.27	0	1.82	11.56	0	2.12	0	0	0	0	0	0	0	6.82	0
ARID4A	8.94	0	25.97	2.24	0	0	12.5	0	54.48	0	0	29.25	2.84	0	2.08	185.61	15.91	42.63	57.81	11.75	23.32	0.55	101.29	47.37	7.87	0.91	32.16	6.94	103.15	0	34.32	22.1	12.37	1.95	0	18.14	0	3.86	0	1.21	21.59	8.49	18.67	0	51.76	50.38	65.6	11.74	13.66
ARID4B	9.06	14.55	46.7	41.77	8.89	2.06	7.24	9.4	57.34	34.97	51.72	43.34	50.06	112.97	122.09	70.37	11.17	193.16	12.27	66.42	33.05	7.18	48.09	12.11	0.8	1.9	1.24	33.06	44.73	54.13	61.58	30.55	69.34	49.36	0	2.32	20.75	18.74	7.18	37.1	92.69	87.22	24.69	40.72	80.36	35.25	104.49	44.86	37.94
ARID5A	0	0	0	0	0	0	0	0	0	0	0	0	0	0	0	0	0	0	0	0	0	0	0	0	0	0	0	0	0	0	0	0	0	0	0	7.33	0	0	0	0	0	0	0	0	0	0	0	0	0
ARID5B	59.79	43.4	44.09	142.09	196.45	0	83.71	6.01	38.96	68.14	117.9	158.13	58.65	83.86	45.27	12.5	19.57	10.38	32.13	64.88	63.48	58.52	16.38	119.44	420.5	0.57	263.52	6.28	2.99	28.45	6.37	38.5	189.1	115.73	62.89	88.77	70.33	50.57	25.62	56.79	74.67	122.78	10.05	150.54	22.6	7.03	112.47	12	40.89
ARIH1	0	65.31	94.95	27.73	0	41.4	76.91	0	0	3.66	33.53	37.94	47.37	0.4	47.3	25.9	330.27	22.47	53.61	15.93	7.85	75.3	45.7	14.44	413.94	0.12	7.49	0	46.32	37.77	40.44	0.35	118.47	0	8.87	6.8	0	47.33	42.36	507.07	0	8.06	0	137.67	15.63	0	216.18	10.36	0
ARIH2	211.72	191.82	39.49	4.02	50.15	6.9	74.25	209.37	0	80.95	45.67	106.96	41.97	0	73.89	179.25	173.24	37.15	32.51	52.03	40.47	56.17	3.08	3.29	38.65	1.86	0	33.33	55.29	95.09	559.7	67.18	125.57	69.94	2.69	0	0	28.74	132.52	0	58.68	16.96	0.57	82.32	25.89	0	15.59	8.89	119.44
ARIH2OS	0	0	0	0	0	0	0	0	0	0	13.62	9.67	0	0	0	0	0	0	0	0	0	0	0	0	0	0	0	0	0	0	0	0	0	0	0	0	0	0	0	0	0	0	0	0	30.11	0	0	0	0
ARL1	163.82	31.49	46.41	237.67	373.16	285.18	145.99	0	558.09	348.63	98.75	350.27	352.99	326.63	264.34	225.24	124.77	207.89	283.93	413.13	244.45	431.69	338.23	353.18	428.38	0	112.28	179.23	78.49	139.53	276.38	458.46	265.48	298.09	482.68	424.41	494.09	103.15	67.27	1131.41	263.36	226.49	82.52	242.01	94.69	30.36	326.78	179	407.39
ARL10	0	0	0	0	0	0	0	0	0	0	0	0	0	21.06	0	0	0	0	7.45	0	0	0	2.5	0	0	0	0	0	0	0.38	0	0	2.76	0	9.54	0	0	0	0	0	1.29	0	0	0.81	0	0	0	0.17	0
ARL11	0	0	0	0	0	0	0	0	0	0	0	0	0	0	0	0	0	0	0	0	0	0	0	0	0	0	0	0	0	0	0	0	0	0	0	0	0	0	0	0	0	0	0	4.17	0	0	0	0	0
ARL13B	24.57	0	25.52	29.78	166.73	5.57	35	0	0	0	0	12.81	11.9	0	18.9	2.77	20.88	3.72	17.2	12.99	0	1.97	4.43	0	0	0	37.34	0	0	13.26	0	31.3	0	62.97	0	1.88	36.25	1.04	25.81	0	1.53	14.23	0.4	29.5	1.82	43.89	0	1.77	8.08
ARL14	0	12.39	0	21.82	0	218.24	0	39.42	0	0	0	0	0	4.03	0	0	0	0	0	5.17	1.97	22.6	22.64	57.48	1.91	0	0	0	0	39.05	0	2.37	143.47	0	0	8.78	0	0	1.11	0	0	20.93	0	0	0	0	0	6.18	0
ARL14EP	0	0	34.34	2.78	0	3.62	40.51	0	38.88	59.62	0	44.56	42.57	0	23.32	17.61	1.64	0	17.18	0	32.75	51.97	2.88	11.19	0	0	16.81	47.61	6.25	78.46	130.33	14.43	36.41	10.92	0	40.78	0	0	16.34	1.21	28.5	16.97	20.38	0	11.56	0	179.62	44.19	0
ARL15	0	62.57	0	10.85	7.52	0	84.11	0	0	0	21.31	30.36	0	0	0	0	0	60.48	0	0	4.88	0	0	0	0	0	140.75	0	0	0	26.13	0	0	0	70.5	127.03	189.87	0	2.2	0	62.39	13.88	0	13.7	7.09	58.85	0	7.65	21.33
ARL16	0	95.48	73.99	0	41	0	0	0	10.63	22.31	31.31	225.9	0	89.9	9.56	7.44	29.7	90.01	78.03	39.87	26.47	11.61	50.4	75.36	0	2.26	0	62.76	9.45	3.39	0	43.92	42.73	7.31	0	57.84	81.49	26.07	16.3	31.83	0	129.09	0	23.91	0	53.39	2.95	0	129.39
ARL17A	0	0	0	0	0	0	0	0	0	0	0	3.77	0	0	0	0	0.99	0	0	0	0	0	6.99	0	0	0	0	0	0	0	0	1.39	0	0	0	0	0	0	0	0	0	0	0	0	0	0	0	0	0
ARL17B	24.67	0	0	0	0	0	0	0	0	3.47	0	0	3.3	0	8.14	0	0	0	0	0	0	0	0	0	0	0	0	0	0	2.88	0	4.7	0	0	0	0	0	0	0	0	0	0	0	6.24	0	10.89	0	0	0
ARL2	74.38	2.71	36.12	16.94	0	4.05	8.01	0	18.17	52.25	69.82	9.91	0	8.76	73.57	4.12	16.43	15.8	0	0	24.1	17.13	36.91	7.84	71.77	0	54.38	135.23	9.96	20.27	22.27	15.6	59.12	5.31	72.92	32.91	9.67	58.25	59.1	38.88	94.39	0	0	24.9	14.99	29.53	44.46	0	38.53
ARL2BP	39.31	0	41.35	12.95	0	86.41	0	0	12.19	0	10.21	0	13.85	2.39	8.64	0	26.26	0	5.01	4.09	26.87	0	30.61	37.3	0	0	1.54	92.83	23.49	119.35	81.24	5.63	102.68	85.14	0	6.35	0	0.81	0	0	15.73	16.31	0	1.09	14.1	6.85	79.76	24.55	147.6
ARL3	13.82	11.78	20.14	8.64	22.77	8.27	7.92	4.16	1.69	0	10.9	1.94	22.19	31.92	39.5	15.3	24.42	40.1	8.02	38.8	10.4	19.1	35.88	25.51	17.58	0	114.75	13.06	22.84	7.53	24.83	34.22	14.63	0	10.65	17.71	5.72	23.82	30.87	28.08	12.38	1.11	0.66	14.55	46.7	1.22	65.53	14.68	64.36
ARL4A	0	19.84	19.79	122.33	10.26	299.08	106.52	0	85.35	176.67	0	100.92	74.76	0	314.8	213.15	117.08	15.48	13.51	182.3	18.92	64.35	36.26	103.13	101.12	0	52.6	0	2.38	43.51	117.14	0	55.96	57.8	1.53	19.18	21.67	35.74	19.5	32.42	0	55.89	152.82	64.73	0	64.72	0.57	58.79	69.91
ARL4C	15.75	0	8.29	13.79	30.05	6	0	33.23	19.25	2.21	6.21	8.82	0	124.16	72.72	3.49	0	0	12.19	0	8.3	0	0	0	0	0	2.18	20.03	53.73	30.66	14.15	3	4.06	63.81	0	5.19	0.23	0	56.76	0	26.81	12.6	21.19	17.25	8.58	0	0	21.76	23.62
ARL4D	0	0	1.38	4.28	0	0	19.6	10.31	50.16	0	20.24	9.58	13.73	9.48	0	13.25	5.04	7.63	19.85	10.82	41.19	39.39	0	5.41	18.01	0	54.91	0	8.42	0	8.2	36.31	0	0.59	3.77	57.62	9.6	4.29	5.21	5.08	67.41	5.47	33.69	12.97	0	0	2.32	10.9	0
ARL5A	9.9	0	0.4	29.98	48.49	61.1	0	0	10.89	1.39	0	11.18	21.37	4.27	8.71	0	0	4.42	17.24	0.39	18.48	12.54	10.28	16.85	0.43	0.7	0	36.47	0	0.39	65.24	12.13	19.44	0.17	2.18	16.17	0.15	31.65	33.67	12.07	53.66	11.89	46.38	85.51	41.64	4.37	10.73	16.97	0
ARL5B	0	0	0.89	9.12	0	7.94	0	0	0	0	12.95	0	1.95	0	0.8	0	0	1.63	2.82	0	9.55	0	12.31	10.77	0	0	2.31	24.65	0	0	0	1.19	0	2.25	0	0	0	0	0	17.81	0	0	5.61	1.23	3.18	0.32	91.39	0	0
ARL5B-AS1	0	0	19.13	0	0	0	0	0	0	0	0	0	0	0	0	9.78	0	20.27	0	0	23.29	0	0	0	0	2.51	1.54	48.41	0	0	0	4.94	0	17	0	2.28	6.21	1.95	3.03	0	0	0	0	0	0	0	0	11.68	0
ARL6	0	0	5.02	0	0	0	0	0	0	0	0	0	0	0	0	0	0	0	22.06	0	0	0	0	0	0	0	5.34	0	0	0	0	0	37.67	0	32.63	0	0	17.91	0	0	0	0	84.32	0	0	0	3.04	60.67	0
ARL6IP1	1572.59	568.94	114.51	310.04	835.06	613.15	243.63	275.03	372.48	143.73	1381.23	55.88	252	298.18	124.53	91.04	1065.18	410.17	379.06	459.4	502.55	173.04	148.41	275.91	468.06	10.35	74.28	193.44	805.98	287.67	271.32	600.02	347.44	821.74	404.88	340.76	188.73	56.33	1201.01	113.65	53.26	422.04	288.28	313.85	205.07	550.93	89.24	379.59	509.93
ARL6IP1P2	0	0	0	0	0	0	0	0	0	0	0	0	0	0	0	0	0	0	0	0	0	0	0	0	0	0	0	0	0	0	0	0	0	0	0	0	0	0	0	0	0	8.93	0	0	0	0	0	0	0
ARL6IP4	0	0	0	0	19.39	0	0	0	27.22	0	29.29	0	0	12.61	12.73	15.75	8.53	49.72	0	13.92	2.8	0	0	6.11	0	0	0	0	0	0	0	3.15	2.12	53.33	0	17.83	0	0	0	0	15.56	23.77	0	14.63	0	0	28.61	10.55	46.89
ARL6IP5	107.62	162.65	69.68	35.58	2.24	118.15	109.33	132.45	88.46	48.27	76.48	47.06	58.8	308.87	59.14	80.13	134.91	34.62	41.64	144.68	1.56	96.76	27.93	113.48	40.19	0	149.08	68.35	101.82	54.46	37.16	20.87	113.17	9.24	0	108.35	81.08	2.4	139.28	8.6	245.78	117.92	12.42	90.66	50.72	151.93	80.18	91.5	124.47
ARL6IP6	141.44	0	0	68.16	0	0	3.65	0	34.56	0	3.77	0	11.46	32.96	4.71	0	0	19.11	66.26	1.69	16.11	2.46	11.11	0	0	0	6.79	0	0	0	0	0	44.34	0	0	0	1.27	1.34	0	0	9.59	0	0	3.61	18.66	3.78	4.35	6.09	116.34
ARL8A	0	0	0	0	0	0	0	0	0	0	0	0	0	0	0	0	0	6.82	0	0	0	0	0	3.22	0	0	0	0	0	0	1.83	0	0	0	0	0	0	1.91	0	0	0	0	0	0	0	0	0	3.95	0
ARL8B	348.17	46.46	47.47	4.2	22.79	42.63	56	44.19	235.09	144.23	86.75	102.66	4.49	85.44	177.29	0	129.56	35.78	230.12	15.93	15.73	177.41	97.09	108.24	0	0.96	0.71	5.33	123.74	62.8	0	99.36	227.94	90.5	0.74	140.5	0.5	94.31	113.91	60.38	85.37	88.36	172.85	28.28	36.88	6.29	15.47	58.25	96.99
ARL9	0	0	16.27	0	0	0	76.75	0	0	0	0	0	0	0	0	0	0	0	0	0	0	0	5.8	0	0	0	0	47.06	0	12.17	0	0	0	0	0	0	0	0	0	0	0	7.15	0	0	0	0	0	1.58	0
ARMC1	0	149.28	71.78	41.99	62.82	250.14	0	127.33	4.32	119.99	52.17	55.19	73.26	32.09	9.71	12.71	178.84	51.25	34.18	67.06	15.95	94.55	25.22	63.34	8.52	0	18.9	35.63	60.88	225.59	34.91	190.84	58.63	46.09	3.5	34.6	5.48	64.2	61.87	0	70.41	108.84	207.08	148.08	19.25	89.63	45.13	98.22	8.37
ARMC10	23.89	9.92	0	10.99	0	28.68	0	0	32.11	3.36	17.4	16.92	0	51.41	0	2.64	0	0	9.36	8.5	21.83	1.38	9.3	5.04	15.42	0.69	18.46	9.66	0	12.44	0	8.77	2.51	7.25	54.69	0	44.43	8.26	0	0	0	0	0	49.01	4.65	7.47	0	26.22	0
ARMC2	0	0	0	0	0	0	0	0	0	0	0	0	0	0	0	0	0	0	0	0	0	0	0	0	0	0	0	0	0	0	0	0	0	0	0	0	0	0	0	0	0	0	0	0	0	0	0	0	0
ARMC5	0	0	0	0	0	0	0	0	0	0	0	0	0	0	0	0	1.93	0	0	0	0	0	0	0	0	0	0	0	0	0	0	0	0	0	0	0	0	0	0.67	0	0	0	0	0	0	0	0	0	0
ARMC6	0	6.44	0	9.77	0	0	0	0	0	0	0	0	0	0	0	0	5.75	0	35.17	0.9	0	0	0	0	7.15	0.75	90.17	0	0	0	0	4.43	0	71.22	0.5	0	0.78	0	17.92	0	0	6.25	0	0	0	0	0	0	0
ARMC7	0	0	26.87	0	0	0	0	0	0	0	0	0	0	0	0	0	0	17.1	0	0	0	0	0	1.35	19.37	0	0	0	0	80.53	0	0	0	0	0	0	0	0	0	0	0	0	0	0	0	0	0	0	0
ARMC8	0	224.17	8.02	81.96	205.38	183.1	363.61	278.12	324.43	155.64	120.98	223.71	308.54	19.26	2.72	505.29	159.18	222.99	66.73	244.21	143.04	113.31	19.29	128.81	1.25	0	111.48	52.8	122.89	233.7	52.64	156.22	17.1	0	13.94	57.37	105.61	310.32	233.19	0	39.03	40.68	17.75	51.91	114.17	130.26	83.48	8.77	3.91
ARMC9	0	0	0	0	0	0	0	21.37	0	0	0	11.6	0	0	0	0	36.18	0	33.24	0	0	8.16	0	0	0	0	0	0	39.03	4.56	0	38.22	0	67.9	0	0	42.08	0	0	0	44.77	0	0	0	0	0	0	15.02	0
ARMCX1	0	0	0	0	0	0	0	0	0	0	0	0	0	0	0	0	0	0	0	0	0	27.73	0	0	0	0	0	0	0	0	0	0	0	0	19.53	0	0	0	0	0.29	0	0	0	0	0	0	0	0	0
ARMCX2	0	0	0	0	0	0	0	0	0	0	0	0	38.36	0	0	0	0	4.51	0	0	0	0	0	0	0	0	0.4	0	0	0	0	0	0	0	0	0.74	0.6	0	0	0	0	0	0	0	0	0	0.68	0	0
ARMCX3	0	0	3.89	0	20.92	0	0	0	0	0	28.54	35.62	21.51	0	75.78	0	1.95	0	0	72.56	0	0	41.74	0	0	0	0	6.99	0	59.74	0	9.38	1.52	0	0	100.74	5.94	15.94	5.38	131.96	129.44	6.37	124.21	33.87	20.97	0	0	31.56	0
ARMCX4	0	0	0	0	0	0	5.71	0	0	0	0	0	0	0	0	0	0	46.77	37.87	0	0	0	0	0	0	0	0	0	0	0	104.33	0	0	0	0	0	0	0	0	0	0	0	0	0	0	0	0	0	0
ARMCX5	81.26	0	0	24.74	1.76	46.57	0	110.19	7.01	66.64	0	30.07	0	0	112.7	0	0	49.36	17.88	1.01	57.17	66.57	0	15.1	0.95	4.53	4.51	0	0	144.96	0	2.69	0	44.24	55.2	85.02	5.81	0	0	0	0	0	479.02	0	0	0	0	2.68	1.6
ARMCX6	0	0	0	43.46	0	0	43.49	146.56	48.48	11.12	46.85	9.73	0	0	71.3	6.47	0	37.51	0	0	5.28	0	0	34.62	0	0	0	0	0	31.13	5.9	79.19	0.89	0	0	72.72	3.94	6.14	1.76	184.36	0	9.35	0	0	48.38	19.82	0	0	27.66
ARNT	22.24	4.08	2.32	5.39	6.23	4.69	5.48	6.7	1.75	0	12.79	45.26	0	13.31	17.65	3.97	1.06	6.41	0	10.22	9.94	9.92	11.54	6.99	0	0	19.6	42.44	0	12.86	13.75	21.88	5.75	168.48	2.53	0	4.67	5.4	10.93	3.93	14.79	6.89	10.69	0	12.52	50.58	1.46	4.07	21.54
ARNT2	0	0	0	0	0	0	0	0	0	0	0	0	0	0	0	0	0	0	0	0	0	0	0	0	0	0	0	0	0	0	0	0	0	9.14	0.71	0	0	0	0	8.6	0	0	0	0	0	0	0	0	0
ARNTL	0	0	0	0	0	0	0	0	106.36	0	126.66	0	0	0	0	0	7.75	0	0	0	0	0	0	0	1.72	0	0	0	0	0	0	0	0	0	0	0	0	0	0	0	0	0	0	0	0	0	0	0	0
ARNTL2	0	9.07	0	0	85.85	0	36.58	19.24	0	0	69.27	44.71	68.35	0	66.69	0	44.67	24.55	21.53	0	3.48	6.33	6.13	69.17	9.81	0	0.44	1.16	163.93	27.58	0	110.87	0.31	0	0.97	7.6	0.98	46.02	0.56	2.92	0	3.52	0	5.38	35.96	16.91	0	14.8	29.82
ARPC1A	73.06	33.27	117.17	118.81	140.86	180.55	90.67	170.24	138.37	94.26	153.19	349	203.67	156.27	141.59	51.85	142.99	78.4	158.58	171.67	330.92	367.19	182.39	166.71	415.1	0	255.36	192.44	242.09	204.77	309.92	160.45	247.84	387.98	679.86	260.27	485.5	135.75	203.99	71.35	239.3	189.81	157.75	191.85	102.11	204.46	56.89	62.52	58.52
ARPC1B	0	134.28	29.2	0	61.49	13.31	22.56	0	44.09	8.6	48.26	8.57	15.81	10.92	8.29	6.54	61.01	0	114.31	18.47	35.57	33.9	79.98	18.69	48.45	0	44.43	41.34	24.93	4.6	56.62	34.19	77.76	148.3	55.66	20.63	5.24	33.32	29.71	8.09	18.9	73.88	19.51	9.96	53.35	20.86	60.04	25.11	132.35
ARPC2	1665.91	1285.88	816.6	908.42	831.88	348.65	1634.69	642.62	1549.83	995.46	1086.93	1074.89	1661.28	479.99	1302.57	1329.86	763.7	1159.5	1060.41	766.3	1116.89	1086.25	726.65	527.09	1982.1	6.93	1041.67	466.53	663.46	487.81	824.46	1064.14	889.33	1405.67	279.16	506.84	417.5	1592.47	608.25	536.25	1462.44	754.07	2503.79	1093.48	819.8	664.7	1345.66	1256.7	2111.77
ARPC3	622.32	369.6	853.81	573.23	880.63	433.91	475.26	323.89	698.14	429.28	653.3	653.72	1060.24	718.3	483.95	496.54	237.42	646.89	372.08	564.91	884.54	661.16	719.51	861.85	552.63	0	332.31	346.07	418.88	328.15	460.29	598.8	734.5	863.53	1472.21	688.16	934.45	1056.26	607.92	1479.03	394.36	733.26	806.3	899.42	761.81	441.76	1114.94	772.02	898.69
ARPC4	113.4	89.59	100.51	73.97	71.8	152.26	150.55	178.19	48.17	144.02	334.3	132.48	161.79	185.71	168.99	91.64	136.43	105.58	129.65	106	68.82	106.68	102.33	66.51	95.11	0	148.42	197.55	284.17	176.5	155.83	66.51	62.03	184.06	172.05	72.17	82.12	134.63	120.05	123.29	134.18	132.48	86.17	109.59	98.82	104.36	178.91	86.56	155.56
ARPC5	0	76.48	98.78	61.9	180.7	210.92	118.29	26.91	174.58	87.83	232.3	275.07	182.73	62.34	76.15	54.36	180.25	159.42	134.09	398.98	3.64	554.64	162.25	113.12	464.96	2.82	74.13	135.79	208.53	208.46	341.62	167.77	31.15	295.68	166.75	144.83	207.45	175.12	146.9	25.38	163.06	178.94	173.76	163.28	99.28	400.07	120.87	103.1	389.33
ARPC5L	0	11.99	13.67	73.94	32.95	18.37	0	25.45	10.32	17.8	8.33	56.31	33.89	49.4	69.61	35.05	99.48	28.27	109.1	20.03	4.45	0	16.44	13.36	20.37	3.6	87.84	47.56	73.8	19.72	0	62.33	36.24	7.25	6.51	53.33	4.37	0	36.43	4.34	13.24	37.16	18.25	33.79	18.41	0	40.04	34.39	113.29
ARPP19	9.95	102.82	14.68	69.7	4.31	17.86	11.55	0	9.73	23.49	67.9	71.06	82.53	55.72	50.46	27.54	48.98	131.27	62.79	121.33	51.06	35.11	14.9	15.51	11.35	0	27.48	199.24	75.92	53.79	8.94	29.55	16.83	47.59	21.87	138.8	21.46	11.53	141.72	63.94	29.79	119.41	122.01	51.08	33.62	15.97	1.33	41.45	109.26
ARRB2	0	0	0	0	5.76	0	0	0	0	0	0	0	0	0	0	0	0	0	0	0	0	19.09	0	0	0	0	0	0	0	0	0	0	0	0	0	0	0	0	0	0	0	0	0	0	0	0	0	0	0
ARRDC1	0	28.66	0	8.58	0	0	0	0	0	24.82	0	0	0	0	0	0	2.56	0	0	0	0	2	4.35	0	0	0	0.69	0	0	2.71	0	0	1.96	0	0	0.61	0	0	0	0	0	0	0	0	0	0	0	0	0
ARRDC2	0	0	0	0	0	0	0	0	0	6.05	0	9.04	0	0	0	0	0	0	0	4.26	0.97	0	0	2.27	0	0	0	7.82	0	0	0	0	0	0	0	0	0	0	0	0	0	0	0	0	0	0	0	0	0
ARRDC3	37.98	14.38	88.63	38	2.2	42.7	14.5	0	0	0	49.93	203.84	115.16	43.26	179.49	11.21	84.82	169.5	73.47	35.04	0.19	189.49	412.37	169.53	0	0.9	0	0	101.04	378	24.26	228.03	0.36	0.22	271.17	64.19	102.48	0	173.47	58.95	43.08	88.12	25.24	56.52	68.98	184.73	90.83	51.55	91.91
ARRDC4	0	0	0	0	0	0.71	0	0	0	0	0	3.65	7.76	0	0	0	0	0	0	0	0	0	5.07	0	0	0	0	26.51	0	17.75	0	0	0	0	0	0	0	0	31.64	0	0	0	0	0	0	0	0.44	0	0
ARSA	0	0	0	0	0	1.57	0	0	0	0	0	0	0	0	0	0	0	0	0	0	0	0	0	0	9.58	0	0	0	0	0	0	0	0	0	0	0	0.49	0	0	1.14	0	0	0	0	0	0	0	0	0
ARSB	0	5.63	0	0	0	7.54	1.89	0	6.05	2.78	0	1.39	6.62	0.3	1.09	6.58	0	13.26	32.56	6.66	0.3	2.85	2.57	0.52	0	2.87	0.39	7.55	0	0.39	0	0.27	1.7	2.72	53.19	0	0	0	2.76	1.47	0.44	30.9	0	0	25.9	0.44	2.68	6.31	0
ARSD	20.46	0	2.17	0	0	0	0	0	0	1.44	0	0	0	0	2.62	0	0	0	37.49	20.23	0	6.48	3.98	1.62	0	0	0	0	0	0	0	1.46	0	0	22.21	1.96	0	0	0	0	0	0	0	0	20.43	0	0	0	0
ARSD-AS1	0	0	0	0	0	0	0	0	0	0	0	10.11	0	0	13.25	0	0	0	0	0	0	0	0	0	0	0	0	0	0	0	0	0	10.33	0	126.16	0	0	0	0	0	0	11.55	0	0	0	0	0	0	0
ARSG	0	0	0	0	7.58	0	0	26.32	44.45	0	0	0	118.89	0	18.24	0	0	17.8	0	0	0	0	0	0	0	0	0	62.92	0	0	0	0	0	0	0	0	0	4.78	0	27.49	0	0	0	0	0	26.14	0	0	0
ARSI	0	0	0	0	0	0	0	0	0	0	0	2.37	0	0	0	2.81	0	0	0	0	0	0	2.19	0.89	0	0	2.01	0	0	1.32	0	0	0	0	0	0	0	0	0	0	22.71	0	0	0	1.84	0	0	0	0
ARSJ	35.65	0	1.84	12.85	11.14	1.4	73.57	0	0	5.01	10.13	71.58	6.87	119.5	0	64.07	0	0	39.76	22.45	0.39	10.35	20.03	0	9.69	0	0	6.19	14.94	0	10.68	53.82	1.75	72.31	0	3.53	5.54	208.27	40.35	2.03	23.01	0	11.46	211.72	19.6	69.13	33.05	61.86	0
ARSK	0	38.77	0	5.97	0	1.55	0	78.86	120.34	0	12.54	15.32	45.03	0	30.61	0	0	31.72	21.17	8.65	0	0	27.43	5.77	0	0.45	0	50.14	10.06	20.89	0	0	46.96	0	24.55	0	0	0	0	0	5.7	0	0	0	5.2	5.12	0	0	34.54
ARTN	0	12.21	0	0	18.64	0	16.42	0	0	0	0	6.02	17.25	0	0	0	0	19.19	0	0	5.82	24.75	0	0	0	1.83	0	0	0	0	7.72	18.72	0	0	0	0	20.96	2.69	0	0.98	0	0	23.75	18.11	0	0	68.43	0	33.93
ARV1	241.67	18.85	37.08	0	4.93	0	12.67	0	23.62	65.27	123.9	0	84.04	0	0	16.05	0	14.81	81.01	67.89	0	53.45	60.29	209.77	0	0	0	8.27	30.13	156.52	142.88	79.48	5.99	198.4	2.77	0	0	112.05	20.53	0	0	92.81	1.37	74.09	0	0	39.71	0	0
AS3MT	0	0	0	0	0	0	0	0	0	0	0	0	0	0	0	0	0	0	0	0	0	0	0	0	0	0	0	0	0	0	0	0	0	0	0	0	0	0	0	0	0	0	0	0	0	0	0	0	0
ASAH1	97.61	0	3.24	76.17	111.01	157.24	0	0	149.58	9.23	81.81	109.84	136.57	30.34	84.72	9	40.98	61.83	26.8	183.35	1.69	19.92	109.77	78.37	91.47	0	55	85.29	113.86	0	65.75	3.57	91.45	55.25	159.83	58.58	1.43	211.78	9.86	92.17	58.15	0	63.42	114.79	24.6	0	38.77	22.44	0
ASAH2	0	0	0	0	0	0	0	0	0	0	0	0	0	0	0	0	0	0	0	0	0	0	0	0	0	0	0	1.11	0.27	0	0	0	0	0.13	0.34	0.14	0	0	0	0	0	0	0	0.96	0	0	0	0	0
ASAH2B	0	0	0	8.39	7.77	1.56	0	29.26	0	0	0	0	0	0	0	0	0	0	0	0	0	5.59	1.86	9.44	0	0	10.78	10.94	17.9	29.3	0	0	0	8.11	3.94	13.36	0	0	0	0	0	0	10.32	7.54	0	0	0	0	0
ASAP1	0	0	6.23	3.61	45.5	33.52	52.59	14.51	34.69	102.82	3.8	12.13	74.68	8.3	44.67	72.15	39.7	74.35	47.52	0.76	3.62	40.65	36.14	52.29	0	0	23.47	0.7	23.79	15.37	7.5	38.33	67.56	25.62	80.13	17.1	103.7	22.93	51.3	1.87	81.53	39.47	15.86	0.81	28.25	13.59	28.23	28.02	45.59
ASAP2	41.19	0	24.57	30.91	16.67	52.28	7.86	25.6	0	27.01	43.32	57.67	29.39	104.84	40.75	25.08	0	0	37.18	40.81	30.17	36.36	46.33	1.01	0	1.63	87.33	74.33	57.22	100.49	34.54	27.65	0	0	0	0	44.42	0	32.06	11.28	0	1.91	16.49	12.72	22.45	12.72	102.3	6.32	10.27
ASAP3	0	0	0	0	0	0	0	0	0	0	0	0	0	0	0	0	0	14.13	0	0	6.99	0	0	8.9	0	14.93	0	0	0	0	0	0	0	0	0	0	0	0	0	7.47	0	0	0	0	0	0	4.29	4.48	0
ASB1	0	0	0	0	0	0	0	0	0	0	0	0	0	0.69	29.98	9.52	0	0	1.45	0	0	18.55	0	9.07	20.89	0	0	0	0	58.53	0	8.77	2.46	0	0	0	8.89	0	54.5	0.69	173.09	20.64	0	0	23.41	0	3.64	11.41	0
ASB13	0	0	0	0	0	74.71	0	0	0	12.45	0	0	23.71	0	0	0	0	0	17.15	0	0	5.1	11.5	0	0	0	0	48.31	0	0	0	16.88	0	0	0	0	0	0	0	0	0	0	0	0	0	0	0	0	0
ASB14	0	0	0	0	0	0	0	0	0	0	0	0	0	0	0	0	0	0	0	0	4.81	0	0	0	0	0	0	0	0	0	0	0	0	0	0	0	1.99	0	0	0	0	0	0	0	0	0	0	0	0
ASB16-AS1	0	0	0	3.06	2.12	0	0	0	0	11.1	0	0	31.72	1.51	0	0	0	0	0	0	0	0	10.26	1.29	0	0	0	2.87	0.86	12.39	4.4	43.75	15.83	0	0	39.9	0	54.63	3.73	0	0	0	0	39.89	0	20.92	0	3.47	0
ASB18	0	0	0	0	0	0	0	0	0	0	0	0	0	0	6.25	0	0	0	0	0	0	14.36	0	0	0	0	0	0	0	0	0	0	0	0	0	0	0	0	0	0	0	18.78	0	0	0	0.65	0	0	5.79
ASB2	0	0	0	0	0	0	0	0	0	0	0	0	0	0	0	0	0	0	4.84	8.9	0	0	0	0	2.19	0	0	0	0	0	0	0	0	0	0	1.83	0	0	0	0	1.12	0	0	0	0	0	0	0	0
ASB3	0	0	0	7.6	0	117.86	0	0	98.8	0	0	0	0	0	0	0	0	0	0	0	0	0	0	0	0	0	0	0	0	0	0	0	0	0	0	0	0	0	0	0	0	0	0	0	0	0	0	0	0
ASB6	0	0	0	0	0	0	0	0	0	0	0	0	0	0	0	0	0	0	0	3.93	0	0	0	0	0	0	0	0	0	0	0	2.25	0	0	0	0.46	0	0	0	0	0	0	0	0	0	0	2.53	0	0
ASB7	10.59	3.01	0	0	6.43	0.58	6.07	0	49.75	0	12.54	0	28.34	0	11.64	31.66	0	0	0	4.19	12.44	0	0	4.47	5.11	0.15	0.21	0	11.41	0	5.85	8.07	0.3	0	5.04	0	0	0	2.15	0	0	0.85	0.51	0	6.93	0	0	4.5	0
ASB8	0	162.38	41.71	0	63.38	0	0	0	0	0	0	49.07	77.83	0	0	200.38	0	64.41	100.78	94.54	0	2.37	64.21	150.7	8.54	0	0	1.5	2.17	0	0	0	0	0	29.36	8.63	26.19	0.65	12.55	0	48	31.34	0	187.28	13.48	349.29	214.05	131.13	82.22
ASB9	0	0	0	0	0	0	0	85.7	0	0	0	0	0	0	0	0	0	0	0	0	0	0	0	0	0	0	0	0	0	0	0	0	0	0	0	0	0	0	0	0	0	0	0	0	0	0	0	0	0
ASCC1	139.91	114.98	0	102.07	51.68	410.08	80.13	0	363.04	115.67	193.11	24.26	39.03	73.15	0	174.28	201.34	44.69	63.15	291.12	128.58	141.37	60.93	247.44	15.84	3.39	163.88	73.99	47.32	0	177.34	27.29	82.68	149.3	0	322.23	0.95	141.6	1.55	3.82	257.93	9.39	0	134.05	50.26	1.34	221.65	75.02	7.21
ASCC2	71.11	0	4.79	0	0	0	0	0	58.87	15.71	0	0	0	0	0	0	0	10.54	0	4.76	0	18.4	9.19	0	122.61	0	0	0	12.49	41.2	0	0	5.94	0	0	96.16	0	0	0	0.22	27.36	9.1	0	100.35	0	15.09	0	19.8	31.26
ASCC3	51.46	24.75	45.85	0.8	3.29	18.63	49.92	0	0	1.81	113.98	41.45	105.72	18.21	47.89	38.58	13.26	40.96	25.61	75.81	57.55	52.43	0.83	110.27	3.02	0.18	0	120.01	3.06	0.5	4.12	11.86	47.89	1.32	0	34.73	151.91	17.39	26.5	104.06	0.58	108.75	15.17	90.12	32.21	0.28	1.96	31.67	0
ASF1A	0	6.5	57.45	22.89	59.51	0	13.1	0	53.37	3.21	45.11	105.69	67.32	77.47	30.17	48.35	64.33	51.05	8.85	9.95	50.95	65.84	62.34	63.34	70.24	0	0.45	9.14	22.52	21.26	108.22	12.45	43.84	26.24	21.64	2.93	5.07	6.84	8.31	0	124.97	69.9	90.64	4.82	12.46	14.45	35.63	20.25	57.78
ASF1B	0	37.51	0	6.61	38.94	1.44	0	0	37.99	70.5	98.95	0	0	0	2.9	0	38.89	0	15.33	9.4	0	0	0	6.96	0	0	0	26.87	0	0	4.79	54.61	62.26	2.27	0	21.75	0	0	0	0	0	46.49	0	0	0	0	0	0	0
ASH1L	0	87.18	267.34	84.47	21.46	1.29	39.77	176.95	2.33	16.71	133.17	80.59	58.67	1.21	7.84	47.12	24.43	32.76	1.84	117.37	108.69	0	3.81	7.74	68.53	1.25	2.65	7.47	4.13	62.05	9.97	2.4	4.2	10.58	4.59	2.69	16.48	61.63	99.09	4.48	14.7	56.7	260.24	37.4	21.8	0	98.44	32.83	90.36
ASH1L-AS1	0	0	0	0	0	0	0	0	0	62.85	0	0	0	0	0	0	0	0	0	0	0	18.4	0	0	5.61	0	0	0	0	0	0	0	0	36.2	28.14	0	0	0	0	0	0	0	0	0	0	0	0	0	0
ASH2L	0	30.89	0	5.55	0	37.64	19.57	0	0	0	20.21	91.36	0	0	2.82	67.87	32.03	24.27	0	40.39	0	0	0	22.22	4.77	3.28	0	2.79	27.73	1	72.93	11.23	17.39	30.79	126.37	0	0	108.27	0	2.05	33.28	26.1	9.23	0	0	16.96	0	46.03	0
ASIC1	0	0	0	0	0	0	3.06	0	0	0	0	0	0	0	1.76	0	0	0	0	0	0.48	0	0	0	0	0	0	0	0	0	0	0	0	0	0	0	0	0	0	0	0	0	0	0	0	0	0	0	0
ASL	0	0	0	0	22.43	0	0	0	11.69	0	38.96	0	0	0	10.52	0	0	0	12.74	0	65.98	0	0	0	3.33	0	0	0	0	0	0	0	0	0	0	0	5.76	3	0	0	26.54	4.05	0	0	0	0	0	0	16.09
ASNA1	0	0	5.32	0	29.97	0	25.11	13.21	10.71	55.43	8.64	29.4	0	44.53	69.24	2.43	0	23.43	8.48	20.8	19.13	30.28	0	22.14	24.99	0	98.14	17.52	20.03	8.53	0	5.64	25.08	115.86	41.49	4.01	12.41	1.37	18.91	24.51	65.83	10.52	2.11	20.31	9.55	46.41	28.2	4.89	17.29
ASNS	326.82	59.25	1128.28	767.86	430.39	0	86.29	0	793.5	632.93	294.79	155.76	270.32	658.25	11.09	219.29	186.85	115.71	365.66	284.54	679.58	158.13	523.05	161.3	201.41	9.85	371.27	432.7	6.17	447.97	338.36	591.2	2.98	408.74	220.8	249.38	14.91	240.43	254.07	602.78	419.48	0	305.62	0	0	124.23	216.63	509.66	2.74
ASNSD1	24.97	0	135.56	181.54	40.1	57.02	0	0	13.12	53.79	4.92	90.9	47.85	206.79	44.2	30.4	0	26.49	110.6	8.49	0	23.21	0	13.93	0	0	59.52	164.11	74.32	0	0	27.77	54.09	65.78	0	148.54	33.32	0	118.43	115.49	10.63	21.14	70.16	15.05	0	0	70.58	41.83	0
ASPH	276.28	245.1	46.65	87.04	31.95	78.03	155.07	3.47	2.47	384.53	23.36	132.83	250.97	16.33	119.14	6.99	191.04	128.7	84.39	34.77	17.27	83.13	144.09	132.15	204.51	5.17	321.02	152.36	318.05	1.57	44.3	249.52	150.79	12.2	107.41	192.05	49.74	228.27	41.94	6.92	116.55	159.01	162.61	90.33	83.01	3.57	106.61	45.63	223.39
ASPHD1	0	0	2.57	0	0	0	0	0	0	0	0	0	0	0	0	0	0	0	0	0	0	0	0	0	0	0	0	0	0	5.77	0	0	0	0	12.34	0	0	0	0	0	0	0	0	0	0	0	0	0	0
ASPHD2	0	0	0	1.99	0	0	0	0	0	5.58	0	12.23	0	0	0	0	0	0	3.07	31.02	0	0	0	0	9.76	0	0	0.58	0	0	0	0.98	0	0	0	15.19	0	0	0	0	0	12.23	0	0	3.46	0	1.82	0	3.45
ASPM	43.19	16.36	14.93	21.3	57.84	10.81	5.42	0	0	0	70.97	0	5.78	0	3.12	0	114.6	0	6.64	117.26	17.08	4.14	0	1.26	2.26	2.22	15.97	0.17	94.79	0.55	1.03	48.26	12.99	91.9	0.32	47.53	0.21	26.01	193.53	0	0.64	69.25	0.34	3.59	0	57.59	0.87	17.67	0
ASPN	0	0	0	0	0	0	0	0	0	0	0	0	0	0	0	0	0	0	0	0	0	0	0	0	0	4.71	43.74	0	0	43.36	13.22	0	0	0	0	0	0	10.37	0	0	0	0	0	81.58	0	0	0	0.86	0
ASPSCR1	0	0	0	0	0	0	0	0	0	0	0	0	0	0	0	0	0	0	0	0	0	0	0	0	3.66	0	0	0	0	0	0	0	0	0	0	0	30.28	0	0	0	0	0	0	0	0	2.44	0	0	0
ASRGL1	0	0	0	0	0	0	0	0	0	0	0	0	0	0	0	0	0	0	0	0	0	0	0	0	0	0	0	0	0	0	0	0	0	0	0	0	0	0	0	0	0	0	0	0	0	0	0	0	0
ASS1	0	110.63	79.13	274.84	272.97	0	494.98	0	342.92	40.73	233.78	234.59	243.83	60.9	280.47	307.66	34.76	174.88	52.89	234.23	1843.52	111.52	153.75	87.71	16.48	3.89	266.9	172.9	0	318.5	418.64	6.32	27.74	51.62	390.88	35.31	23.27	0	0	986.03	231.49	80.21	617.3	142.02	160.14	181.31	950.6	300.13	2.82
ASTE1	0	32.53	0	0	0	0	0	0	2.46	0	0	0	0	0	0	0	0	0	0	0	0	0	0	6.04	0	0	0	0	4.03	0	0	0	56.03	0	0	0	0	87.58	0	0	0	0	29.46	38.59	0	0	0	11.43	0
ASUN	0	132.67	0	48.88	131.99	19.81	78.11	0	0	41.34	22.53	274	63.53	278.99	0	0	51.37	0	71.62	67.77	66.34	50.7	0	57.47	0	1.73	166.78	301.91	100.67	112.63	6.84	20.96	10.19	50.94	0	0	20.35	165.59	330.96	313.86	238	33.99	23.15	30	0	117.28	0	204.51	0
ASXL1	0	16.63	0	1	5.53	26.69	0	0	0	87.33	0	1.12	0	0	0	5.3	0.59	0	11.33	5.77	0	3.21	0	2.1	0.35	0	47.96	51.86	0	0	10.52	3.04	8.69	3.83	0.7	1.33	0	0	4.25	4.82	0	71.55	22.98	0	4.34	0.7	0	5.08	0
ASXL2	5.89	0	0	0	3.06	5.45	3.37	0	29.65	6.82	5.59	4.95	46.16	14.32	6.23	0	10.84	4.52	1.14	15.83	5.41	14.18	12.23	4.06	25.23	0	0	15.28	8.55	9.45	13.34	1.28	20.38	35.28	0	24.47	0.06	7.21	30.38	14.58	1.45	8.01	13.15	0.25	1.93	40.6	9.31	8.46	1.28
ATAD1	90.5	165.58	68.58	264.95	169.18	20.46	180.57	0	99.51	123.48	35.69	97.5	14.63	118.95	323.15	42.32	120.83	49.03	129.14	128.58	0.66	66.11	85.54	160.62	131.87	1.25	498.9	23.37	76.43	45.09	518.43	236.74	41.9	181.08	1	41.86	29.21	66.08	83.63	74.73	210.55	65.16	3.94	29.61	31.78	59.89	244.09	70.02	64.3
ATAD2	91	23.32	89.3	12.8	28.78	82.79	0	49.99	56.85	108.32	2.08	115.36	64.82	10.26	24.38	102.6	33.23	82	16.86	31.93	0.8	44.62	31.96	80.4	0	7.51	119.28	164.32	122.32	205.06	555.27	209.13	225.58	10.06	35.81	125.05	85.42	543.27	15.47	0	29.69	16.92	0.51	203.13	0	51.47	0.58	2.25	13.09
ATAD2B	0	2.68	0	13.94	0	0	22.69	0	0	0	0	3.95	6.32	0	0	0	42.15	15.04	3.65	8.69	19.43	1.09	0	98.51	0	0	0	0	0	17.65	0	0	0	0	0	1.23	0	0	0	0	3.55	45.65	61.91	53.15	3.08	14.95	59.82	24.29	32.56
ATAD3A	0	0	0	0	0	0	0	0	0	0	0	0	0	0	0	0	7.56	0	0	2.75	0	0	0	0	0	0	0	1.69	0	1.81	0	0	0	0	0	0	0	0	0	0	0	0	0	0	0	0	0	0	0
ATAD3B	0	0	0	0	0	0	0	0	0	0	0	0	0	0	0	0	0	0	0	0	0	0	0	0	0	0.17	0	0	0	0	0	0	0	0	0	0	0	0	0.56	0	0	0	0	0	0	0	0	0	0
ATAD3C	0	0	0	0	0	0	0	0	0	0	0	0	0	0	0	0	0	0	0	0	0	0	0	0	0	0	0	0	0	0	0	0	0	0	0	0	0	0	0	0	0	0	0	0	0	0	0	0	0
ATAD5	0	0	0	18.17	3.32	4.16	0	24.12	0	2.81	0	19.11	6.77	0	35.99	35.44	2.89	20.31	17.75	8.47	0	0	27.78	2.02	13.17	0	0.61	13.09	1.41	47.52	0.46	2.29	2.62	0	0	5.32	1.48	23	0	0.23	0.34	0	0	14.87	0	22.07	0	0.27	4.74
ATAT1	0	0	3.38	0	0	0	0	0	0	0	0	0	0	0	0	0	0	0	0	0	0	0	0	0	0	0	0	0	0	0	0	0	0	61.72	0	6.12	0	0	0	0.95	0	7	4.2	0	0	0	0	0	0
ATE1	86.56	129.55	7.01	43.31	0	0	43.54	26.08	21.15	0	0	0	1.44	5.33	0	0	44.61	95.18	16.74	50.73	0.49	0	0	18.26	27.5	3.69	0	19.81	0	64.03	0	9.59	2.48	1.49	5.56	39.61	4.62	0	7.02	0	28.49	6.93	41.58	0.45	9.43	0	0	13.36	54.65
ATF1	0	163.38	108.34	28.78	0	0	43.93	264.64	62.59	56.29	4.9	0	0	7.08	2.73	0	114.15	0	0	0.98	0	52.98	42.65	0	3.27	0	58.2	0	0	2.9	17.8	18.78	5.69	0	1.09	71.8	0.88	0	18.93	0	10.3	0	0	47.12	16.26	5.48	0	18.94	14.07
ATF2	29.38	24.59	29.39	46.22	38.37	0	28.16	0	0	0	0	36.55	23.16	81.31	36.29	77.54	2.12	30.08	5.57	34.99	0	9.31	19.61	0	238.14	0	17.06	36.07	3.2	74.49	1.76	5.39	0	96.8	0	0	26.34	0	1.46	12.62	24.48	0	34.56	0.61	3.2	0	17.48	23.73	26.44
ATF3	0	0	0	15.53	21.53	11.06	23.7	60.76	0	4.05	0	16.13	23.84	0	0	7.48	1.89	0	5.57	11.39	0	16.58	0	0	32.85	3.03	0	0	0	3.47	58.65	9.41	0	0	39.95	42.71	0.43	23.46	0.73	0	22.05	13.83	49.82	11.26	0	0	0	28.25	28.12
ATF4	195.93	333.92	187.12	343.1	421.38	270.71	112.23	82.65	296.85	187.2	285.91	285.3	288.31	72.39	116.29	704.8	219.27	104.94	136.44	254.11	273.02	139.87	193.25	107.43	51.57	0	163.84	159.46	151.56	137.29	192.43	277.22	174.88	429.78	277.78	188.65	113.46	254.12	115.35	553.22	282.52	144.22	215.54	100.68	89.68	96.81	237.54	283.08	24.74
ATF5	0	0	0	0	0	0	0	0	0	0	0	0	0	0	8.66	0	4.96	0	0	1.04	0	1.51	0	0	0	0	0	0	0	0	0	0	0	0	0	0	0	0	8.67	0	0	10.51	0	0	0	0	0	0	0
ATF6	14	64.97	11.61	49.89	112.39	3.81	12.03	6.33	149.04	10.82	22.08	21.35	18.72	9.05	50	4.26	4.64	21.86	14.89	1.94	177.82	32.23	49.95	35.79	14.43	1.08	36.61	6.61	43.06	34.87	30.59	55.6	148.3	0.72	7.39	46.05	60.82	7.02	61.09	75.7	41.05	38.63	14.29	19.27	24.4	43.72	36.02	8.43	63.51
ATF6B	0	31.93	20.47	0	0	0	0	101.61	27.2	0	28.43	114.4	0	1.73	0	0	57.93	0	0	0	0	35.59	21.88	0	0	0	18.01	0	0	15.11	0	0	0	0	4.07	78.62	2.73	0	0	56.39	23.68	0	162.12	32.82	41.9	0	7.54	5.11	0
ATF7	0	0	132.71	0	53.49	0	112.25	0	130.92	19.6	0	53.53	33.34	0	0	58.63	0	0	0	0	0	0	0	8.09	53.82	0	0	0	64.57	0	45.93	3.7	42.71	14.48	7.91	11.23	0	2.65	0	0	0.36	22.33	0	19.54	20.15	18.47	37.37	27.51	67.07
ATF7IP	0	64.07	0	67.5	103.59	104.76	114.04	0	56.1	0	25.25	11.2	75.13	3.55	7.19	0	40.98	42.02	24.6	82.66	0.39	58.43	79.89	5.95	39.06	1.14	19.85	5.84	109.5	82.34	0	21.48	3.85	1.32	98.08	0.58	0	0.8	20.21	43.52	78.31	111.62	185.47	3.05	75.79	347.15	23.15	32.55	222.16
ATF7IP2	0	0	2.33	0	0	0	0	0	0	0	0	0	0	0	0	0	0	0	27.14	0	0	1.65	0	0	0	0.68	0	58.89	0	0	0	0	0	0.27	0	0	0	12.69	0	0	0	73.86	26.02	4.93	0	0	0	4.97	0
ATG10	0	0	0	0	0	1.66	0	0	0	93.7	0	192.86	81.22	14.13	32.89	0	2.25	178.06	90.75	6.18	0	18.8	21.83	0	0	1.42	0	33.8	0	98.34	46.58	0	0	0	0	36.24	6.82	27.09	0	0	0	65.74	0	1.29	0	1.35	1.03	7.79	74.6
ATG12	331.83	3.48	364.61	55.34	67.14	114.32	29.7	0	391.92	175.63	77.2	79.58	107.4	8.29	177.67	185.17	45.94	148.03	51.75	61.23	87.08	89.15	96.85	190.63	176.34	0.23	15.22	48.23	163.9	137.31	0.73	114.02	112.41	233.13	45.52	36.28	157.51	10.4	99.62	96.58	129.87	128.92	7.97	97.39	100.46	201.93	0.83	35.09	52.37
ATG13	26.44	137.37	20.87	36.18	0	0	57.47	0	11.76	0	0	15.13	3.54	0	0	0	8.23	0	0	0	8.9	0	18.88	31.57	82.93	0	10.6	0	19.66	11.32	107.61	43.41	0	3.3	0	9.97	465.82	7.01	0	182.35	8.62	0	2.6	27.56	32.04	0	194.84	0.47	22.78
ATG14	0	0	0	0	0	21.47	0	13.59	0	0	11.12	1.58	7.54	0	29.75	0	0	0	0	18.28	0	0	2.93	0	0	0	0.89	0.41	0	2.63	0	0	0	0.19	0	0	0	0	0	24.97	0.51	22.56	0	0.48	0	0	0.76	1.6	6.23
ATG16L1	0	5.51	0	0	0	0	18.52	0	0	0	0	41.06	20.76	22.1	0	1.07	0	0	0	3.07	0	0	10.07	11.25	0	0	0	2.11	4.78	0.76	0	1.58	43.01	6.33	0	1.07	0	0	0.98	80.16	9.46	0	0	2.45	2.11	0	0	21.3	0
ATG16L2	0	0	0	0	0	0	22.56	0	0	0	0	16.55	0	0	0	0	0	0	0	0	0	0	0	1.83	0	0.86	0	0	0	0	0	0.93	1.06	0	0	0	0	67.31	0	1.56	0	0	0	0	0	0	0	1.21	0
ATG2A	0	0	0	0	0	0	1.78	0	0	0	0	1.15	21.51	0	0	0	0	0	0	0	0	0	0	0.49	0	0	0	3.89	0.94	0	0	3.39	0	0	0	0	0	0	0	0.72	0	0	0	0	5.84	0	0	0.95	0
ATG2B	0	3.83	0	0	0	0	0	0	0.55	0	2.66	1.89	21.33	0	0.49	0	0.33	1	0	2.13	0	19.82	0.58	0	0	0	0	1.31	0.16	0	0	0	0.13	15.72	1.25	0	0	0	0	0	5.43	0	0	0	0	0	56.2	8.12	0
ATG3	382.1	27.23	30.72	36.25	18.31	8.83	0	0	247.01	94.28	32	69.99	60.12	0	102.44	17.96	190.15	72.42	47.65	205.05	224.95	32.32	31.97	53.82	78.41	0	42.53	155.76	17.38	75	61.96	70.65	82.09	1.81	50.39	16.44	3.94	142.6	65.11	9.85	15.08	35.94	179.04	30.28	49.06	67.73	25.67	129.21	27.77
ATG4A	0	0	0	0	0	42.99	11.82	0	27.2	0	146.52	0	0	0	68.06	52.78	0	0	0	0	0	0	0	0	0	0	0	0	0	0	0	0	0	0	0	6.69	0	160.56	0	254.85	0	0	0	0	21.53	0	0	10.49	0
ATG4B	0	0	20.91	0	0	0	0	0	0	0	48.04	0	0	21.06	0	0	0	0	23.56	8.51	27.77	0	0	0	5.31	0	0	1.19	0	0	0	1.01	0	75.43	0	14.37	0	56.26	13.87	0	0	9.74	0	1.02	5.62	14.27	11.48	6.03	41.4
ATG4C	0	5.27	0	93.17	31.72	45.71	0	0	0	64.25	40.51	43.08	75.89	0	0	44.67	137.75	0	83.84	7.23	129.37	114.47	0	42.28	82.5	8.52	0	2.02	0	17.91	0	170.63	4.24	0	0	0.68	6.52	8.68	10.23	0	135.15	32.87	0.45	158.89	0	0	0	83.68	0
ATG4D	0	0	0	0	5.4	0	0	0	0	0	0	0	0	0	0	0	0	0	0	0	13.66	0	0	0	0	0	0	0	0	0	0	0	0	0	0	11.4	0	0	0	0	8.34	7.77	0	0	0	0	0	0	0
ATG5	34.59	0	83.29	90.11	12.27	89.57	58.95	12.19	25.15	0	17.08	65.38	18.93	3.11	13.31	108.21	242.47	34.74	0	93.59	49.56	18.35	72.81	0.91	11.4	0	0.4	34.54	21.71	0	0	0	0.58	5.13	1.14	50.86	2.99	2.53	3.12	9.23	87.56	53.97	126.06	30.34	28.65	1.78	5.48	12.25	121.82
ATG7	585.5	0	302.76	0	0	0	0	830.09	80.71	0	0	99.16	0	0.73	31.96	0	25.33	34.38	0	9.41	70.53	0	73.41	70.3	0	4.14	0	15.85	0	35.66	0	0	0	0	0	0	7.73	9.65	82.78	0	0	11.63	0	29.33	128.22	52.99	100.64	71.57	0
ATG9A	0	0	27.36	0	43.16	10.16	15.59	0	0	0	14.32	0	0	0	0	9.04	1.26	0	0	0	0	0.83	28.82	0.78	0	0	0	0	0	0	0	37.77	12.33	1.97	0	19.81	0	11.26	0	0	3.66	13.06	0	0	1.86	0	1.95	2.17	2.27
ATHL1	0	0	0	0	0	0	0	0	0	0	0	0	0	0	0	0	0	0	0	0	0	0	0	0	0	1.59	0	0	0	0	0	0	0	0	0	0	0	0	0	0	0	0	1.34	0	0	0	0	0	0
ATIC	365.45	139.89	378.51	226.72	124.23	274.81	437.98	409.98	18.94	197.59	397.25	193.84	32.35	412.36	329.4	308.89	57.55	390.21	197.69	319.89	307.19	195.57	53.35	118.54	190.54	0	323.53	441.45	221.1	730.07	189.31	81.21	255.24	118.97	14.75	284.86	132.01	167.94	245.01	238.37	245.97	497.06	79.44	421.44	289.56	181.7	332.83	223.17	66.44
ATL1	0	0	0	28.71	0	0	0	0	0	0	0	0	0	0	0	0	0	0	0	0	0	0	0	0	0	0	0	0	0	0	0	0	0	0	0	0	0	0	0	0	0	0	0	0	0	0	0	0	0
ATL2	0	59.65	0	13.52	10.07	5.71	0	0	76.97	0	64.32	61.86	110.06	0	4.12	69.73	85.96	26.99	46.79	2.22	0	8.2	67.86	30.59	106.11	1.07	18.72	17.66	214.32	62.14	14.49	117.7	102.13	0	0	5.48	0.83	42.17	69.27	215.32	33.88	87.19	24.41	11.19	22.58	82.55	8.23	21.81	198.86
ATL3	68.12	72.67	106.29	298.48	135.22	134.22	135.84	34.21	295.65	218.01	458.23	365.62	267.31	144.95	102.33	0.84	129.85	305.72	358.72	94.57	354.58	230.95	180.74	179.98	59.43	1.2	63.59	99.28	139.72	316.13	299.62	194.44	164.13	175.9	205.12	375.33	204.18	180.53	225.87	165.17	110.16	496.58	238.89	336.02	383.57	213.04	132.01	71.3	313.58
ATM	0	1.14	0	0	122.54	0	0	0	1.48	174.61	0	9.9	18.13	12.78	5.75	0	46.1	0	48.61	0	0	99.14	65.33	5.5	0	0.29	99.61	3.37	1.62	18.68	0	26.27	31.78	11.76	0	0	78.07	0.13	5.93	4.89	0	0.32	2.23	23.18	14.77	1.44	2.96	19.66	6.37
ATMIN	33.01	12.59	4.9	36.22	4.77	1.8	0	53.44	13.45	34.26	56.83	83.89	38.27	64.84	2.44	1.22	53.1	31.92	21.29	48.73	19.35	17.74	14.28	0	0.97	0	91.36	3.22	47.11	0	6.64	63.34	1.9	158.67	11.23	36.06	14.47	72.92	0.28	0	11.91	37.25	0	0	9.66	13.69	50.3	3.14	55.58
ATN1	0	0	0	0	0	0.67	0	0	0	0	0	0	0	0	0	0	0	0	0	0	0	0	0	0	0	0	0	0	0	0	0	1.34	0.35	0	0	0.68	0	0	0	0	0	0	0	0	0	0	0	0.44	0
ATOX1	0	160.26	91.55	88.21	146.78	99.74	26.93	85	52.18	138.72	194.7	44.74	169.82	39.08	117.01	234.17	29.39	35.65	136.42	217.51	278.42	137.9	189.97	37.18	75.88	0	6.33	240.87	44.63	109.82	211.17	84.43	63.99	0	434.62	164.86	202.48	129.24	70.91	86.61	107.32	124.13	156.62	213.14	122.97	168.01	328.98	224.76	155.83
ATP10D	110.14	62.97	4.49	13.86	8.87	118.33	0	165.93	0	0	69.32	49.35	77.56	208.75	73.1	1.88	0	37.11	50.31	72.82	153.46	12.76	0	7.19	150.86	3.15	4.39	2.3	15.59	78.17	53.11	90.48	2.2	0	65.89	102.49	62.41	93.76	40.03	16.15	4.96	97.44	112.13	71.21	84.48	0	41.29	102.05	5
ATP11A	0	0	0	0	0	0	0	0	0	0	0	2.51	1.22	0	0	2.52	17.41	0	0	0	0	0	0	9.61	0	0	302.23	0	2.73	0	0	0	1.45	0	0	0.11	0	1.06	0	0	0	0.96	0	0	0	0	6.17	1.48	1.44
ATP11B	0	0	52.6	8.48	0	7.37	4.31	0	0	0	198.16	95.82	37.39	28.4	7.45	0	46.73	21.09	24.18	27.84	8.16	51.02	46.73	63.29	75.45	0.47	27.72	4.82	18.27	0	3.59	14.88	0	0.39	15.42	23.31	0	74.78	66.81	238.57	24.9	14.46	11.54	0.95	19.7	3.45	18.91	41.64	3.73
ATP11C	95.16	0	0	4.3	46.17	0	0	0	23.08	251.04	0	14.3	0	54.99	56.63	60.78	30.14	22.78	42.95	13.11	0	0	2.53	116.14	80.61	0	11.95	132.35	78.71	1.34	2.06	148.65	176.81	54.24	132.5	121.93	59.86	0	0	0	13.84	0	0	4.01	2.13	0	0	0	0
ATP13A1	0	0	0	0	0	1.2	0	0	0	0	8.71	6.19	2.96	0	0	0	0	0	0	0.87	0	15.26	0	1.17	0	0	28.02	0	0.78	0	0	6.61	0	0	0	0	0	1.38	1.12	0	0	0	0	0	0	0	0	0	0
ATP13A2	0	0	0	0	0	0	0	0	0	0	0	0	0	0	0	0	0	0	0	0	0	0	0	0	0	0	0	0	0	0	0	0	0	0	0	0	0	0	0	0	0	0	0	0	0	0	0	0	0
ATP13A3	30.29	13.1	86.44	44.6	30.07	17.84	0	4.56	0	44.08	28.12	57.72	69.93	0	109.16	5.03	5.58	15.91	24.83	31.01	5.15	44.65	66.41	44.25	4.65	0	0.28	182.65	83.37	53.25	0.91	280.27	224.68	25.16	104.86	65.18	23.59	91.38	0	13.35	221.26	2.42	74.88	56.7	20.61	28.31	47.8	44.76	232.87
ATP1A1	44.72	64.32	0	42.88	16.18	230.35	148.89	0	92.24	0	90.02	120.8	72.13	0.92	18.02	22.27	61.09	24.07	62.58	26.52	19.47	18.63	27.99	47.94	82.49	0	0	30.97	287.53	226.41	115.61	20.54	3.41	151.78	225.55	0.27	90.82	10.14	62.94	126.77	124.15	88.54	18.13	122.31	70.62	28.84	13.73	64.92	4.7
ATP1A1OS	0	0	0	0	0	0	0	0	0	0	0	32.26	0	0	0	5.03	0	0	0	0	0	0	0	4.8	0	0	9.13	0	0	0	0	0	8.79	0	0	0	85.72	0	126.29	0	0	0	0	0	25.11	0	0	0	0
ATP1B1	83.63	19.58	34.94	22.74	17.45	7.14	3.94	50.4	214.57	11.6	40.78	80.42	51.55	15.39	32.45	18.51	31.9	82.04	31.11	100.17	48.06	50.93	56.65	71.61	77.87	1.72	31.27	19.2	40.79	14.83	30.05	64.39	69.01	40.62	119.91	26.5	23.39	36.83	25.29	31.99	125.52	68.02	28.14	60	27.95	25.26	31.9	103.44	557.22
ATP1B3	185.54	305.1	28.38	245.03	241.76	145.08	251.28	48.9	725.17	385.62	55.33	193.18	58.93	123.46	100.22	0	839.37	547.2	280.57	185.22	849.63	668.88	339.09	249.89	28.47	5.66	674.93	136.13	484.89	260.12	50.41	161.11	71.37	16.96	321.76	17.98	31.2	282.95	37.12	13.61	212.11	195.64	769.18	408.87	268.84	483.37	163.5	283.25	676.28
ATP2A2	18.15	6.75	10.37	5.95	15.68	157.48	59.9	0	2.31	39.44	9.32	73.08	30.83	9.3	2.08	5.02	0	10.52	16.26	63.75	19.94	36.01	8.59	5.46	16.23	0.82	5.08	3.3	5.29	14.08	20.29	30.15	74.99	7.48	40.06	5.65	21.47	1.36	59.1	239.05	57.38	13.45	5.1	15.24	9.07	14.27	4.06	60.38	13.43
ATP2B1	7.88	151.98	0	5.91	103.84	139.21	46.84	2.37	100.26	82.03	26.41	32.67	15.81	86.79	29.4	30.28	57.43	22.74	77.59	58.18	0.36	46.72	77.65	65.8	72.72	2.35	136.19	123.27	117.44	285.66	32.76	95.82	110.68	102.74	29.41	80.12	102.07	1.48	60.71	15.92	4.94	172.08	203.52	67.79	134.18	21.03	3.74	12.83	34.19
ATP2B4	0	86.34	19.13	21.12	123.99	33.07	94.43	101.77	82.53	44.29	104.34	53.59	33.13	91.16	204.67	81.06	3.51	30.15	13.18	44.94	0.85	165.27	65.67	142.46	84.94	0	335.71	31.09	33.94	121.35	1.36	103.23	11.92	33.43	274.61	1.65	284.89	79.71	55.71	41.76	143.18	54.94	42.18	93.89	31.9	14.4	6.86	41.06	54.19
ATP2C1	93.78	6.37	3.79	38.84	28.46	0.61	14.39	35.81	23.78	67.12	139.73	0	19.2	3.66	3.7	61.71	9.98	0	0	41.71	0.34	5.52	41.63	7.1	0.98	1.89	0.67	0	34.71	74.27	2.29	3.54	0	0	2.06	12.19	0.83	13.23	21.42	32.79	13.73	0	218.59	4.61	60.16	1.48	0	0.4	0
ATP2C2	0	0	1.24	0	0	0	0	0	0	0	0	0	32.04	0	0	0	0	12.13	0	5.37	1.64	0	22.4	0	0	0	0	7.9	0	2.12	0	7.4	0	0	2.39	0	0	0.85	0	0	4.87	0	10.45	27.85	19.66	0	8.29	1.63	0
ATP5A1	1368.25	1537.54	1711.34	1830.32	2188.27	1227.85	1561.09	2511.52	1444.11	1519.78	2224.81	1129.52	1239.41	1876.61	1996.38	1811.7	1648.88	599.47	1126.81	1332.36	1861.92	2308.79	1225	1911.46	1297.51	8.67	1791.76	1710.04	1495.32	1549.81	1786.33	2148	2286.59	907.54	1390.1	2003.75	2318.12	1798.78	130.13	697.38	1988.72	1053.73	1200.73	1303.39	1125.98	1963.14	2511.66	1059.1	1412.61
ATP5B	2448.36	1880.61	2324.36	1796.93	992.23	897.64	2137.68	3711.85	2785.81	2155.73	1224.04	1057.4	1019.87	806.18	1012.1	1828.48	1491.1	772.35	903.83	1439.63	900.35	875.1	1081.48	1893.02	2096.69	7	787.59	1269.5	411.82	1026.75	443.8	1176.41	2187.35	1851.71	3016.94	1194.63	636.25	795.75	510.4	771.41	3110.37	1766.55	518.91	625.92	396.1	449.55	1419.88	769.79	1852.06
ATP5C1	159.28	683.9	451.1	524.9	879.21	230.03	514.33	816.17	1111.85	150.38	494.33	306.71	239.96	178.39	172.2	984.85	348.4	160	360.59	389.07	270.83	368.82	365.55	265.97	357.92	1.13	351.18	577.33	381.65	286.81	553.32	545.61	315.95	215.44	198.87	197.22	554.34	330.86	543.63	66.55	252.82	421.93	151.54	268.04	69.43	415.47	143.19	356.18	374.55
ATP5D	0	0	0	0	0	0	0	0	0	0	0	0	0	0	0	0	0	0	0	8.2	0	0	0	0	0	0	0	0	0	3.72	0	2.82	0	0	7.6	0	0	0	0	0	3.86	0	2.3	0	11.31	0	0	0	0
ATP5E	259.69	98.35	143.62	140.76	247.72	164.81	132.22	52.17	169.22	97.3	85.35	109.08	196.86	141.25	123.68	239.53	127.47	212.49	100.47	102.68	76.86	119.6	89.87	196.25	98.72	0	140.64	138.39	143.05	181.97	124.42	117.77	143.63	99.55	173.42	136.27	132.99	216.95	173.53	44.46	69.77	138.51	118.51	280.74	122.64	118.07	175.89	309.6	150.28
ATP5EP2	0	0	0	22.64	0	0	0	0	0	50.86	0	0	0	16.72	0	10.02	13.33	0	0	0	5.45	0	0	9.54	0	0	0	0	6.36	0	21.68	9.85	0	3.11	0	16.57	8.02	11.34	4.59	0	0	14.48	0	7.62	0	15.97	12.26	51.27	14.28
ATP5F1	546.19	509.78	532.64	974.32	1686.66	1148.78	907.86	444.49	1519.19	954.39	1401.43	744.24	1379.9	1745.13	1271.76	1734.43	658.46	674.44	641.67	1065.79	788.6	831.56	233.54	1258.83	2464.48	1.41	576.92	851.8	1950.06	1276.5	780.25	780.29	1525.37	936.79	447.2	997.38	454.55	791.42	1791.17	186.85	2093.34	836.15	1110.3	791.06	914.19	954.51	1353.36	649.98	1042.58
ATP5F1P1	0	31.28	0	0	0	0	0	0	0	46.42	0	0	44.2	0	36.32	0	0	73.73	106.52	0	0	0	14.29	11.61	0	3.13	21.82	0	0	0	0	0	0	0	0	0	0	0	0	41.48	0	0	0	102.06	12	0	0	0	95.6
ATP5G1	0	395.87	725.11	503.69	621.56	541.5	722.24	1139.84	264.65	931.37	431.87	583.71	947.59	1129.38	547.07	1112.84	249.2	477.09	693.23	1060.48	829.49	734.8	568.44	880.81	460.16	0	285.4	885.58	644.62	516.02	700.15	829.28	608.38	396.4	750.76	598.6	1181.74	592.54	677.24	375.22	502.12	614.56	713.59	843.1	644.58	580.02	1109.32	1234.15	1066.31
ATP5G1P4	0	0	0	0	0	0	0	0	0	0	0	0	0	0	0	0	0	0	0	0	0	0	0	0	0	0	0	60.49	0	0	0	0	0	0	0	0	0	0	0	0	0	0	0	0	0	0	0	0	0
ATP5G1P6	0	0	0	0	0	0	0	0	0	0	0	92.62	22.12	0	272.66	0	0	110.72	0	0	0	47.61	0	8.72	7.25	16.47	0	42.06	0	225.34	445.69	0	52.04	5.68	3.64	0	0	93.26	0	0	29.62	0	0	76.62	126.16	0	106.42	0	0
ATP5G2	0	206.73	228.25	338.99	284.02	262.28	382.13	75.72	111.15	549.64	371.04	407.6	304.25	820.67	280.57	428	120.57	588.75	351.96	568.35	193.03	350.91	507.68	450.87	291.31	68.59	382.14	297.49	905.29	432.08	495.79	842.16	312.3	365.38	308.43	64.95	540.01	820.83	346.28	184.82	546.01	218.36	380.21	425.33	446.15	329.11	212.58	770.02	258.45
ATP5G3	88.19	549.28	373.21	532.15	735.28	315.57	514.03	1174.81	1508.48	668.79	326.05	416.54	338.27	503.76	400.55	1173.06	459.98	491.54	417.22	694.37	435	661.66	166.34	611.71	809.08	0.41	559.57	444.45	270.52	326.11	218.25	613.18	656.32	98.29	183	311.72	380.75	401.09	296.42	187.59	959.99	315.38	470.14	420.64	431.32	643.94	792.18	622.73	745.38
ATP5H	718.97	554.31	943.48	724.9	1144.17	785.26	1200.75	866.55	690.2	749.18	486.09	733.89	942.22	1103.59	553.15	1126.94	657.25	527.16	695.37	857.51	671.67	674.08	466.52	885.78	702.82	0	389.21	731.23	470.97	540.69	301.39	1031.21	728.67	721.73	518.92	734.25	600.94	889.73	756.44	661.78	743.05	323.47	484.44	432.59	1094.39	769.71	1066.5	1023.35	1143.84
ATP5I	349.77	250.49	204.75	121.71	359.51	315.8	675.76	820.94	166.44	136.71	153.5	299.72	648.04	760.91	406.39	483.76	171.94	173.71	263.51	595.02	747.1	489.71	151.53	412.44	258.31	0	527.05	761.68	492.35	361.25	233.08	319.7	361.86	446.9	259.83	634.92	847.26	722.07	227.16	433.11	427.01	264.69	705.81	755.02	742.28	180.29	534.38	1174.98	215
ATP5J	105.64	342.61	330.11	467.89	357.38	282.23	262.03	0	257.49	259.09	376.6	408.12	322.7	324.4	331.43	328.19	140.01	381.32	174.99	494.29	243.52	386.96	104.36	466.35	552.07	0	340.56	452.03	208.51	254.34	261.23	471.77	97.06	196.67	987.57	187.67	325.19	39.72	313.42	0	328.58	354.99	72.43	391.22	131.45	226.15	432.31	730.48	182.43
ATP5J2	519.39	721.85	1161.24	1028.93	1098.62	1082.57	836.55	1968.66	660.35	485.19	726.96	650.12	1106.72	1112.29	612.45	750.31	1220.75	672.91	754.73	641.55	702.83	1110.62	425.59	787.48	856.71	0	969.14	692.6	1172.36	1050.25	715.89	934.35	1186.37	597.96	1181.76	808.96	788.62	1211.91	743.57	275.08	893.49	728.04	407.31	659.14	1056.11	783.05	1007.61	828.97	893.85
ATP5J2-PTCD1	0	0	0	0	0	0	0	0	0	0	0	0	0	0	0	0	0	0	0	0	0	0	0	0	30.62	0	0	0	0	0	0	0	0	0	2.56	0	0	0	0	0	0	0	0	0	0	5.96	0	0	0
ATP5L	867.58	557.62	475.62	230.32	361.68	212.69	336.45	1000.2	240.33	198.58	342.16	679.88	500.18	450.17	709.96	345.15	294.45	453.78	400.44	497.65	393.8	602.5	273.45	360.58	427.13	3.11	173.31	611.76	522.28	452.86	171.67	804.27	358.99	310.22	450.62	341.11	418.29	512.97	376.71	200.76	863.26	409.48	370.6	550.76	542.35	729.02	271.45	840.13	732.6
ATP5L2	0	0	0	0	12.83	0	0	0	0	0	0	0	0	0	0	0	0	0	0	0	0	0	19.19	0	120.02	0	0	0	0	0	0	0	0	0	0	0	0	0	0	0.84	0	0	0	0	0	0	0	0	0
ATP5O	1963.6	1954.77	1015.8	1569.19	1584.38	575.7	2267.29	2868.2	4383.43	1030.74	696.94	778.68	912.35	1882.62	1141.02	1988.74	750.84	818.83	1158.56	1082.3	1505.94	1244.99	673.06	1409.1	957.05	0	980.1	610.81	772.93	1054.19	818.64	1394.08	1095.23	1108.63	1568.92	948.58	1308.35	414.67	1072.03	31.69	1921.46	451.12	549.74	1013.56	1156.4	1373.05	907.82	1154.42	1150.74
ATP5S	0	0	1.52	32.21	0	0	0	0	0	0	0	116.89	50.52	0	54.6	0	0	18.15	74.73	11.79	8.97	0	17.2	0	0	0	0	18.71	13.33	0	0	0	0	100.85	0	16	0	0	0	2.94	0	0	0	0	40.97	62.02	139.74	21.11	0
ATP5SL	0	103.06	88.1	0	9.89	0	0	82.09	0	0	67.8	0	66.91	0	0	0	0	0	7.39	17.18	0	2.2	0	34.24	0	0	0	0	0	0	0	1.6	7.43	2.62	1.67	4.2	0	0	3.07	34.82	5.27	0	0	0	0	5.17	72.45	8.12	46.13
ATP6AP1	0	0	0	0	0	5.69	9.98	0	0	0	0	10.98	3.5	0	43.1	0	0	11.67	20.23	6.2	0	22.58	0	17.92	0	1.1	0	21.85	2.76	0	4.63	4.27	0	0	6.33	12.92	109.3	18.02	1.99	1.79	0	2.09	0	30.83	0	10.38	0.89	2.78	0
ATP6AP1L	0	0	6.36	0	0	0	0	0	0	0	0	0	0	0	0	0	0	0	0	0	0	0	0	0	0	0	0	0	0	0	0	0	0	0	0	0	0	0	0.38	0	0	0	0	0	0	0	0	11.44	0
ATP6AP2	329.19	108.43	0	0	0	77.21	0	0	307.52	288.13	60.05	21.81	68.56	0	76.54	0	149.09	106.42	45.2	23.61	0	0	20.21	36.23	171.22	0.37	2.06	24.88	0	21.22	0	7.06	148.52	213.43	22.92	0.48	0	2.44	0	0.59	3.83	85.6	0	10.93	53.75	213.02	2.64	22.23	51.82
ATP6V0A1	0	91.29	394	128.32	57.92	0	21.72	17.54	0	80.27	22.43	72.56	76.8	0	12.5	0	16.19	44.87	47.18	0	13.74	9.59	15.62	17.99	28.9	4.59	20.32	56.87	0	77.77	20.44	38.15	0	177.74	16.28	0	7.38	0	2.92	8.12	5.46	119.24	23.31	43.92	46.22	0	18.02	25.81	10.63
ATP6V0A2	8.03	0	0	1	3.4	1.31	0	0	0	0	0	41.66	0	131.4	0	0	0	39.18	32.87	0	0	7.3	0	0.85	0	0.56	0	7.11	0	68.6	0	5.33	162.75	47.72	1.77	0	0	0	3.26	4.52	0.36	0	0	0	12.34	27.18	0	0	0
ATP6V0B	0	81.01	14.43	107.02	14.39	11.64	126.71	21.48	104.54	314.24	84.36	89.85	28.61	17.56	36.47	85.06	201.37	63.46	64.19	245.13	24.68	66.86	65.11	110.3	121.98	1.01	226.97	51.81	2.51	36.08	9.94	0	71.39	175	163.25	33.93	43.19	87.12	25.33	93.58	121.33	182.55	118.17	15.02	46.62	18.87	55.54	40.4	140.67
ATP6V0C	0	0	3.68	0	9.14	2.87	10.06	15.88	6.44	0	0	0	0	0	0	0	0	0	0	2.08	1.59	0	0	0	4.62	0	0	3.83	0	2.05	0	0	13.57	0	0	0	3.11	0	2.68	6.02	0	0	0	0	0	2.33	0	37.33	0
ATP6V0D1	0	0	38.98	0	0	118.1	0	0	0	45.12	70.4	33.84	107.44	215.53	58.9	98.26	0	32.78	6.43	5.26	414.74	3.83	0	104.71	56.71	1.63	51.79	170.16	74.52	0	133.31	61.24	0	0	190	115.45	83.1	0	0	75.5	0	42.21	233.87	124.43	35	83.27	8.67	9.1	0
ATP6V0D2	0	0	0	0	0	28.79	0	0	0	0	0	0	0	0	5.25	0	0	0	0	0	0	0	0	6.29	0	0	0	4.34	0	0	0	0	0	0	0	0	0	0.69	0	0	0	0	0	0	138.37	0	0	0	0
ATP6V0E1	1568.14	421.44	487.21	730.52	716.2	498.63	633.53	808.68	1020.1	321.61	461.18	410.77	298.6	845.99	722.47	1587.47	190.15	420.52	485.04	303.86	1503.72	538.51	421.87	627.24	540.26	5.48	101.92	396.54	449.48	451.21	759.11	762.59	408.03	192.76	1333.7	553.26	887.58	270.51	503.25	661.99	419.96	471.53	682.71	695.67	885.97	635.19	947.53	643.18	266.49
ATP6V1A	0	72.2	322.62	110.99	41.97	30.09	41.8	3.47	1.41	45.34	136.35	164.57	106.37	98.63	134.26	2.55	47.51	316.31	182.79	152.19	107	207.65	106.18	117.87	149.4	0.66	1.83	106.35	117.1	71.33	31.75	89.99	72.53	0	206.76	60.75	38.3	48.02	53.81	73.39	118.17	223.12	50.93	126.2	920.55	41.69	0.78	38.36	59.48
ATP6V1B2	0	121.83	6.79	48.98	50.13	21.3	71.21	0	0	83.84	37.12	23.5	0	109.65	2.05	0	122.19	4.16	21.64	265.43	3.37	0	2.42	51.12	81.8	0	0	66.4	112.77	199.63	81.52	58.35	0	0	0.41	5.12	0	17.53	0	115.88	0	0	10.3	0.79	0	23.86	201.45	22.45	41.2
ATP6V1C1	186.88	211.06	340.78	108.43	42.96	27.84	165.51	0	31.97	208.8	48.84	293.39	89.42	26.69	166.38	116.51	474.13	193.45	54.23	206.28	248.67	169.44	65.14	204.17	4.86	0	2.26	215.98	432.5	0.99	245.08	84.24	113.37	116.46	119.96	141.31	256.36	43.54	182.01	122.96	49.6	177.56	42.33	129.66	146.16	65.16	66.27	197.34	0
ATP6V1C2	0	102.82	0	5.29	0	0	0	54.54	0	0	0	0	0	0	0	0	0	0	0	0	0	0	0	0	7.94	0	0	0.89	0	0	0	0	0	0	0	0	2.01	0	0.83	0	1.05	0	0	0	0	0	0	0	0
ATP6V1D	122.96	0	33.25	327.06	108.11	917.61	109.15	144.68	44.53	142.21	34.49	137.92	255.09	329.42	118.6	16.73	134.09	320.15	192.39	52.23	45.34	268.23	125.91	196.31	267.58	4.55	4.87	88.6	162.56	185.15	325.2	245.7	94.22	340.17	224.83	124.39	71.9	189.29	290.61	682.03	201.94	165.74	222.72	253.58	288.47	209.74	646.46	154.44	322.57
ATP6V1E1	87.29	377.87	196.6	480.3	311.68	289.45	251.91	319.78	657.21	123.87	202.5	406.05	343.42	104.91	438.63	236.86	70.68	257.1	216.7	194.89	665.72	492.84	214.51	318.37	591.72	0	11.1	203.53	311.82	337.74	262.76	888.74	149.98	360.03	974.12	249.43	370.91	327.56	490.95	526.33	424.82	100.44	143.13	43.51	443.46	545.07	661.94	371.39	136.93
ATP6V1E2	0	0	0	0	0	23.75	0	0	0	0	0	0	0	0	0	0	0	0	0	0	0	6.12	0	0	43.95	0	0	0	0	0	0	0	0	0	0	0	0	0	0	0	0	46.26	1.32	0	0	0	0	5.02	0
ATP6V1F	171.13	121.52	128.11	139.13	163.24	107.05	147.02	25.78	167.27	84.15	118.11	179.7	80.12	115.91	216.29	151.52	31.5	305.5	148.96	290.95	763.45	354.66	177.66	212.02	37.53	0	77.98	83.94	138.38	432.86	5.12	160.25	70.98	330.43	536.84	518.3	384.25	184.95	221.46	161.12	65.14	130.07	337.04	312.72	195.81	317.08	211.53	127.25	249.82
ATP6V1G1	0	59.95	143.07	184.81	155.58	132.04	221.64	190.8	116.05	155.69	208.11	472.84	522.35	484.13	330.58	207.34	151.52	317.94	255.18	388.08	755.95	328.08	178.05	470.16	201.37	0.75	116.05	431.38	423.01	135.58	237	397.71	224.92	363.18	245.11	347.72	200.34	476.1	543.63	1480.28	385.16	405.29	228.14	844.55	908.59	814.78	711.23	741.82	674.58
ATP6V1G2-DDX39B	0	0	0	0	0	0	0	0	0	0	0	0	0	0	0	0	0	0	0	0	0	0	0	0	0	0	0	0	0	0	0	0	0	0	0	0	0	0	0	0	0	0	0	0	0	0	0	0	0
ATP6V1H	0	158.45	61.1	0	0	63.47	89.39	190.65	0	69.6	0	149.06	66.93	82.41	0	0	126.45	0	168.94	31.59	71.17	29.03	95.02	0	66.91	0	0	0	5.62	14.66	63.01	7.13	0	35.65	69.38	91.73	170.88	175.9	8.11	176.82	0	72.21	0	30.9	84.89	21.15	20.65	59.2	0
ATP7A	0	0	0	0	0.83	0	0	0	0	0	0	1.34	1.28	1.18	26.51	5.84	0	1.42	7.42	20.1	0	0	0	16.4	0	0	2.14	3.92	23.66	0	0	0	0	0	1.4	32.78	0	36.95	0.24	61.18	3.01	0	0.46	1.87	8.36	2.54	19.56	0	20.43
ATP8B1	0	0	166.51	3.4	0	0	1.73	0	0	16.8	0	7.6	0	0.28	161.87	0	0	59.24	51.35	10.5	0	1.04	181.26	8.11	4.37	0.52	0.9	13.18	19.09	0	2.17	0.49	151.44	0.16	0	8.12	4.6	0.85	0	0	0	10.86	32.18	22.63	0.99	0	0.31	22.08	7.86
ATP8B2	0	0	0	0	0	0	0	0	0	0	0	0	13.77	0	0	0	0	0	0	0	0	0	0	0	0	0	0	22.45	0	0	0	0	0	0	0	0	0.13	0	0	0	0	0	0	5.68	2.94	27.26	1.52	2.23	0
ATP8B3	0	0	23.07	0	0	1.35	0	0	0	0	0	0	79.59	0	0	0	0	0	100.71	0	0	0	0	0	0	0	0	0	0	0	0	0	0	0	0	0	22.71	0	0	0	0	0	0	0	0	0	0	0	0
ATP8B5P	0	0	0	0	0	0	0	0	0	0	0	0	0	0	0	0	0	0	0	0	0	0	0	0	0	0	0	0	0	0	0	0	0	0	0	0	0	0	1.08	0	0	0	0.51	0.9	0	0	0.72	0	0
ATP9A	0	0	1.71	1.76	3.67	0	0	0	0	14.87	0	4.94	1.89	0	11.63	2.73	0	15.74	0	0.56	52.76	1.22	0	4.84	0	0	0	5.64	9.43	0	0	0	0	0	0	0.13	0	1.33	10.62	2.82	0	0	0	4.75	0.77	0	0	1	0
ATP9B	0	2.03	0	0	0	0	0	0	0	36.62	0	0	0	0	0	0	0	16.36	1.38	0	0	0	9.52	32.01	12.47	0	0	0	0	0	0	13.74	0	0	0	0	0	0	0	1.26	0	8.56	28.26	0	0	0	0	2.02	0
ATPAF1	0	13.09	260.77	69.51	0	0	58.72	0	28.16	13.31	185.46	0	0	0	0	3	2.99	110.35	17.83	15.73	1.02	0	17.95	0	16.18	5.55	1.33	2.44	1.43	0	0	0	0	0	1.01	0.99	10.87	3.72	15.21	0.99	56.83	0	0	3.67	0	0	37.87	5.27	7.28
ATPAF2	0	212.25	0	5.4	0	0	0	0	0	0	0	0	0	0	8.16	0	0	0	18.34	22.8	0	13.19	0	0	0	0	108.91	0	74.33	0	0	0	0	138.68	0	3.26	75.3	17.44	43.63	0	16.91	40.58	0	4.67	0	21.38	0	7.56	0
ATPIF1	1834.73	1005.07	471.99	573.72	625.81	570.29	475.4	434.37	1088.81	410.37	516.85	273.23	298.02	213.84	221.34	357.54	598.23	380.18	354.9	259.37	82.02	294.56	255.11	327.29	579.14	0	797.89	297.16	191.87	58.39	222.63	117.67	327.87	509.39	503.61	234	238.71	57.48	262.71	258.75	369.47	774.4	202.74	204.23	385.61	113.28	134.7	348.05	449.34
ATR	231.61	134.51	279.03	14.49	61.32	64.9	22.11	0	0.79	8.23	0	69.85	15.49	44.6	5.01	0	14.06	4.25	3.78	92.04	1.74	118.58	138.97	52.64	137.81	0	26.65	0.37	227.16	309.22	13.66	10.03	0.19	0	0	2.12	103.11	8.6	146.84	1.3	0	18.24	4.4	182.49	119.55	51.94	14.32	21.06	222.88
ATRAID	120.81	381.92	474.2	249.32	597.14	453.72	577.6	509.62	369	220.4	297.78	169.14	226.24	546.74	73.89	427.98	529.22	148.27	128.53	532.59	223.98	625.25	227.33	133.75	336.49	1.44	56.25	197.33	194.88	380.93	235.12	292.67	335.76	26.52	156.91	296.32	272.32	249.78	364.79	636.97	739.19	285.13	348.2	223.88	219.79	282.46	370.25	312.31	390.11
ATRIP	0	0	2.76	0	0	1.24	0	0	0	0	0	0	0	0	0	0	0	0	0	0	0	0	0	0	0	0	0.45	0	0	0	0	0	0	0	0	0	0	18.88	0	0	0	0	0	0	0	2.01	0	0	0
ATRN	0	0	0	3.39	2.35	0	10.34	0	4.45	11.42	0	1.9	1.81	18.3	8	0	13.96	0	0	0	0.09	13.27	3.15	0.32	0	0	4.57	0	0	2.11	0	0	13.56	0	16.16	0	2.06	0.38	11.08	8.86	0	0	1.63	11.75	1.48	1.2	0	2.36	12.92
ATRX	14.21	47.58	53.06	170.68	101.28	15.71	20.17	93.37	142.21	198.94	84.36	232.14	78.63	48.96	213.74	125.23	164.27	286.71	233.64	405.01	66.28	92	161.35	32.7	440.29	10.77	77.45	251.06	168.94	80.77	244	92.41	89.23	54.48	43.16	150	134.86	32.23	20.78	62.76	164.45	145.12	589.7	62.5	350.52	87.73	46.51	54.33	17.19
ATXN1	0	0	4.39	6.57	9.57	4.03	11.09	33.26	1.21	0	10.71	25.66	29.61	54.57	30.38	17.71	31.34	26.78	4.77	17.72	13.16	3.95	16.47	10.67	162.84	0.07	0	53.6	0.56	9.32	0	0.27	65.01	29.8	10.65	0.18	12.68	117.91	115.48	38.88	1.77	12.85	22.78	1.46	28.46	0.22	33.95	39.02	5.84
ATXN10	124.74	63.47	80.18	22.17	355.59	12.11	0	0	500.74	347.19	0	24.82	20.4	12.6	3.75	37.69	156.01	517.29	66.94	122.36	690.74	15.56	0	95.74	549.42	0	183.64	4.04	13.14	2.6	6.67	6.96	20.97	173.94	186.73	0.62	442.93	408.06	0	3.11	307.47	29.13	21.89	249.27	29.46	108.2	18.42	59.13	266.18
ATXN1L	0	3.78	9.69	0	0	0	0	0	0	5.61	38.04	0	0	0	0	0	0	0	3.86	0.26	0	0.38	0	2.1	3.5	0	0	0.97	0	0.26	0.8	13.94	1.14	0	0	0	0	0	0.17	51.17	0	31.13	0	1.68	2.17	0	0.23	2.36	0
ATXN2	0	48.61	52.78	22.96	19.14	0	53.75	0	8.38	181.45	144.01	169.67	402.33	2.91	23.16	0	22.93	88.44	51.7	6.59	0	48.58	129.41	0	33.89	0.61	74.43	313.43	80.37	1.19	58.96	31.42	0	109.16	4.03	15.06	12.34	96.67	143.73	824.48	82.77	134.83	265.52	335.73	310.87	68.8	122.88	35.79	33.26
ATXN2L	0	0	5.38	0	9.91	0	0	0	9.72	0	0	0	13.74	0	0	0	0	0	0	11.85	0	0	0	0	0	0	5.93	0	85.11	8.76	0	0.82	0	1.48	1.89	8.24	0	0	2.2	0	0	20.64	38.43	0	0	9.93	0	0	0
ATXN3	199.1	84.85	168.42	260.28	46.3	159.32	164.16	0	50	144.8	134.36	78.27	59.8	93.3	113.06	82.72	16.46	62.67	39.58	126.59	195.8	84.73	74	10	196.01	3.89	225.71	18.71	153.95	0	29.11	7.35	14.04	108.5	15.31	76.1	58.78	101.08	94.32	191.57	117.73	110.98	197.37	42.9	31.87	87.35	53.61	49.06	46.65
ATXN7	0	2.22	0	0.98	0	5.94	0	0	0	0	0	0	1.04	0	0	0.43	6.11	1.74	1.51	0	0.12	0	0	11.23	0	0	0	0.57	0	1.22	0	0	0.45	0	0	0	0	0.49	0	0	0	1.87	0	0.66	0	0.34	0.79	35.25	0
ATXN7L1	0	0	0	0	0	0	0	0	0	3.91	0	0	0	4.5	0	0	0	0	25.68	0	0	0	0	4.4	0	0.42	0	0	0	32.4	0	0	0	1.11	0	0	5.67	0	0	0	0	0	0	0	0	0	1.88	0.34	0
ATXN7L2	0	0	0	0	0	0	0	0	0	0	0	0	0	0	0	0	0	0	0	0	0	0	0	0	0	0	0	0	0	0	0	0	1.33	0	0	0	0	0	0	0	0	4.99	0	0	0	0	0	0	0
ATXN7L3	0	0	9.52	0	0	13.16	0	36.44	0	0	0	0	0	0	0	0	7.72	0	0	0	1.33	0	0	0	0	0	0.35	0	0	0	0	15.27	0	0	0	28.93	0	0	0	1.21	18.85	1.42	2.56	0	0	0	0	3.14	1.4
ATXN7L3B	0	32.91	8.21	28.99	50.24	67.76	88.49	0	26.54	14.24	71.4	87.2	58.13	98.99	29.33	15.23	19.65	25.86	109.27	47.79	23.54	86.72	180.45	71.02	8.26	0	118.23	11.41	3.06	176.48	53.78	23.92	100.68	150	24.87	74.13	82.3	83.49	81.59	64.63	16.17	52.15	11.13	43.31	15.78	0	34.83	68.36	68.58
AUH	0	0	0	70.09	0	0	0	0	11.87	0	0	0	0	0	0	0	0	0	0	0	0	0	10.3	5.12	4.19	0	1.92	0	122.93	33.32	0	0	0	0	0	16	0	0	0	11.08	0	0	0	0	0	0	0	0	0
AUNIP	0	29.16	69.44	19.26	15.58	23.34	0	86.18	5.11	64.18	0	129.36	19.13	4.4	39.49	0	34.8	0	0	1.01	0	24.7	9.99	15.08	0	0	5.51	2.8	35.19	0	66.09	0.7	2.39	0	0	18.32	4.22	0.8	21.77	0	0	8.21	0	0	5.06	37.85	29.06	5.45	0
AUP1	69.39	144.45	115.46	18.09	41.21	0	22.34	31.57	42.68	78.52	75.77	24.45	28.04	4.96	0	7.73	81.35	15.59	126.25	6.91	109.33	57.88	131.46	59.08	39.84	0	270.73	148.31	45.91	20.4	12.81	37.99	29.61	69.59	17.85	35.43	11.98	0	5.01	22.95	5.81	100.6	34.58	11.28	0	13.4	2.35	11.86	70.49
AURKA	360.02	641.53	108.03	166.95	149.39	48.96	0	0	0	0	320.43	0	0	1.79	101.75	35.33	461.78	0	84.5	151.5	4.83	0	0	110.75	1.13	1.65	0.57	94.37	247.5	0	150.77	121	0	86.9	74.04	56.3	0	3.34	962.97	19.68	5.46	213.15	0	42.94	0	418.57	0	64.19	0
AURKAIP1	0	0	0	9.26	0	0	0	0	0	20.81	29.21	0	0	0	0	4.1	0	0	28.65	0	0	8.53	0	0	0	0	1.47	0	0	37.48	0	0	6.36	20.34	13.04	2.71	0	2.32	15.03	0	3.32	0	0	0	0	29.4	2.51	2.62	0
AURKB	80.88	344.7	62.62	35.19	109.79	0	0	0	19.76	22.69	291.71	0	0	0	0	59.78	261.38	62.78	0	111.24	0	0	0	29.67	88.21	0	0	0	9.89	0	0	110.99	0	317.56	0	655.69	0	91.24	298.43	0	0	76.68	0	0	0	262.77	0	35.97	0
AUTS2	0	0	1.72	1.07	5.17	1.39	1.63	0	7.29	0	0	0	1.14	1.6	7.49	0	0	0	4.95	0	8.85	13.1	2.21	4.94	1.87	0	0	2.17	35.68	0.33	1.02	0	0.98	4.83	3.56	84.67	1.76	2.67	0.22	0	0	0.68	47.64	1.08	0	0.75	22.44	11.47	0.67
AVEN	0	0	11.13	0	0	0	0	0	0	0	0	0	0	0	0	1.9	0	0	0	0	0	0	0	1.81	0	0	0	0	22.96	0	0	0	0	0	0	0	0	0	0	0	0	2.75	0	0	0	0	0	0	0
AVIL	0	0	0	0	0	43.4	12.36	0	0	0	0	0	0	0	0	0	0	0	0	0	0	0	5.04	0	0	0	0	0	38.58	0	0	0	0	0	2.19	0	1.15	0	0	0	0	0	0	0	0	0	0	0	0
AVL9	0	4.27	0	29.17	30.77	0.45	0	0	0	0	0	13.86	0.88	0	0.73	0	14.74	3.32	69.54	0.65	24.71	0	15.86	0	0	0.35	0	32.61	0.61	1.61	0	0	0.47	0	0	0	1.34	0	0	0.3	4.43	1.98	0.96	0.28	0	0	1.12	16.97	56.77
AVPI1	76.24	0	80.21	14.3	0	0	80.06	34.46	23.29	64.27	30.07	21.35	0	0	0	0	11.23	0	0	10.55	4.02	0	19.79	26.13	6.69	0	12.08	36.01	10.72	22.26	0	4.15	43.62	68.04	0	0	0	8.36	3.87	131.82	0	42.7	0	3.21	12.46	26.91	2.58	1.35	111.3
AXIN1	0	0	0.65	0	0	0	0	0	0	0	0	0	0	0	0	0	1.18	0	0	1.27	0	0	0	0	0	0	0	0.58	0	8.58	0	0	0.46	0	0	0	0	0	0	0	0	0	0	0	0	0	0	0	2.53
AXL	0	158.51	0.45	598.91	41.62	152.39	19.18	30.27	0	1130.64	4.4	234.4	106.01	0.69	206.09	161.21	594.95	72.23	28.07	0.44	0.17	16.71	932.8	313.05	482.72	0.64	136	0	624.74	384.53	114.3	7.9	11.81	138.88	0	371.22	35.61	13.29	435.59	61.65	16.49	236.64	0	0	165.42	0	0	22.13	117.14
AZI1	0	0	0	0	0	0	0	0	0	0	0	0	0	0	0	0	0	0	0	0	0	0	0	0	0	0	0	0	0	0	0	0	0	0	0	0	0	0	0	0	0	0	0	0	0	0	0	0	0
AZI2	169.45	33.04	12.41	178.29	0	6.33	29.07	0	0	0	20.23	45.48	252.29	131.66	142.6	2.26	193.17	0	77.79	149.15	3.06	68.02	73.54	96.08	42.74	0	4.46	0	12.62	180.61	0	24.5	3.23	0.29	7.11	11.96	30.92	114.05	17.57	9.76	70.55	71.06	13.27	10.57	22.17	110.27	8.11	23.05	71.04
AZIN1	222.17	270	208.23	523.59	30.16	204.02	501.43	187.18	124.44	718.68	81.43	144.61	95.35	161.84	434.48	165.24	276.86	145.64	150.41	368.75	114.87	287.94	302.74	269.82	265.79	0	161.4	335.92	719.25	321.38	529.85	160.53	440.57	337.2	264.13	356.05	537.86	202.98	366.99	283.11	58.39	209.46	365.81	408.67	41.54	119.45	352.41	60.73	365.51
B2M	7206.05	1486.56	3699.86	3058.59	2349.87	2428.69	6573.17	5946.05	1462.51	2704.1	2628.69	4590.36	2909.71	4287	5170.96	1268.46	2213.46	3428.85	2262.44	5061.41	2269.51	9153.5	8634.81	4304.68	2132.12	7.99	4356.5	1951.17	2847.21	1544.96	4094.88	3748.58	3045.63	2941.06	5404.35	2151.87	4222.18	2707.82	4699.48	4936.29	2749.45	2948.68	7928.32	2498.26	23124.2	6995.63	3012.94	3926.77	3208.79
B3GALNT1	0	0	21.47	0	0	8.12	0	0	36.47	0	32.66	0	0	2.04	0	34.56	0	0	0	0	32.77	26.61	68.41	0	0	0.73	1.02	0	10.49	90.32	0	83.91	4.41	0.57	39.57	82.52	7.88	1.04	0	0	0	0	0	6.49	1.81	0	0	0	0
B3GALNT2	0	0	30.61	0	20.78	29.39	10.32	0	9.9	49.35	5.33	45.39	19.56	0	114.76	89.71	34.45	0	0	0	41.47	6.22	0	0	0	0.42	223.27	10.62	31.43	0	7.51	24.34	0	0	17.07	0	0	20.01	0	0	0	0	239.77	0	3.19	87.01	10.32	18.42	2.31
B3GALT2	0	0	0	0	0	0	0	0	0	0	0	0	0	0	0	0	0	0	0	0	0	0	0	0	0	0	0	0	0	0	0	47.47	0	0.56	0	0	0	0	0	0	0	0	0.78	0	0	0	0	0	0
B3GALT6	0	0	0	0	1.67	0	0	0	0	0	0	0	0	0	0	0	0	0	0	0	0	0	0	0	0	0	0	0	0	0	0	0	0	0	0	0	0	0	0	0	0	0	0	0	0	0	3.25	1.36	0
B3GALTL	12.46	7.08	0	4.68	4.32	0	0	0	0	10.5	0	1.74	0	0	27.39	0	0	0	24.1	12.32	0	0	0	0	0	0.18	0	0	0	0.49	0	0	0	0	0	5.93	22.45	0	0	0.14	0	0	0	0	1.36	0	0	0	0
B3GAT2	0	0	0	0	0	0	0	0	0	0	0	34.75	4.99	0	0	0	0	8.33	0	0	0	0	0	0	0	0.18	0	0	0	0.48	0	33.55	0	68.1	0	0	0.24	0	0	0	2.56	0	84.24	0	0	0	0	17.7	0.63
B3GAT3	0	0	0	8.4	4.4	0	0	0	0	4.72	24	0	0	4.13	3.69	0	9.89	0	6.98	7.96	0	0	0	5.72	7.36	0	0	3.66	16.39	3.92	0	2.95	2.88	2.88	4.78	0	7.44	1.59	0	0	3.01	38.85	0	0	5.53	11.14	0	27.34	5.3
B3GNT1	0	7.45	0	0	0	32.83	0	0	0	22.12	0	0	7.02	0	2.88	0	7.73	5.85	0	0	0	0	0	0	2.3	0	0	6.67	0	0	0	0	0.75	2.25	0	0	0	20.55	0	0	0	0	0	1.11	5.72	0	27.54	0	16.56
B3GNT2	0	0	0	30.48	0	0	0	0	16.24	0	0	0	0	0	60.86	6.13	0	0	8.57	51.67	0	28.05	0	0	0	0	0	0	0	0	0	0	26.61	8.74	0	34.06	0	0	22.19	8.65	0	10.88	36.18	0	4.83	0	0	1.57	0
B3GNT3	0	11.76	0	0	0	5.3	0	0	0	3.42	0	0	0	0	2.67	0	0	0	0	0	0	0	0	0	0	0	0	0	0	0	0	0	38.99	0	10.18	5.79	16.9	0	0	0	0	0	0	0	0	0	0	0	0
B3GNT4	0	0	0	22.96	0	0	0	0	0	0	0	4.7	0	0	0	0	13.52	0	0	0	0	0	0	0	0	0	0	0	0	0	0	0	0	0	0	0	0	0	0	0	0	0	0	0	0	0	0	0	7.24
B3GNT5	39.08	8.82	81.68	8.05	35.01	0	22.82	131	7.59	14.46	0	191.3	37.86	22.43	348.13	65.3	30.31	48.51	64.7	33.57	0.58	174.78	135.23	92.11	79.56	5.05	61.99	17.76	90.62	20.53	31.59	78.05	19.54	72.42	34.44	44.5	43.33	41.67	54.25	90.02	31.68	55.63	14.8	14.16	68.81	9.65	109.78	25.51	1.02
B3GNT7	0	4.08	0	0	0	0	0	0	0	0	0	0	0	0	0	0	0	0	0	0	0	2.48	0	0	0	0	0	0	0	0	0	0	0	0	0	0	0	0	0	0	0	0	0	0	1.56	0	0	0	0
B3GNT9	0	0	0	0	0	0	0	0	0	0	0	5.14	0	0	0	0	0	0	0	0	0.56	0	0	0	0	0	0	0	0	0	0	0	0	0	0.46	0	0	0	0	0	0	0	0	0	0	0	0	0	4.35
B3GNTL1	0	40.84	0	0	0	28.24	0	0	0	0	0	19.48	42.74	0	11.07	17.68	0	0	0	21.47	44.69	0	38.72	0	2.28	6.55	0	0	0	0	0	9.68	0	0	0	23.86	0	0	0	0	13.39	0	0	0	0	0	0	0	0
B4GALNT1	0	0	0	8.73	17.27	16.35	0	6.4	0	0	0	2.97	0	0	0	0	3.13	0	0	0	0	0	0	4.48	0	0	80.32	0	1.19	46.27	0	6.36	6.68	114.95	0	0	0	2.76	1.08	0	0	0	0	0	1.49	16.48	0	3.58	0
B4GALT1	75.72	103.95	92.94	64.72	137.89	116.01	127.7	30.42	101.76	113.48	144.33	91.88	77.65	99.85	184.47	135.48	66.9	166.15	168.43	116.26	59.82	135.86	163.77	139.05	31	1.62	55.26	121.96	84.3	72.71	65.75	42.58	106.86	258.4	327.27	125.43	119.12	108.72	102.79	121.7	69.51	169.62	207.33	114.81	116.9	36.19	120.09	115.74	189.21
B4GALT2	0	0	4.59	0	0	0	0	0	0	23.92	11.19	0	7.59	0	0	6.28	0	0	0	0	0.86	1.63	0	0	0	0	0	0	0	0	11.9	0	0	0	6.25	0.52	8.71	0	66.04	2.27	0	15.89	45.67	0	3.09	7.51	0	5.02	0
B4GALT3	0	8.3	26.01	0	0	3.18	0	74.63	30.26	0	15.08	0	23.45	4.5	0	0	6.19	6.52	0	28.6	0	40.36	0	0	51.26	0	1.52	71.17	0	4.4	0	0	25.07	32.09	0.64	0	26.27	0	2.22	4.67	0	0	0	8.61	26.99	30.12	0	0	13.83
B4GALT4	170.65	56.99	159.21	106.33	94.26	5.76	194.89	0	51.59	0	97.01	11.82	0	57.86	127.5	0	0	63.28	0	33.39	115.99	37.96	76.77	60.88	286.13	1.89	11.24	24.55	0	8.74	15.17	63.36	71.53	0	1.86	0	191.18	490.88	2.55	0	0	0	0	115.83	0	0	89.05	128.67	0
B4GALT5	22.39	6.36	3.17	0	18.45	18.27	8.55	0	1.37	7.87	0	10.97	5.99	14.13	3.69	1.24	3.3	9.99	10.83	18.15	1.85	14.83	55.22	4.13	4.42	6.37	0.67	10.58	8.66	1.31	93.88	0.61	4.16	4.8	41.17	10.66	7.94	6.66	23.01	10.86	0	8.96	3.23	6.6	30.51	67.18	23.89	13.48	38
B4GALT6	0	0	17.94	0	4.42	0	4.87	0	180.22	0	0	0	28.85	1.1	0	0	0	0	2.31	0	0	0	0	0	0	0	4.03	0	0	0	0	0.69	0	0	11.85	24.48	0	0	0	0	0	0	0	4.03	6.52	0	0	0	0
B4GALT7	0	0	0	3.93	0	1.71	0	0	0	0	0	0	0	0	0	0	0	0	20.75	9.94	0	3.62	0	0	0	0	0	0	3.31	1.22	0	0	11.68	0	0	0	0.46	0	0	0	0	0	0	3.97	0	0	0	0	0
B9D1	0	0	26.88	25.8	103.09	0	24.89	0	0	0	25.78	0	52.33	318.08	21.1	128.45	8.39	32.72	25.29	106.81	0	26.26	67.86	3.37	11.47	0	102.38	0	0	87.72	71.71	0	17.12	62.63	0	4.03	0	135.92	24.36	0	17.52	0	0	39.83	37.28	0	0	52.49	0
B9D2	0	0	0	0	0	0	0	0	0	0	0	0	0	9.9	0	0	0	0	0	0	0	0	0	0	0	0	0	0	0	0	0	0	0	0	0	0	0	0	0	0	0	0	0	0	0	0	5.44	0	0
BABAM1	0	33.8	0	30.17	87.15	0	30.41	0	0	78.2	70.51	35.01	32.65	55.35	23.37	35.26	0	0	14.66	57.94	12.54	145.9	30.89	6.27	13.09	0	5.63	73.29	59.6	23.16	225.48	4.11	11.17	85.56	171.4	120.1	78.56	11.52	10.39	136.83	23.05	114.78	60.02	10.02	19.09	46.07	10.63	50.57	56.34
BACE1	0	3.69	0	0	9.09	0	0	0	0	0	41.33	0	14.99	0	5	0	0	25	0	12.55	8.43	0.75	0	0.69	0	0	17.76	8.14	0	17.45	20.13	0	9.62	15.38	0	0	0	7.02	0	0	0	32.77	0	0	0	24.72	15.18	11.9	0
BACE2	56.64	0	0	0	2.1	21.66	4.63	119.98	38.49	17.02	0	31.95	0	0	0	22.04	0	0	0	20.15	0	0	0	7.67	12.76	0	18.25	0	0	19.84	0	0	1.62	18.47	0	68.39	47.06	0	0	0	0	0	0	0	2.64	4.28	1.64	0.85	22.95
BACH1	0	0	0	0	0	74.76	0	0	0	0	0	0	0	4.86	49.66	0	0	0	0	0	0	20.5	0	11.31	0	0	0	0	0	0.36	0	0	9.99	0	0	10.21	5.16	0	0	0	0	0	11.61	0	101.04	0	10.75	0	0
BACH2	0	0	0	0	0	0	0	0	0	0	0	0	0	0	0	1.91	0	0	0	0	0	0	0	0	0	0	0.23	0	0	0	0	0	0	0	0	0	0	0	0	0	0	0	0	0	0	0	0	0	0
BAD	0	0	4.92	0	10.54	0	0	0	0	0	0	0	0	0	0	0	0	54.23	0	14.41	1.88	0	0	0	15.99	0	4.54	0	0	0	0	0	17.38	14.42	0	0	7.55	0	0	0	5.44	0	8.99	0	0	0	0	0	27.66
BAG1	0	0	0	3.44	28.61	10.47	41.99	115.97	127.52	0	0	28.88	36.11	33.86	4.53	6.85	0	0	10.64	52.68	39.92	22.95	7.14	21.02	0	0.2	0	30.46	0	31.57	135.92	1.31	2.54	2.83	12.1	18.12	41.22	18.09	0	1.1	62.78	4.4	0	41.7	1.5	0	98.49	46.04	39.05
BAG2	7.9	76.52	23.02	28.08	42.83	73.27	42.86	0	49.37	50.46	53.12	12.57	66.06	149.28	143.1	39.75	49.58	40.08	8.68	7.1	0	142.16	1.4	0	9.85	0	61.38	32.62	89.98	78.65	59.15	29.32	2.57	24.66	22.73	291.74	307.74	102.67	121.9	146.03	100.52	43.1	1.08	245.82	63.61	53.48	45.75	23.85	7.09
BAG3	62.82	11.9	16.95	31.43	45.4	48.98	4	0	5.12	11.77	0	105.55	44.82	54.8	55.24	9.27	12.33	4.67	0	45.54	54.83	22.91	5.44	52.99	6.43	0	0	43.37	64.79	33.42	154.25	30.2	7.19	24.39	7.84	1.92	142.48	31.49	19.13	23.66	23.44	0	45.27	64.39	29.67	61.9	74.35	0.74	33.05
BAG4	59.45	13.51	11.07	89.23	45.36	60.15	22.7	21.49	49.39	36.75	196.94	236.37	125.64	319.55	90.16	18.42	84.91	29.18	234.58	329.07	249.58	249.82	145.03	85.87	55.28	0	35.33	212.53	214.03	71.74	204.34	194.1	269.37	79.38	211.74	275.95	78.68	268.17	77.84	60.52	110.21	63.73	2.28	159.24	226.74	286.9	58.8	45.05	90.07
BAG5	265.81	113.25	38.27	45.23	31.19	0	25.37	117.34	0	42.99	77.38	86.99	80.79	80.21	7.3	0	14.68	46.22	12.65	101.47	90.41	73.91	26.88	133.45	26.78	0	307.11	57.25	64.25	47.65	0	18.98	19.64	88.68	2.45	3.19	0	32.1	34.59	386.35	81.03	44.48	167.69	0	43.95	70.36	18.83	13.12	62.93
BAG6	0	0	0	15.64	13.13	0	0	0	0	28.52	0	16.29	0	3.85	0	8.38	9.8	0	0	0	0	32.15	0	0	0	0	0	0	0	0	52.14	62.27	0	56.14	21.66	3.82	0	7.83	0	3.3	11.99	0	0	0	0	0	13.52	21.57	0
BAHD1	0	0	0	0	0	0.65	0	0	0	0	0	0	0	0	0	0	0	0	0	0	0	0	0	0	0	0	0	0	0	0	0	0	0	0	0	0	0	0	0	0	0	0.96	0	0	0	0	0	0	0
BAIAP2	68.2	0	5.11	0	0	0	0	8.61	0	0	0	0	0	15.55	0	6.99	0	5.69	0	2.05	9.89	14.54	0	0	0	0	0	0	0	0	0	0.71	3.61	48.68	0	0	0	0	3.46	0	16.96	0	1.25	0	0	0	0	0	58.91
BAIAP2-AS1	0	0	0	0	0	0	2.27	0	4.35	0	0	0	0	5.11	0	0	0	0	0	0	0	0.68	0	0	0	0	0	0	0	0	0	0	3.73	0	0	0	0	0	2.41	0	0	0	0	0	32.32	9.78	0	0	0
BAIAP2L1	14.69	4.17	0	5.63	0	9.59	8.42	0	0	0	26.08	6.17	9.83	27.69	1.61	0	16.56	6.56	0	22.08	0.88	46.6	11.67	0	0	0	0	0	0	17.08	5.28	0	8.61	25.72	6.79	0	61.65	10.59	34.24	0	66.46	40.7	0.35	0	4.9	0	89.57	8.32	0
BAIAP2L2	0	0	0	0	0	0	0	0	0	0	0	0	0	0	0	0	0	0	0	0	0	0	0	0	0	0	0	0	0	0	0	0	0	0	0	0.46	0	0	0	0	0	0	0	0	0	0	0	0	0
BAIAP3	0	0	0	0	0	0	0	0	0	0	0	0	0	0	0	0	0	0	0	0	0	0	0	0.82	0	0	0	0	0	0	0	0	0	0	0	0	0	0	0	0	0	0	0	0	0	0	0	0	0
BAK1	0	0	0	0	0	0	0	0	0	0	0	14.37	0	0	0	0	0	0	0	0	14.02	0	0	0	0	0	0	0	0	0	0	0	3.67	0	0	0	0	0	0	0	0	0	0	0	0	0	6.08	0	0
BAK1P1	0	0	0	0	0	0	0	0	0	0	0	0	0	0	0	0	0	0	0	0	0	0	0	0	0	0	0	0	0	0	0	0	0	0	0	0	0	0	0	0	0	0	0	0	0	0	0	0	0
BANF1	244.47	458.6	406.21	393.91	494.99	845.82	526.11	486.48	37.64	995.55	310.5	440.93	421.27	884.73	951.85	272.31	222.88	702.76	494.95	482.51	531.34	872.5	689.67	425.46	578.45	0	1049.05	765.2	1307.95	623.8	365.4	1055.03	433.55	820.91	875.28	690.66	1042.08	435.61	1599.79	557.09	528.83	960.59	678.14	613.46	359.01	329.96	592.46	501.83	528.09
BANF1P1	0	0	0	0	27.37	0	0	0	0	0	0	0	0	0	0	0	0	0	0	0	0	0	0	0	0	0	0	0	0	0	0	0	0	0	0	0	0	0	0	0	0	0	0	0	0	0	0	0	0
BANF1P3	0	0	0	0	0	0	0	0	0	0	0	0	0	0	35.12	0	0	0	0	0	0	0	0	16.85	0	0	12.66	0	0	0	0	8.69	0	0	0	0	0	10.01	8.11	0	0	0	0	0	0	28.19	10.82	0	0
BANK1	0	0	0	0	0	0	0	0	0	0	0	0	33.53	0	0	0	0	6.71	29.21	0	1.89	0	0	30.39	16.49	0	7.75	0	0	0	15.01	0	0	0	2.76	0	81.07	0	0	0	0	0	113.48	0	13.66	44.03	0.87	0	9.89
BANP	0	9.02	0	0	19.27	0	0	0	0	47.27	0	0	0	0	0	0	0	32.45	0	0	0	5.48	0	0	0	0	0	10.38	4.46	19.77	0	0	0	0	0	0	0	0.99	0	0	0	21.14	0	1.34	0	19.6	8.6	1.12	0
BAP1	45.61	0	78.22	29.15	8.66	57.95	6.36	0	0	0	0	37.29	8.91	0	0	0	0	44.82	6.44	6.58	0	5.75	0	0	0	0	0	47.17	0	2.59	124.58	1.81	0	0	2.2	0.61	0	6.26	0	0	0	0	111.14	4.21	7.26	0	0	7.07	0
BARD1	0	28.39	15.52	29.98	19.12	33.37	3.66	5.78	3.51	129.44	134.31	93.95	98.74	54.01	31.61	37.69	24	145.47	79.74	157.14	0	7.73	139.33	61.15	41.63	1.91	0.38	49.11	59.66	30.6	373.73	201.29	241.19	72.56	0	129.85	27.76	361.13	116.65	0.11	32.2	104.88	0	98.72	6.27	57.72	165.63	96.48	5.28
BARX2	30.25	0	0	0	7.87	16.46	5.78	0	3.7	0	0	39.56	0	0	9.98	1.67	0	0	0	1.2	0	6.97	0	0	2.65	16.53	0	0	0	8.24	3.62	0.82	0	0.52	0	0	6.7	0	4.61	0	0	2.73	9.45	7.87	3.3	0	0	1.07	4.77
BASP1	0	0	4.71	7.28	7.57	0	22.22	0	0	16.35	0	20.37	15.57	6.27	0	1.61	0	19.48	22.51	11.51	0	0	3.78	0	0	0	31.13	16.92	0	0	0	1.58	25.8	17.48	15.37	0	0.43	15.5	0	4.65	1.3	0	33.55	0	22.2	1.28	18.72	0	4.59
BATF2	0	0	4.53	0	0	0	0	0	0	0	0	0	0	0	0	0	0	0	0	0	0	0	0	0	0	0	0	0	0	0	0	0	23.21	0	0	0	43.4	0	0	0	0	0	0	0	0	0	0	0	0
BATF3	0	0	0	0	0	0	0	0	0	0	0	0	0	0	0	0	0	0	0	0	0	0	0	5.39	0	0	0	0	0	0	0	0	0	0	0	0	0	0	0	0	0	0	0	0	0	0	0	0	0
BAX	0	0	0	0	0	0	0	0	0	0	0	0	0	0	0	0	0	0	0	0	0	0	0	0	0	0	0	0	0	0	0	0	0	1.41	0	0	6.01	0	0	8.82	0	0	0	0	0	0	0	0	0
BAZ1A	9.12	132.67	68.49	23.96	181.94	70.24	186.87	38.9	301.18	240.73	247.97	205.88	242.24	96.13	388.15	139.59	158.3	163	99.47	115.9	93.17	406.01	49.83	139.78	98.28	7.64	170.94	553.97	150.03	140.98	451.8	99.24	187.32	178.7	256.16	141.21	197.77	164.3	75.23	236.28	75.15	46.96	83.43	222.57	46.94	105.41	399.63	183.19	481.87
BAZ1B	213.32	44.15	17.55	21.87	56.83	88.57	64.91	46.83	60.53	99.9	20.41	65.89	149.12	19.44	20.29	74.19	20.74	15.39	20.02	31.49	8.48	17.38	89.53	46.09	16.05	1.93	51.09	28.82	125.43	74.5	15.71	40.83	84.48	85.03	8.77	20.63	15.5	51.63	12.69	76.5	35.31	17.94	15.53	20.7	23.29	27.43	40.46	21.82	55.19
BAZ2A	0	26.35	0.99	2.42	0.75	0	41.37	0	0	0	98.25	2.71	20.22	9.28	64.55	0	7.4	22.43	90.9	23.85	2.66	5.79	7.54	5.3	0	4.08	8.82	42.44	0.43	174.38	0.36	100.68	0	298.91	1.26	0	5.94	18	1.24	3.07	234.92	0.49	264.84	50.71	80.75	31.31	8.01	57.32	10.69
BAZ2B	0	31.69	2.23	0	12.53	2.5	96.92	31.51	139.69	156.75	68	76.52	46.77	168.19	25.52	224.91	0	36.12	22.67	35.09	140.7	44.13	29.46	300.09	252.34	0.95	221.67	0	0	112.92	69.94	0	99.33	0	0	19.49	0.1	0	14.8	4.34	18.75	2.64	5.52	15.93	137.21	69.3	209.64	66.91	15.36
BBIP1	0	0	128.01	75.86	47.42	106.34	0	66.37	21.92	51.22	126.33	54.68	191.97	35.53	137.86	30.26	13.21	69.76	81.1	51.79	0	0	151.32	28.83	0	0	55.61	28.88	12.61	0	137.02	4.49	0	2.2	0	41.47	96.99	49.68	76.97	27.04	220.38	0	123	137.19	91.54	8.04	86.57	17.38	0
BBOX1	0	0	0	0	20.99	0	38.09	0	0	0	0	4.84	0	0	0	0	0	64.53	0	0	0	0	0	0	6.07	0	0	0	0	2.48	55.32	3.93	0	0	0	0	1.47	0	0	0	0	0	3.32	0	0	0	23.42	0	0
BBS1	0	59.21	0	0	0	0	0	0	0	64.07	0	0	0	0	0	0	38.84	0	0	50.34	0	12.55	26.61	0	0	0	77.45	0	2.19	17.15	0	2.97	0	0	0	0	0	0	0	5.08	3.11	17.44	0.37	27.12	19.79	0	0	58	37.39
BBS10	0	0	0	11.11	0	0	0	0	1.81	76.97	8.76	4.15	0	6.38	0	0	0	0	2.86	0	0	0	19.22	0	0.65	0	0	1.08	0	0	0	14.91	0.85	70.65	1.3	27.1	8.09	0	52.23	1.69	0.66	0	0.71	62.99	19.36	18.29	0	4.72	0
BBS12	0	0	0	0	0	44.77	0	0	0	0	53.73	0	0	0.51	0	0	82.41	30.4	0	0	0	0	0	0	0	0	0	16.15	7.52	0	0	0	0	0	93.85	0.3	0	0	0	0	0	0	0	0	29.69	52.28	0	0	0
BBS2	0	0	0	94.88	51.72	0	0	0	0	80.31	178.14	64.77	96.53	0	0	0	114.05	70.16	0	52.53	173.3	169.41	0	28.93	283.38	0	135.72	161.62	0	10.01	160.08	0	7.4	151.44	0	0	0	21.91	37.22	0	279.53	176.02	0	215.64	120.44	0	17.77	12.39	0
BBS4	0	426.58	284.32	43.95	3.78	148.38	0	0	8	184.7	26.09	178.21	82.21	0.81	0	0	17.81	0	4.22	0	92.82	140.86	30.4	11.5	4.78	0.39	6.48	0	27.4	252.43	0	0	81.42	2.62	204.9	5.81	235.86	118.52	9.96	207.03	321.52	114.2	279.04	109.64	87.12	5.17	64.51	10.6	0
BBS5	0	0	0	0	0	0	0	0	0	117.78	0	0	0	6	0	0	0	0	0	0	0	0	9.48	0	0	0	0	0	0.5	22	0	0	0	0	0	0	0	0	0	0	0	0	0	0	0	0	0	0	0
BBS7	0	46.98	96.73	76.5	0	76.47	78.94	0	0	58.09	0	11.58	55.31	16.12	18.18	222.26	30.44	0	32.42	141.05	38.78	62.03	0	37.98	238.53	0	282.82	68.5	91.84	67.69	24.76	51.75	0	100.68	5.46	33.75	55.53	9.19	0	0.94	78.8	26.46	137.37	34.83	20.94	10.94	7.8	0	13.05
BBS9	0	3.87	0	0	0	0	0	0	0	33.36	0	0	57.68	0	24.87	0	0	0	21.27	2.47	0	0	0	0	0	0	87.73	0	0	0	0	0	0	180.56	0	9.59	0.41	0	0	0	30.4	0	0	17.93	0	0	84.97	1.95	0
BBX	125.04	77.8	187.5	47.9	267.15	71.94	310.11	0	328.47	17.57	76.63	33.12	62.95	277.26	199.41	31.89	199.22	78.76	22.4	229.04	75.16	60.96	170.14	184.79	45.54	4.09	101.71	65.52	22.46	49.26	18.76	27.32	58.1	142.77	57.96	62.02	0	85.97	108.92	171.44	44.72	82.02	265.46	90.51	76.93	198.36	52.68	59.58	0.46
BCAM	0	0	0	7.26	0	0	0	0	0	0	0	0	0	0	0	0	0	0	12.29	0	0	0	0	0	0	0	1.15	0	0	0	0	0	0	0	0	0	0	0	0	0	0	0	0	0	0	0	0	0	5.07
BCAP29	138.04	133.67	222.35	58.86	26.11	237.97	26.36	183.39	8.87	264.48	111.22	197.66	101.23	216.24	263.56	26.04	93.96	253.05	26.7	65.5	0	183.83	162.74	50.94	193.62	0.87	0	42.68	49.78	23.11	87.51	2.91	154.27	5.35	292.49	96.33	131.66	27.2	49.08	107.55	280.31	116.49	0	16.53	41.18	43.89	9.35	148.64	555.08
BCAP31	0	201.08	121.75	439.91	322.9	303.24	277.43	397.4	55.48	609.2	326.28	319.91	363.62	501.27	846.13	304.11	293.18	193.41	228.61	476.65	428.02	381.02	401.93	387.22	384.26	0	428.34	807.29	491.57	473.89	1059.84	214.28	453.11	745.71	488.28	730.8	456.17	361.61	674.2	292.37	356.62	271.06	155.18	306.96	522.54	599.96	292.18	310.21	188.54
BCAR1	0	0	0	0	0	0	0	0	0	0	0	0	0	0	0	0	0	0	0	0	0.9	0	0	0	0	0	0	0	0	0	0	0	0	0	0	0	0	0	0	0	0	0	0	0	0	0	0	0	0
BCAR3	0	21.4	0	16.17	28.02	24.61	0	22.7	0	0	4.95	9.05	43.68	95.5	0	0	57.1	0	0	52.63	0	139.12	78.23	58.26	6.17	0	0	0	0	5.03	0	17.08	39.52	18.54	4.98	22.41	23.38	10.12	0	0	40.52	10.34	1.58	11.64	21.9	85.53	9.36	52.63	0
BCAS2	43.14	36.76	136.16	102.52	172.08	298.65	90.6	0	195.01	254.56	314.74	114.76	311.61	108.66	151.72	34.22	203.27	211.78	183.58	218.32	253.82	298.01	128.76	498.08	295.18	0.61	72.65	164.57	333.68	130.99	152.42	49.3	64.17	68.86	361.82	286.63	217.94	59.46	564.83	215.15	11.71	327.87	117.08	161.7	84.62	365.39	99.34	218.44	34.04
BCAS3	63.13	58.27	71.43	0	157.06	6.58	0	0	108.92	0	0	0	0	15.66	6.95	18.96	1.91	0	12.21	0	63.83	118.28	44.37	28.47	15.92	4.72	0	0	0	0	199.52	53.57	0	0	14.04	6.17	0	130.1	0	4.44	24.97	86.98	0	74.45	7.27	0	12.29	38.67	10.65
BCAS4	0	0	0	0	0	0	0	0	0	0	0	0	6.86	0	0	0	0	22.87	0	2.03	1.54	2.95	24.84	10.26	17.07	0	15.23	14.14	0	2	0	0	11.73	0.88	2.26	6.13	0	2.36	1.3	0	0	18.06	124.1	24.59	0	0	0	1.81	0
BCAT1	0	34.84	74.27	99.73	22.35	0	2.34	3.7	116.9	170.62	149.97	46.37	200.19	118.96	103.81	69.24	152.45	123.18	80.68	42.5	242.55	127.11	144.37	17.46	97.39	0.35	151.66	122.32	58.12	60.17	277.33	76.96	24.27	96.37	31.41	78.59	0	0	53.54	55.44	203.24	34.35	0	13.95	10.69	108.77	112.51	59.07	15.49
BCAT2	0	12.54	0	7.06	3.83	0	0	0	0	0	0	0	11.81	0	6.2	0	0	0	0	0	1.33	0	5.73	0	0	0	30.35	0	0	8.2	0	1.2	0	28.13	0	0	0	0	0	0	0	21.14	1.06	0	0	0	0	9.38	0
BCCIP	0	183.34	233.96	274.5	236.37	131.26	130.39	194.49	275.88	483.46	312.52	198.63	158.33	182.46	177.53	351.89	300.91	30.65	112.35	383.99	7.28	231.24	134.02	107.73	154.83	0.65	103.09	278.9	144.14	356.36	385.69	116.98	131.28	42.66	114.94	489.14	270.99	44.49	117.93	125.23	199.54	126.5	85.44	223.29	126.61	85.4	185.96	273.02	91.3
BCDIN3D	0	0	44.79	0	0	0	0	0	99.18	0	0	0	0	0	0	0	0	0	0	45.22	0	0	0	0	0	0	0	0	1.3	0	8.84	51.2	69.66	0	0	6.75	0	0	0	0	0	0	0	0	0	0	1.7	7.09	0
BCDIN3D-AS1	17.38	0	0	0	0	0	0	0	0	0	3.43	0	0	0	0	0	3.84	0	27.14	0	0	8.08	0	0	0	0	0	0	0	0	0	0	0	0	0	0	0	0	0	0	0	0	0	0	0	0	0	7.81	0
BCKDHA	0	0	5.09	0	0	0	11.4	0	0	15.71	144.88	15.65	0	8.97	0	0	16.75	0	11.19	0	0	0	0	35.37	0	0	0	7.92	0	0	65.73	0	11.11	0	8.66	0	0	3.5	0	0	0	0	0	0	36.55	0	3.79	0	0
BCKDHB	160.76	69.52	0	3.6	13.94	0	23.36	0	14.08	15.42	24.13	0	19.58	2.22	0	0	2.69	41.8	71.02	0	13.76	56.36	67.31	0	1.9	0	9.7	0	34.42	0.56	2.19	44.3	0	18.9	0	35.34	36.16	0.45	96.52	26.54	52.9	0	136.2	10.31	26.67	5.4	0	8.16	5.77
BCKDK	0	0	0	0	0	0	0	0	0	11.1	0	0	0	0	3.35	0	0	12.78	0	14.47	0	17.53	0	0	0	3.63	0	0	0	5.31	1.71	0	4.36	0	0	0	0	0	1.45	0	0	4.88	0.73	0	0	6.72	1.03	1.08	0
BCL10	95.16	27.03	44.67	61.89	77.57	34.16	69.04	5.73	60.46	64.17	228.93	119.91	132.38	107.22	138.05	34.76	67.26	89.19	184.07	135.45	82.48	67.93	83.97	87.29	19.2	2.44	24.13	104.41	61.56	117.8	42.17	60.07	78.4	50.63	106	26.13	25.02	38.16	42.98	123.15	90.34	173.58	120.22	97.79	275.84	46.18	221.07	68.07	84.1
BCL11A	0	0	0	0	0	0	0	0	0	0	0	0	0	0	0	0	0	0	0	0	0	0	0	0	0	0	0	0	0	0	0	0	0	0	0	0.67	0	0	0	0	0	0	0	0	0	0	0	0	0
BCL11B	0	5.91	0	0	2.41	0	0	0	0	1.95	0	0	1.86	0.43	0	5.38	2.55	9.29	14.76	1.65	74.03	2.4	5.4	3.29	3.96	0.39	0	0	0	0	0	2.08	0	0	8.4	1.78	5.43	2.39	0	0	0.62	0	14.33	2.63	0	0	0.7	4.91	1.1
BCL2	0	0	0	0	0	0	0	0	0	0	0	0	0	0	0	0	0	0	0	0	0	0	0	0	0	0	0	0	0	0	0	0	0	0	0	0	0	31.29	0	0	0	0	0	0	0	0	0	0	0
BCL2A1	0	0	0	0	0	0	0	0	0	0	0	0	0	0	0	0	0	0	0	0	0	0	0	0	0	0	0	0	0	0	0	0	0	0	0	0	0	0	0	0	0	0	0	0	0	0	0	0	0
BCL2L1	183.57	0	7.61	2.83	9.83	0	0	0	22.43	0	13.41	3.17	0	6.28	0	0	5.59	0	8.77	0.9	0	0	8.82	1.19	0	0	0	0	27.89	0	0	0	0	0.39	5.01	0	1.34	0	0	0	14.77	6.07	0	4.77	2.47	0	19.45	0	5.37
BCL2L10	90.03	25.57	0	0	0	0	0	0	0	0	0	0	0	0	0	0	0	0	0	1.78	0	0	0	0	0	0	0	0	0	0	0	0	0	0	0	0	0	0	0	0	0	0	0	0	0	0	0	0	0
BCL2L11	0	0	0	5.19	0	0	0	0	0	43.45	18.33	0	0	0	0	0	0	0	0	0	0	0	0	32.61	0.91	0	0	34.62	11.47	0	9.51	0	40.88	70.37	0	1.14	0	0	0	0	6.84	0	0	7.81	105.87	0	5.38	0.74	0
BCL2L12	0	0	0	0	21.17	0	0	0	0	0	0	0	0	0	0	0	0	0	0	0	0	0	0	6.44	0	0	81.81	0	60.1	54.15	0	0	0	0	0	2.31	0	0	0	0	0	10.08	0	10.28	0	0	0	17.29	57.81
BCL2L13	0	49.25	101.95	22.6	29.62	67.89	42.17	46.94	37.73	99.07	35.68	143.92	94.5	160.73	54.45	217.04	85.32	80.12	3.88	81.78	231.37	102.45	68.46	50.84	81.09	0.73	286.41	103.37	86.75	78.81	151.08	75.12	44.06	33.89	63.21	34.69	41.83	24.13	13.94	39.08	40.13	72.75	105.41	138.43	10.94	72.95	156.17	35.67	48.63
BCL2L2	14.76	0	0	0	9.03	0.8	0	0	1.8	0	5.82	32.28	13.83	0	0	6.38	0	0	8.57	1.91	0	0	1.92	6.08	0	0	147.15	0	0	58.05	0	8.03	3.3	0	35.53	26.22	0	0	2.62	0	0	0	0	0	4.83	53.16	0	0	9.1
BCL2L2-PABPN1	0	0	0	0	0	0	0	0	0	0	0	0	0	0	0	0	0	35.43	0	25.83	0	0	0	0	0	0.64	0	0	0	0	0	0	0	0	0	2.42	1.11	9.58	0	0	0	0	0	20.62	2.96	0	34.08	0	0
BCL3	0	30.13	0	0	0	0	0	0	0	0	0	0	0	0	0	1.48	0	0	0	0	0	0	0	0	0	0	0	0	0.94	0	11.19	0	0	0	0	0	0	0	0	0	0	0	0	0	0	0	0	0	0
BCL6	14.92	0	0.6	18.24	0	0	45.86	0	0	0	5.36	0	0	0	0	0	32.21	0	0	0	75.89	0	0	3.15	9.34	0.39	0	0	0	5.29	0	0	0	0	89.02	73.23	0.22	0.47	0	0	305.5	6.79	0	26.12	3.25	7.24	5.05	6.34	0
BCL7A	0	4.78	0	5.96	1.46	1.13	0	0	0	0	0	0	0	0	0	0	0	0	0	0	0.38	0	0	0	0	0	0.17	0	0	0	0	0	2.39	0.58	4.43	0	0	2.37	0	0.77	0	0	0	3.9	1.84	0	0	0.74	0
BCL7B	0	0	1.61	9.92	0	17.26	0	0	0	0	0	11.11	15.92	0	7.22	0	30.41	0	7.67	4.71	10.72	19.36	13.91	0	0	3.39	0	0	18.13	1.54	19	0	1.88	0	0	72.61	4.1	0	43.28	0	0	0	0.95	3.34	21.61	109.98	0	21.53	0
BCL7C	0	0	0	0	0	3.74	19.71	0	0	4.84	0	0	0	0	0	0	0	0	0	0	0	1.98	0	0	2.77	0	2.5	0	0	16.08	0	0	0	9.75	0	0	0	0.99	0	0	0	3.74	21.21	1.33	0	33.41	0	0	3.18
BCL9	0	0	10.85	0	0	0	0	0	0	0	0	0	0	0	0	0	20.22	0	0	14.24	0.5	0	15.22	0	0	0	0	0	0	2.28	0	0	0.48	0	0	0	0	0	0	0	0	0	0	4.59	0.91	0	0	0	0
BCL9L	0	0	0.39	0	0	0	0	0	0	0	0	0	0	1.18	2.1	0	0	0	0	0	0	0	0	0	0	0	0.57	0.69	0	11.65	0	0	0	0	0	0	0	0.3	0.73	0.22	0.43	0	0	0	0	0	0	0	0
BCLAF1	591.91	296.6	211.53	325.22	256.69	183.91	80.75	80.54	73.24	30.35	140.73	415.85	305.05	289.23	139.58	25.89	87	163.48	247.13	122.18	89.04	170.45	219.52	87.67	114.4	7.37	78.91	69.01	449.63	300.1	72.33	346.72	171.45	125.32	0	45.88	285.26	154.37	121.23	221.04	102.81	108.38	83.24	447.16	126	196	147.19	173.81	182.36
BCO2	0	5.24	21.21	0	0	468.43	106.41	0	0	0	26.24	246.62	26.69	7.44	38.07	176.88	76.38	0	34.42	3.65	0	129.98	10.57	46.8	3.71	2.04	32.49	50.81	0	308.99	0	2.49	0	0	0	2.4	3.13	18.19	0	0	15.81	0	0	65.31	0	0	0	42.07	0
BCOR	0	0	0	0	0	156.88	23.64	0	0	0	10.92	3.88	14.81	5.97	0	0	0	0	10.78	1.09	0	0	9.17	2.65	0	0	0	0	0	11.85	0	0.83	12.23	0	1.22	0	0	0	4.26	0	0	0	0	11.54	0	0	0	0	0
BCORL1	0	0	2.96	0	0	0	2.81	0	0	3.43	0	0	0	0	0	0	0	0	0	0	0	0	0	0	0.41	0	0	0	0	0	0	1	0	0	0	1.79	0	0	0	0.17	0	0	0	0	0	0	0.32	0	0
BCR	75.13	0	1.02	0	0	0	0	0	0	0	0	10.79	0	1.17	0	0.7	0	0	0	0	0.19	0	0	0	0	1.59	48.05	0.46	0	0	0	45.34	5.3	1.91	0.28	0	0.94	0.35	0	2.75	0	0	17.23	38.65	0	1.12	0	0	4
BCS1L	144.6	0	28.85	15.16	9.91	25.64	0	64.99	0	130.26	22.63	16.97	0	136.36	0	6.32	16.37	0	139.99	159.78	140.7	177.83	27.15	38.35	0	0	22.41	8.3	97.72	172.83	14.13	0	52.34	181.52	0	96.52	17.91	129.78	78	0	0	9.7	35.88	10.21	0	0	18.9	0	0
BCYRN1	0	0	0	0	0	0	0	0	0	0	0	0.54	1.04	0	0	0	0	2.59	0.75	0	0.06	0	0	0.2	0.17	0	0	0	0	0.15	0	0	0	0	0	0	0	0	0	0.13	0	0	0	0	0	0	0	0	0
BDH1	0	0	0	0	0	0	0	0	0	0	0	0	0	0	0	0	2.53	0	0	8.03	0.72	1.98	0	0.84	1.51	5.47	0	0	1.13	88.89	0	0	0	0	0	0.88	0	0	0	0	0	0	0	50.34	0	0	50.09	2.27	0
BDH2	0	0	30.6	75.66	0	27.42	96.23	318.94	52.82	0	39.76	35.29	0	0	0	5.58	0	22.5	22.2	13.61	142.12	44.1	39.11	0	99.55	0	1	0	51.39	0	0	0	63.21	20.4	42.17	0	18.62	0	0	6.9	0	12.1	99.27	67.93	27.47	117.85	7.77	16.06	0
BDKRB1	0	27.05	10.55	4.08	8.26	3.04	6.22	0	0	18.32	0	6.37	8.72	0	0	0	21.6	0	0	13.18	0	18.65	0	0	6.9	0	0	0	0	0	0	0	4.66	0	3	45.95	55.86	2.85	0	0	65.7	0	0.78	29.09	3.55	31.64	2.21	0	14.36
BDKRB2	0	7.46	0	0	7.97	0.69	10.03	0	0	1.85	26.32	0	7.03	1.21	4.33	0	0	2.93	5.08	14.02	0	43.68	0	2.77	0	0	0	33.88	0	0	0	0	0.38	24.28	0.87	0	0	0	4	0	6.79	9.46	0	4.43	0	3.48	7.12	25.91	17.94
BDNF	0	0	0	0	0	0	0	0	0	0	0	0	0	58.36	0	0	0	0	0	0	0	0	0	0	0	0	0	0	0	0	0	0	0	0.72	0	0.26	18.92	0	0	10.72	0.83	0	0	0	2.01	0	0.48	1	0
BDNF-AS	0	0	0	0	0	0	0	44.57	22.9	0	0	0	0	0	6.51	0	0	19.53	0	0	15.86	0	31.25	0	0	0	0	0	0	0	0	0	0	0	0	0	0	0	0	2.12	1.83	14	0	0	4.44	0	0	0	0
BDP1	15.67	4.45	19.1	21.56	17.66	30.68	2.99	14.16	166.54	28.62	44.6	13.28	24.72	0.67	0	8.48	2.82	8.14	16.94	17.89	0	0.42	24.4	11.56	2.56	0.37	37.56	27.57	5.9	9.66	1.88	6.77	4.38	0	1.93	11.16	5.17	10.74	19.25	20.15	7.02	1.75	0.88	7.12	8.75	8.86	14.96	16.64	15.13
BECN1	52.08	104.21	4.21	249.98	51.95	179.39	173.07	823.31	29.97	115.6	76.18	76.8	93.48	135.1	231.87	30.26	139.99	164.5	131.23	67.11	70.78	71.05	114.99	101.84	67.78	1.1	116.06	28.14	50.62	105.46	101.25	48.5	322.03	177.87	1.7	118.96	25.32	26.1	51.31	230.05	33.77	66.67	96.03	258.77	158.37	166.37	378.61	148.63	168.05
BEND3	0	0	0	8.49	0	15.23	0	0	7.26	0	0	1.19	17.03	1.83	0	0	9.37	1.89	18.05	4.03	0	19.54	4.4	0	0	0	0	0.62	3.28	0	4.57	0	6.55	20.82	0.19	0	3.89	0	0	0.1	0	1.36	0	0	0	2.25	14.37	0	0
BEND6	0	0	0	0	3.96	4.14	2.91	0	0	0	42.53	23.46	0	0	3.35	0	21.31	3.4	2.95	0	0	45.6	0	0	37.84	0	52.06	0	0	2.37	0	0	0	65.37	0.67	0	0.23	7.33	0	0	0	9.75	0.62	3.29	0	17.21	1.91	0	0
BEND7	0	0	0	0	0	0	0	116.92	0	0	0	0	0	0	0	0	0	0	0	0	0	37.55	0	0	0	0	0	0	0.57	0	0	0	0	0	0	0	0	0	0	0	0	0	0	0	0	0	0	0	0
BEST1	0	0	0	0	0	0	0	0	0	0	0	0	0	0	0	0	0	0	0	0	0	0	0	0	0	0	0	0	0	0	0	0	0	0	0	0	0	0	0	0	0	0	0	0	0	0	0	0	0
BET1	0	35.06	129.36	25.8	31.95	22.44	0	31.07	88.19	62.43	100.44	41.18	52.93	344.25	122.11	97.01	21.21	64.28	85.95	85.65	201.26	143.89	96.12	149.89	158.84	0	145.54	176.42	39.88	40.14	245.48	115.29	87.11	44.25	291.18	144.53	74.02	12.92	91.62	164.08	215.59	126.75	80.53	30.4	111.24	18.2	260.77	52.19	58.45
BET1L	0	0	2.31	19.04	6.6	0	0	0	0	0	0	0	5.09	0	0	41.09	0	4.25	0	0	0	1.1	0	8.03	0	0	6.79	0	112.69	0	2.28	10.87	41.7	10.24	0	3.24	15.74	0	0	23.89	0	36.07	0	0	0	0	5.16	0.67	0
BEX2	0	0	0	0	0	0	0	0	0	38.35	0	0	0	59.76	0	0	0	0	0	0	4.11	0	0	0	0	0	0	0	0	0	0	0	0	0	0	63.96	0	0	0	0	5.8	0	0	0	0	0	2.19	0	0
BEX5	0	0	2.76	0	0	0	0	0	0	0	0	0	36.54	14.72	30.02	0	40.22	0	0	48.6	0	0	0	0	95.86	0	0	12.41	2.4	7.98	0	0	0	0	0	3.75	0	0	1.73	19.49	6.12	32.78	0	0	0	0	0	0	0
BFAR	17.61	128.35	179.92	31.13	58.84	57.47	134.27	461.62	31.26	29.69	45.14	74.14	20.55	9.02	42.57	5.41	21.17	53.58	57.66	28.81	71.29	3.81	137.6	140.79	18.54	0.5	64.26	40.78	37.26	56.45	50.61	99.13	20.2	50.72	93.33	1.41	115.33	49.8	63.49	132.18	101.35	89.74	66.78	25.73	30.5	105.64	50.09	64.68	65.34
BFSP1	0	0	10.67	0	11.43	0	35.23	0	51.53	3.68	15.59	0	0	11.36	0	0	5.82	0	0	0	0	0	0	1.39	0	0	0	0	1.85	0	0	0	0	0.45	1.73	0	0.39	0	0	0	1.18	50.61	0	7.77	0	0	0	0	0
BHLHB9	0	0	2.73	3.37	4.68	0	0	0	0	0	0	5.76	0	0	0	0	0	3.01	0	0	0	0	0	2.13	0.59	0	0	0	0	0	196.51	2.94	0	0	0	44.36	0	1.27	0	0.31	25.84	0	0	9.09	2.94	0	0	3.34	0
BHLHE40	0	13.07	1.24	0	1.33	4.17	33.28	0	0	0	0	90.22	0	1.42	0	0	0	9.12	0	31.82	3.92	20.07	0	6.47	2.02	0	0	2.23	1.62	0	1.84	0	0	0	21.62	0	13.6	33.16	0.39	111.01	3.44	29.46	0	11.63	43.47	0.68	51.44	9.24	6.05
BHLHE41	0	0	1.12	0	0	30.13	0	0	0	0	0	5.82	20.38	52.87	4.57	42.25	23.45	0	0	24.15	0.21	3.99	19.82	24.15	6.7	0	6.59	38.84	5.84	5.93	0.83	0	66.55	0	20.17	0	9.05	0	0	0	7.44	6.65	0	0	49.92	3.05	0	7.36	0
BHMT2	0	0	0	0	0	0	0	0	0	0	0	0	0	0	0	0	0	0	0	0	0	0	0	0	0	0	0	0	0	0	0	0	0	0	0	0	0	0	0	0	0	0	0	0	0	0	0	0	0
BICC1	0	0	0	0	0	0	0	0	0	0	0	0	0	0	0	0	0	0	0	0	0	0	0	0	0	0	0	0	0	0	0	0	0	0	0	0	0	0	0	0	0	0	0	0	0	0	0	0	0
BICD1	0	0	0.24	0	0	10.58	0	0	0	0	12.89	0	9.7	0	0	0	0	0	70.12	11.24	0	0	0	0	0	0.08	0	0	0	31.05	0	2.73	0	0	0	38.18	0	0	0.45	0	0	1.34	0	0	7.77	0.74	0	1.18	0
BICD2	34.23	12.96	0.92	14.27	34.63	2.48	21.78	0	9.76	30.46	4.5	15.97	10.68	66.74	10.03	12	7.56	15.28	4.41	45.56	2.4	21.68	5.92	13.23	11.51	0.16	13.11	2.49	4.01	46.64	0	21.42	5.88	9.79	32.65	21.72	38.6	72.2	24.61	41.41	2.04	46.56	3.56	5.77	18.65	14.09	35.55	21.82	58.52
BID	0	16.52	1.18	0	0	0	0	0	14.21	36.77	0	0	3.89	2.11	3.2	35.41	107.06	21.43	5.63	27.25	5.76	36.84	0	22.71	11.11	0	4.44	7.4	54.19	17.45	135.84	8.7	3.81	45.02	123.56	0	18.01	0	2.21	1.56	14.87	11.63	8.28	0	12.68	0	0	3.09	0
BIK	0	34.44	0	0	5.26	9.89	11.57	0	29.62	85.16	11.95	25.46	8.11	37.32	0	3.35	13.39	0	0	16.78	28.28	13.96	15.73	0	2.66	0	1.2	19.82	0	28.32	10.89	13.19	0	21.85	0	18.86	15.22	22.79	0	0	0	0	0	10.21	13.21	16.04	20.53	19.32	90.88
BIN1	0	0	0	0	0	0	0	0	0	0	0	0	0	0	0	0	9.86	0	0	0	0	0	0	0	0	0	0.59	0	0	0	0	0	0	0	0	0	0	0	0	0.34	0	0	0	0	0	0	0	0	0
BIN3	0	132.47	12.07	26.81	11.31	0	0	0	12.86	0	0	0	0	10.27	0	71.65	0	0	8.07	0	0	36.02	35.99	2.2	0	0	167.68	0	0	22.73	0	2.86	0	0	61.55	3.58	1.37	31.47	0	18.18	0	3.34	63.81	0	55.24	0	9.45	22.56	5.8
BIRC2	109.44	5.84	0	113.65	52.67	278.76	18.72	0	0	2.89	129.49	23.34	14.64	2.61	0	10.85	68	69.87	83.06	125.42	1.57	25.2	18.68	1.5	0	0	69.54	18.76	14.93	117.69	183.51	33.88	93.17	14.87	0	100.16	21.02	139.55	29.21	0.47	0	7.84	15.77	50.04	10.68	62.77	5.36	54.2	106.5
BIRC3	0	0	0	0	0	0	0	0	0	0	0	1.42	0	0	0	0	0	0	0	0	0	39.79	59.45	0	0	0	0	0	35.43	0	62	0	0	0	0	38.57	0	0	0	0	0	1	0	0	0	0	0	0	0
BIRC5	224.06	325.78	182.3	361.4	311.92	75.58	67.38	139.56	13.47	177.19	421.88	64.85	147.52	19.01	119.14	54.33	422.38	157.5	422.38	421.83	0	95.23	108.77	81.95	321.2	0.31	257.4	134.63	501.31	134.3	0	198.64	199.38	590.17	256.37	247.08	173.58	225.95	806.98	0.25	90.87	440.28	0.53	20.44	0	219.9	0	142.15	174.97
BIRC6	3.32	18.13	7.8	4.71	95.22	114.98	113.65	15.12	26.57	104.61	38.31	78.15	90.51	20.48	94.11	338.09	11.08	87.52	36.33	105.7	0.57	89.77	83.02	37.63	0.29	3.38	158.1	2.28	108.22	172.14	30.85	180.19	40.76	461.43	0	129.88	48.15	29.42	81.11	272.47	147.24	90.4	419.48	58.77	103.56	55.24	180.88	50.09	126.28
BIVM	0	0	2.39	36.68	2.56	131.96	0	0	97.33	0	0	21.05	3.94	13.54	0	27.26	58.69	0	95.86	0	0	0	76.12	15.46	0	0	0	41.43	0	1.15	0	69.6	0	0	0	0.31	15.52	0	2.12	0	0	71.81	22.47	0	3.21	5.2	39.8	0	0
BIVM-ERCC5	0	0	0	0	0	0	0	0	36.9	0	5.74	0	0	0	12.62	0	0	0	7.44	7.57	3.66	0	11.32	0	0	0	0	0	30.29	5.25	0	0	0	0	0	35.28	0	1.28	0	0	0	0	0	0	0	0	17.61	0	0
BLCAP	187.07	151.82	65.97	40.11	48.67	398.31	234.71	48.32	178.6	660.85	126.48	153.41	100.1	425.38	67.56	109.44	100.35	35.78	129.24	74.7	171.15	241.55	151.55	176.12	451.39	0.76	143.52	215.56	77.25	106.27	449.87	340.37	177.36	409.62	257.1	75.33	104.22	125.58	374.33	132.07	149.07	181.74	93.72	25.21	110.67	261.66	22.98	161.3	217.22
BLID	0	0	0	0	0	0	0	0	0	95.32	0	0	0	0	0	0	0	0	0	26.83	0	0	0	0	0	0	0	0	0	0	0	0	0	0	0	0	0	0	0	0	0	0	0	0	0	0	0	0	0
BLM	0	19.17	16.39	14	141.68	21.31	0	32.63	130.1	56.12	25.78	88.85	88	0	196.2	65.57	11.92	18.1	85.48	50.42	3.08	78.64	30.51	137.18	0	3.9	0	184.93	122.58	253.29	0	73.37	35.69	0	0.29	337.73	0	90.27	57.24	0	0	27.87	1.34	44.19	0	15.55	0	5.92	0
BLMH	0	0	0	0	0	0	0	0	32.1	10.56	0	0	0	0	28.83	2.89	2.77	5.83	132.62	0	0	71.57	0	0	0	0	0	7.79	0	0	0	0	0	0	0	0	0	0	0	66.16	0	0	0	51.99	40.94	2.31	0	0	0
BLOC1S1	0	93.46	145.89	112.9	44.89	60.47	81.2	124.89	26.8	0	126.81	122.84	65.02	6.75	112.96	41.14	17.64	48.95	31.1	37.72	44.56	35.31	41.73	69.09	81.78	0	36.94	78.42	47	46.96	0	62.67	122.74	58.32	82.88	122.46	146.93	58.41	46.6	23.78	0	140.39	66.53	94.94	95.62	21.28	137.42	68.4	72.36
BLOC1S2	0	12.79	0	22.52	187.37	58.77	42.97	0	121.22	139.33	95.51	50.42	120.73	155.22	303.19	87.19	36.46	50.22	8.71	121.03	85.35	98.74	128.7	182.74	236.94	0	107.02	106.31	1.58	3.5	59.39	51.44	144.22	9.27	29.73	79.1	103.07	166.4	148.49	140.76	115.46	3.6	118.93	25.06	39.24	61.56	21.34	49.41	131.43
BLOC1S3	20.69	58.77	1.67	51.94	193.2	105.41	11.85	0	0	136.62	218.35	123.78	171.59	357.95	167.34	15.32	0	0	196.1	62.17	62.48	25.01	29.54	91.14	48.57	0.29	0	50.29	0.73	203.77	132.62	15.2	142.54	30.88	50.29	70.94	37.95	324.31	0	69.5	99.17	33.22	0	64.48	112.74	207.64	65.62	107.83	21.84
BLOC1S4	0	0	0	0	3.1	0	0	0	0	0	0	0	0	0	0	0	0	0	0	0	0	4.12	13.93	0	0	0	0	3.9	0	0	0	0	0	0	0	0	0	0	0	0	0	0	0	0	3.9	0	0	6.33	0
BLOC1S5	0	16.02	13.69	95.22	91.35	0	3.82	0	0	0	0	3.09	105.61	0	0	2.44	0	0	10.91	10.47	39.18	0	13.73	0	0	0	0	38.91	0	0	239.16	1.56	26.51	38.39	0	33.7	1.96	7.6	1.43	0	0.99	89.48	0	0	28.86	4.98	12.7	3.91	0
BLOC1S5-TXNDC5	0	0	0	0	17.25	0	0	0	0	0	0	0	0	0	0	0	0	0	0	0	0	8.13	0	0	0	0	0	123.84	0	0	0	0	0	0	0	0	0	0	0	0	0	0	0	0	0	0	0	0	0
BLOC1S6	0	0	0	37.21	3.44	11.42	25.94	0	0	0	13.04	33.32	11.61	18.73	0	39.7	24.12	106.22	86.32	18.59	51.95	18.51	11.58	0.7	37.86	0.77	0	0	13.43	4.09	119.37	68.43	79.55	40.72	23.35	50.6	0	40.19	5.45	110.48	24.3	123.77	55.79	0	141.56	84.5	4.6	21.07	79.49
BLVRA	53.26	30.25	58.19	201.44	219.47	84.01	28.73	112.33	140.55	29.93	136.1	193.87	128.23	229.55	252.87	82.52	0	71.31	44.5	251.04	2.26	107.31	97.64	42.12	105.12	1.52	141.31	199.3	121.71	2.07	0	1.45	62.46	130.71	113.73	243.71	135.95	65.07	1.35	8.51	17.04	81.06	281.83	331.04	84.34	58.74	187.57	111.27	147.09
BLVRB	0	25.48	10.89	0	15.56	0	17.97	0	23	63.02	106.15	113.05	84.01	80.1	39.44	15.63	0	20.02	69.42	56.76	23.15	139.45	0	56.76	55.09	0	8.89	0	46.33	5.21	22.55	12.21	17.97	51.66	33.86	11.5	80.84	16.76	2.28	14.5	16.07	28.71	89.96	53.52	10.26	97.37	42.54	60.36	37.14
BLZF1	62.59	88.9	177.31	86.25	6.45	0	0	7.09	0	0	0	0	16.75	279.19	6.88	31.18	0	0	48.43	65.43	0	81.03	101.11	188.11	98.84	0	0	45.15	0	177.88	59.98	30.41	135.53	14.08	17.05	0.72	0	25.24	0	108.91	70.07	3.13	33.4	55.64	43.91	33.14	66	0	34.58
BLZF2P	0	0	0	0	0	0	0	0	0	0	0	0	6.72	0	0	0	0	0	0	0	0	0	19.55	0	0	0	0	0	1.77	7.82	0	0	0	0	0	0	0	1.57	0	0	4.5	0	0	0	0	0	0	0	0
BMF	0	0	0	0	0	0	0	0	0	0	0	0	0	0	0	0	0	0	0	0	0	0	0	0	0	0	0	0	0	0	0	0	0	0	0	0	0	0	0	0	0	0	0	0	0	0	0	0	0
BMI1	0	0	0	0	1.35	0	0	0	20.6	0	0	47.22	0	46.45	0	0	17.44	0	22.1	78.7	0	16.11	14.13	17.22	0	0.22	0	87.38	12.57	0	0	8.89	0	73.67	0	2.85	0.46	116.92	0.39	0	0	13.68	0.37	56.98	3.45	0.69	0	0	1.23
BMP1	0	0	4.66	1.66	2.02	0	6.29	0	14.51	10.31	0	0	3.56	95.04	0	0	0	0	0	0	0	12.26	0	9.11	0	0	0	13.67	4.12	0	0	0.45	0	0	0	0	0.39	0.83	5.31	1.52	0	0	1.8	14.62	13.81	7.63	0.9	1.48	12.64
BMP2	0	0	0	0	3.85	0	0	0	1.81	0	0	0	0	0	0	0	13.06	3.3	2.86	13.44	0	0.85	5.75	11.69	1.95	0	63.26	13.43	0	0	0	0	0	0.51	0	0	0	0	0	1.69	2.65	0	8.17	10.58	4.83	22.82	0	0	0
BMP2K	7.61	0	0.31	0	19.51	0	18.46	18.9	0	4.28	7.73	8.28	19.4	0	0	0	77.15	8.49	2.94	16.86	0	0	0	14.73	0.67	0.87	0	0	22.74	6.99	0	17.97	0	0	38.68	44.36	2.17	0	3.08	167.38	0	48.73	0	1.92	1.22	4.32	1.8	12.63	0
BMP4	0	0	0	0	0	0	0	9.71	0	0	0	0	0	0	0	0	7.12	0	0	0	0	0	0	0	0	0	3.83	0	0	20.08	18.36	0	0	0	0	0	0	0	0	0	0	18.05	0	0	0	0	0	0	0
BMP7	0	7.51	0	0	16.06	0	0	0	19.2	17.53	2.61	31.48	1.77	0	0	1.74	0	8.85	20.73	16.95	61.9	1.81	0	0	0	0.61	0	4.53	0	0	0	2.57	0	0	29.41	0	0	33.58	3.17	0	61.44	0	40.27	23.84	34.59	9.34	3.58	49.34	4.96
BMPER	0	0	0	0	0	0	0	0	0	0	0	0	0	0	0	0	0	0	0	0	0	0	0	0	0	0	0	0	0	0	0	0	0	0	0	0	0	0	0	0	0	0	0	0	0	0	0	0	0
BMPR1A	0	3.95	0	3.48	2.82	0	1.77	0	0	0	0	3.25	5.59	0	3.57	0	1.37	0	9.87	0	2.86	1.87	16.26	0	0	0	0	10.62	19.74	0	8.34	2.65	0	19.19	13.08	7.73	13.78	0	10.95	0	0.21	0.37	0	0	1.52	5.12	0	3.61	0
BMPR1B	0	28.64	8.43	1.18	13.14	10.81	0	0	0	30.59	14.93	110.01	10.13	94.43	22.89	4.19	24.4	38.03	21.4	0	25.22	47.96	25.8	61.89	7.47	0.54	28.51	71.89	8.65	35.01	60.1	45.08	17.6	0.16	0	11.44	33.14	10.38	0	14.48	56.81	4.54	9.32	8.77	24.76	20.05	38.79	5.03	39.59
BMPR2	5.4	0	0.22	0	0.47	0	0	0	0	0	15.98	0	8.53	8.65	2.97	0	3.35	4.07	3.13	0	0	12.44	2.1	3.7	24.16	0	0	0	6.84	15.56	4.71	0.59	5.1	14.85	0	0	0	0	13.16	8.57	0	0	3.24	44.82	12.95	0	0	1.91	25.17
BMS1	40.58	82.61	96.34	29.61	56.3	26.86	64.56	138.58	94.2	10.45	14.67	18.94	36.19	27.07	26.76	19.46	7.97	24.15	43.17	38.77	1.12	24.53	38.62	49.92	17.5	1.25	4.15	3.93	24.02	0.26	119.48	59.07	47.98	42.02	29.03	82.7	35.87	54.45	13.21	41.45	41.79	41.66	28.27	97.14	25.8	21.78	63.9	12.45	19.21
BMS1P10	0	0	0	0	0	0	0	0	0	0	0	0	6.78	0	0	0	3.73	0	0	0	0.76	0	0	0	0	2.16	0	0	7.13	0	0	0	0	0	0	0	0	0	0	0	4.54	4.06	3.65	0	0	0	6.87	1.8	0
BMS1P20	0	0	1.25	0	0	3.6	0	0	0	0	21.92	0	0	0	9.41	0	0	0	0	0	41.8	0	0	3.25	0	0	0	2.08	2.47	0	0	47.95	0	0	14.67	4.97	0	6.24	0	7.19	1.97	4.94	0	7.73	0	0	4.03	5.58	0
BMS1P4	0	0	0	0	0	0	0	0	0	0	6.31	0	0	0	0	0	0	0	0	0	0	0	0	0	39.39	0	0	0	0	0	0	0	0	0	0	0	0	0	0	0	0	0	0	1.77	0	3.9	0	0	5.05
BMS1P5	0	0	0	0	0	0	0	0	0	0	0	0	0	0	2.49	0	0	0	0	0	0	0	0	0	0	0	0	0	0	0	0	0	0	0	0	0	0	0	0	0	0	0	0	0	8.52	0	0	0	0
BNC1	0	0	0	50.62	0	4.59	86.92	0	0	0	46.55	0	3.07	0	1.85	4.45	0	0	0	4.08	0	32.03	7.45	1.21	0	0.24	100.56	81.72	77.87	23.68	6.18	20.92	8.54	6.3	2.78	1.89	2.88	13.66	62.31	0.19	0	47.22	1.38	0	1.25	11.14	4.66	1.63	76.97
BNC2	0	0	0	0	0	0	0	0	0	0	0	0	0	0	0	0	0	0	0	0	0	0	0	0	0	0	0	0	0	0	0	0	0	0	0	0	0	0	0	0	0	0	0	0	0	0	0	0	0
BNIP1	0	23.64	0	0	174.7	0	0	0	0	0	0	20.83	0	0	32.7	2.64	18.38	37.14	16.1	0	0.76	33.54	6.43	13.16	0	0	0	0	1.74	1.93	9.97	6.75	0	0	0	0	0	0	0	212.36	108.96	0	1.15	6.03	10.4	52.5	0	20.27	7.83
BNIP2	16.63	35.43	57.53	107.12	142.76	117.14	74.61	2.51	138.06	89.95	285.98	131.54	379.27	204.02	270.49	50.15	179.36	98.34	207.47	174.19	70.58	281.94	91.72	160.81	93.2	0.59	120.02	133.52	100.96	169.6	112.03	167.89	165.3	77.06	438.91	55.7	156.48	96.11	175.54	79.71	199.93	66.52	150.38	136.07	234.68	171.3	358.16	77.53	94.48
BNIP3	0	13.86	21.72	28.89	12.69	15.92	27.95	0	5.96	6.85	9.62	0	0	115.66	0	2.7	0	0	37.75	0	1.47	16.85	25.33	25.72	0	0	31.9	30.14	1.72	28.49	0	0	121.43	1.67	0	68.77	0.72	56.55	104	5.01	0	160.04	0	0	15.95	0	0	24.19	96.25
BNIP3L	0	91.9	29.83	187.12	25.57	225.9	73.57	0	111.13	29.02	63.8	83.23	71.84	83.07	58.34	165.26	0	127.41	14.26	289.5	90.56	7.39	100.02	43.11	162.97	5.75	141.68	138.1	48.35	64.86	0	11.63	0	24.04	151.71	37.24	126.03	76.46	76.7	210.14	316.48	76.67	121.82	109.29	96.41	30.57	116.17	88.74	81.09
BNIP3P1	0	0	0	0	0	0	0	0	0	0	0	0	0	0	0	0	0	0	0	0	0	0	0	0	0	0	0	0	0	0	0	0	0	0	0	0	0	3.37	0	0	0	0	0	0	0	0	0	0	0
BOD1	0	0	0	66.39	7.56	0	0	0	0	98.04	32.05	0	37.87	70.03	37.18	9.65	0	29.2	0	55.18	1.97	2.51	0	0	0	0	1.73	6.34	145.6	21.47	0	5.93	7.49	0	2.88	27.94	0.64	2.16	8.85	285.56	72.26	34.88	0	22.04	0	88.19	44.31	9.27	3.44
BOD1L1	24.73	58.98	46.64	13.61	40.31	71.73	23.61	0	25.38	24.32	25.36	43.42	49.88	38.72	54.7	43.61	13.89	66.85	73.89	27.85	2.46	8.69	5.78	30.06	10.2	0.52	1.37	73.47	1.91	33.91	18.08	13	13.58	26.85	2.14	50.37	8.4	42.55	63.87	112.96	2.88	6.37	48.26	45.35	56.01	12.88	145.24	35.48	2.34
BOK	0	0	0	0	0	0	3.87	0	0	0	0	0	0	0	0	0	0	0	0	0	0	3.5	0	0	0	0	0	0	0	0	0	0	0	0	0	0	0	0	0	0	0	0	0	0	0	0	0	0	1.6
BOK-AS1	0	0	0	0	0	0	0	0	0	0	0	0	0	0	0	0	0	0	0	0	0	0	0	0	0	0	0	0	0	0	0	0	0	0	0	0	0	0	0	0	4.26	0	0	0	0	0	0	0	0
BOLA1	0	22.83	6.51	10.05	0	0	0	0	49.1	33.88	0	0	0	0	0	0	11.84	0	0	0	0	4.63	0	0	0	0	4.78	52.57	0	0	0	2.19	0	0	0	0	0	0	0	0	0	6.43	0	0	0	21.28	0	0	6.34
BOLA2B	0	0	0	0	0	0	0	0	0	0	0	0	0	6.75	0	0	0	0	0	0	3.3	0	0	0	0	0	0	0	0	0	0	0	0	0	4.83	4.02	0	0	0	0	0	17.55	5.27	9.24	0	0	0	0	0
BOLA3	95.86	42.62	59.76	94.44	78.07	61.45	0	57.77	70.27	42.16	18.9	0	20.07	18.48	0	0	66.28	64.18	58.05	47.46	45.16	0	0	50.54	113.75	0	11.89	10.9	23.59	17.52	5.74	53.26	70.5	20.6	16.52	41.2	21.24	0	17.03	36.1	62.86	125.73	82.89	50.56	20.89	49.32	12.99	37.34	15.13
BOLA3-AS1	0	0	0	0	0	0	0	0	0	24.24	27.22	0	0	0	0	0	0	0	0	0	0	0	0	0	1.51	0	0	0	0	0	0	0.94	0	1.18	0	0	0	0	35.11	0	35.54	0	0	0	0	0	0	29.33	0
BORA	307.03	392.45	87.46	26.88	117.07	162.7	0	0	262.59	0	187.14	0	0	178.27	101.24	0	966.21	0	51.97	61.91	6.47	12.37	0	124.43	0	2.77	0	10.61	96.09	0	62.52	46.46	6.33	0	81.78	21.24	0.45	183.67	450.06	94.03	38.5	262.84	0.74	32.61	13.38	331.85	0	14.94	4.85
BPGM	62.59	82.3	112.72	3.91	62.42	62.99	71.7	94.3	11.8	13.19	6.17	52.58	46.05	0.96	30.96	0	9.22	111.75	6.05	15.27	290.59	191.81	0	285.46	27.46	0	156.91	153.51	0	2.44	63.72	11.07	0	78.96	227.37	17.76	16.18	12.75	28.59	0	19.62	25.04	18.04	7.91	40.46	35.9	16.96	8.87	19.76
BPHL	95.24	30.83	35.98	0	4.13	11.81	0	0	133.55	0	85.6	0	0	3.34	11.8	27.42	0	22.74	20.99	12.87	193.45	0	0	10.74	0	0	11.15	0	0	0	0	5.91	6.48	0.97	4.78	0	1.25	0	3.04	2.99	0	0	0	0	23.65	0	40.43	19.21	0
BPNT1	0	0	1.99	85.76	64.25	9.54	42.97	0	41.25	149.7	44.38	0	19.34	0.67	12.37	269.83	3.62	0	9.51	43.99	4.29	5.05	14.6	7.78	168.81	0	24.32	1.79	5.19	12.8	0	10.34	1.41	0	66.29	0.9	146.85	110.6	0	88.26	128.71	35.07	128.14	6.21	88.39	11.6	166.6	6.21	0
BPTF	344.34	234.8	39.24	63.67	19.39	89.8	43.83	10.43	132.98	138.02	69.37	69.04	48.74	156.07	241.62	17.43	134.03	146.89	139.96	64.87	178.16	77.52	114.5	182.07	170.15	3.91	2.88	9.06	120.85	121.77	172.44	36.86	59.1	89.22	0	5.52	48.26	40.91	15.92	0	124.26	50.98	1	31.26	46.63	1.22	28.64	36.74	252.71
BRAF	0	5.38	48.9	49.92	21.42	34.98	3.62	13.95	0	78.03	145.75	71.71	2.91	1.66	17.67	0	29.97	20.32	34.83	29.34	0	0	0	0.79	58.17	0.09	1.83	11.68	100.45	18.92	13.86	19.68	0	0.4	27.24	9.24	0.34	0.79	2.04	43.16	21.6	15.65	24.05	6.82	16.02	59.84	1.5	4.23	7.62
BRAP	0	0	42.14	21.02	9.29	1.43	0	0	0	15.05	7.07	1.85	0	0	0	0.73	19.41	11.77	7.65	39.69	12.41	0	9.27	2.08	0	0	0	32.43	32.5	0	0	0.36	0	163.46	24.42	1.96	7.38	0.41	0	21.67	0	20.08	0	29.5	9.16	6.33	3.63	15.87	8.45
BRAT1	0	0	0.74	0	0	0	0	0	0	0	0	0	0	0	0	0	0	0	0	0	0	0	1.55	0	0	0	0	0	0	0	0	0	0	0	1.57	0	0	0	0	0	0	0	0	0.77	0	0	0	0	5.64
BRCA1	0	145.84	80.26	95.22	340.05	261.81	0	695.17	37.1	559.76	0	125.33	133.23	1.43	121.01	416.32	246.38	113.13	253.87	97.29	9.82	0	466.93	157.92	0	3.94	143.19	161.42	28.95	191.39	60.73	106.41	392.76	91.02	0	104.48	452.36	92.25	148.8	0	0	166.92	2.57	95.3	0	59.21	0	78.44	9.29
BRCA2	81.22	1.36	0.19	26.14	121.96	8.59	0	89.75	66.08	201.61	16.02	10.04	90.54	0	175.24	13.22	13.95	1.07	121.81	42.82	19.96	2.2	110.91	64.23	0	0	111.04	56.99	12.44	175.32	294.18	44.2	0	26.92	11.32	67.4	48.28	67.85	48.91	0	0	8.66	0.65	366.09	0.52	0.63	0	9.59	0
BRCC3	154.99	88.05	160.8	0	106.7	146.13	156.77	46.7	138.87	39.24	175.16	21.17	0	0.66	176.02	71.48	45.64	94.52	11.71	184.02	207.57	117.6	57.03	52.11	131.07	0	0	117	15.45	61.69	5.17	85.61	123.45	0	33.76	22.14	0.89	372.27	0.55	0	11.6	74.4	0	5.1	15.22	298.74	90.98	43.46	0
BRD1	0	0	4.26	0	0	4.77	0	0	4.29	0	0	0	0	0	0	0	0	0	3.39	6.6	0	0	0	0.65	12.31	0	12.09	0	0	0	6.86	0	0	0	0	0	2.47	0	0	0	5.47	1.4	5.9	3.69	0	0	0	0	1.38
BRD2	65.69	9.62	66.31	60.82	17.27	7.15	108.83	110.49	13.29	160.49	0	38.28	9.51	2.08	12.21	150.75	31.44	0	19.31	164.86	23.73	124.53	88.22	161.4	24.54	4.42	22.02	112.98	150.27	81.4	0	52.13	105.17	10.13	11.57	14.81	15.14	101.58	0	8.55	118.14	24.71	0.81	81.16	59.13	2.7	29.16	13.88	264.99
BRD3	0	0	9.81	10.49	8.08	3.23	10.68	0	34.17	66.8	20.22	21.9	2.49	3.16	10.25	0	0	18.72	0	14.01	6.87	6.44	9.68	0	15.95	0	29.44	4.74	2.62	0	0	0	6.4	63.08	0	2.56	2.07	0	5.86	0	51.35	19.39	0	2.5	2.03	3.45	0	1.4	46.34
BRD4	0	5.11	3.64	6.75	4.68	4.89	30.32	5.42	1.1	2.53	0	7.68	0	6.09	10.88	1.49	6.51	34.9	10.44	11.2	1.08	2.07	2.34	3.8	2.37	2.38	6.06	2.32	13.96	10.51	2.69	5.14	2.83	6.49	13.67	3.31	24.63	12.44	6.04	1.03	6.04	13.68	12.79	6.06	5.88	13.8	8.07	8.6	9.23
BRD7	25.3	25.71	125.55	22.64	21	117.25	155.89	344.43	0	25.43	136.21	12.67	43.69	163.46	0	22.88	96.18	40.39	9.79	64.57	180.22	54.89	74.41	97.28	31.76	2.57	8	128.67	74.64	63.57	156.47	71.09	17.3	21.64	116.81	34.72	1.34	102.32	116.26	70.86	248.62	14.72	0	26.68	40.14	72.04	35.61	28.91	23.63
BRD7P2	0	0	0	0	0	0	0	0	0	0	0	0	0	0.85	0	0	0	0	0	1.11	0	1.62	0	0	0	0	0	0	0	0	0	0	0	0	0	0	0	0	0	0	0	0	0	0	0	0	0	0	0
BRD8	137.67	72.85	35.67	292.54	381.86	86.95	143.03	0	440.87	69.03	100.11	0	0	653.94	8.81	204.59	487.41	43.33	69.99	161.89	64.48	9.09	68.29	46.11	79.71	1.96	0	2.91	32.8	287.18	480.87	54.03	61.64	0	80.78	18.59	31.84	66.13	257.46	306.24	109.48	162.5	5.77	85.05	125.64	78.81	39.18	150.51	71.68
BRD9	0	44.97	0	0	6.86	0	0	8.58	0	0	33.71	2.36	3.81	0	0	0	0	0	5.51	0	0.86	0	7.39	1.5	7.65	2.25	0	22.62	0	4.51	3.41	3.1	0	0	11.58	0	3.79	2.48	0	12.65	0	6.33	1.9	0	7.4	8.8	0	9.08	2.25
BRE	393.16	256.67	242.49	89.85	129.03	230.37	0	661.26	288.99	38.62	93.28	6.41	35.56	0	57.62	154.64	114.05	44.49	0	15.12	193.99	7.78	64.97	71.26	143.71	0	273.72	37.52	131.62	21.99	131.28	64.36	208.85	0	3.66	82.7	45.16	121.06	0	45.19	32.09	58.48	306.45	8.51	50.69	8.84	140.65	33.46	101.87
BRF1	0	0	6.81	0	0	0	0	0	0	0	0	15.93	0	0	0	0	0	0	0	0	0	0	0	0	2.95	0	2.22	0	0	0	4.57	0	0	0	0	0	0	0	0	0	10.99	3.59	0	0	0	32.47	0	0.3	0
BRF2	0	0	0	0	0	25.86	0	0	2.53	0	0	0	0	0	0	0	0	0	0	0	0	0	0	0	0	0	0	0	0	0	0	0	0	0	0	0	0	0	1.05	0	0	0	0	0	0	0	0	0	3.74
BRI3	0	0	0	0	7.9	4.96	0	0	11.14	62.16	29.98	0	0	0	0	0	0	0	0	0	1.37	0	118.02	4.8	0	0	0	0	3.2	0	0	0	6.2	0	2.01	0	14.81	0	0	10.8	4.08	0	0	7.68	0	0	0	41.95	0
BRI3BP	0	2.25	0	6.92	6.85	11.61	0	4.76	0	3.33	1.56	26.56	44.41	8.27	27.8	12.25	0	17.64	38.22	30.32	0	3.64	10.26	20	0	0	11.75	80.7	11.67	30.77	21.3	38.07	9.27	0.14	36.89	1.3	7.12	30.95	0	15.61	2.12	0	25.82	14.32	0.86	0	0.27	7.56	0
BRIP1	0	0	51.54	3.27	0	52.97	0	0	0	90.57	0	10.49	3.58	0	7.35	0	80.34	3.88	27.28	2.96	0	0	0	17.69	0.59	2.01	0	7.9	0	51.7	82.94	49.3	1.24	0.46	0	0	0.59	100.98	0	0	0	0	0	0	0	9.21	0	5.21	0
BRIX1	141.67	251.15	247.2	400.99	237	136.94	76.73	93.91	98.21	688.81	15.85	321.41	205	234.67	247.37	222.42	606.53	74.56	185.2	72.74	3.15	150.98	166.9	228.84	49.36	0	105.11	80.69	325.15	302.47	230.78	190.31	245.87	192.74	161.03	103.9	207.8	219.08	122.38	106.42	235.81	295.83	137.08	285.64	86.05	127.53	255.88	130.93	314.19
BRK1	273.89	213.66	237.98	145.41	326.15	453.81	248.06	597.54	50.13	211.37	53.94	67.02	192.1	336.85	180.38	189.22	196.35	198.38	105.82	229.82	374.57	192.9	150.86	122.58	149.98	0	344.14	168.95	314.96	354.05	593.8	195.36	273.87	4.69	64.73	264.11	272.75	105.83	404.31	92.09	306.22	350.15	64.06	158.41	260.83	217.21	64.84	77.49	269.81
BRMS1	0	45.17	38.7	0	17.4	13.44	0	0	0	7.05	0	35.11	31.91	3.09	13.5	26.5	11.08	42.57	174.65	18.86	6.72	21.34	10.63	2.64	30.8	0	9.5	43.74	105.82	11.72	9.01	8.91	77.01	50.5	58.11	26.75	166.27	2.57	74.83	27.57	53.66	96.32	1.53	91.01	0	61.96	7.81	10.66	50.18
BRMS1L	0	0	68.43	5.88	19.3	0	10.11	0	0	0	0	101.17	0	3.74	4.45	0	35.07	52.41	6.93	32.58	0	109.51	27.48	9.6	2.66	7.71	5.37	9.85	9.53	0	25.74	0	0	1.04	68.61	17.44	3.59	45.95	9.24	0	0	0	203.6	0	33.08	0	0	24.36	30.34
BROX	12.86	113.25	129.17	337.82	322.33	228.17	90.85	22.84	103.68	216.84	669.26	700.46	1040.85	317.07	199.25	119.45	172.34	459.2	833.41	757.66	1034.83	1062.23	392.22	374.4	324.38	2.93	710.74	516.71	850.11	554.24	1296.13	508.17	290.65	718.51	399.78	471.88	442.55	629.74	457.37	660.55	382.98	676.25	428.23	674.34	1056.79	851.97	666.06	326.5	371.45
BRPF1	0	0	0	0	0	0	0	0	0	0	0	0	0	0	0	0	1.81	2.75	0	0	0	0	0	4.54	0	0	0	0	0.43	0	0	0	0	0	0	0	0	140.18	0	0	0	0.98	0	0	0	15.75	0	0	0
BRPF3	0	0	0	0	0	0	0	0	0	0	0	0	0	0	0	10.64	0	0	0	0	2.17	0	0	4.22	1.41	0	0	20.38	32.68	0	0	0	4.58	0	5.33	0	0	0	0.41	0	0	0	0	0	0	0	0	0	0
BRWD1	21.6	9.52	22.27	32.15	26.98	1.12	46.48	0	115.83	47.07	21.32	85.67	81.85	164.94	40.35	0	10.62	29.91	29.28	26.57	0	13.82	49.35	13.24	85.74	0.53	104.68	5.48	5.3	102.2	92.3	15.86	1.98	2.88	20.3	1.07	10.94	4.01	50.03	4.56	49.32	2.54	22.74	41.31	49.73	18.35	21.56	26	0.41
BRWD3	0	0	0	5.18	1.19	0	0	0	2.32	22.56	37.39	26.55	27.1	0	8.57	54.57	19.55	3.07	18.34	13.97	0	6.55	0.6	2	5.97	0	0	2.17	74	4.7	47.27	0.87	19.43	0	117.3	0.35	6.72	1.15	0	147.59	45	4.41	2.76	0	0.5	0	5.14	2.93	14.85
BSCL2	0	434.68	20.44	86.98	0	106.89	188.7	277.51	0	75.22	91	138.23	195.11	57.94	81.5	0	59.98	207.03	147.48	78.98	0	148.03	134.96	137.76	45.62	0	87.2	109.94	132.7	18.86	69.86	212.54	226.57	323.55	142.19	150.5	125.11	0	121.84	0	126.06	49.48	16.43	474.2	82.81	25.74	0	18.47	195.76
BSDC1	0	5.78	0	0	0	0	19.41	0	0	28.57	48.11	0	19.04	43.82	0	21.98	1.5	0	64.19	1.61	17.75	80.1	0	1.07	0	0	0	0	96.5	27.13	0	0	2.33	0	2.2	73.74	0.6	91.72	4.33	151.99	36.42	0	0	13.7	6.65	65.86	28.23	12.8	0
BSG	0	9.69	8.29	0	20.71	25.45	13.03	35.69	0	9.59	66.57	16.25	9.13	7.35	37.11	6.56	5.02	22.84	0	17.8	10.16	71.26	15.37	12.24	8.98	0	89.92	38.07	9.6	14.61	10.22	5.57	13.67	34.56	113.96	41.2	16.13	7.42	10.39	4.06	65.51	62.79	22.95	11.5	0	10.45	46.22	8.46	32.31
BSPRY	0	0	0	0	0	0	0	0	0	0	0	0	0	0	0	0	0	0	0	0	0	0	0	0	0	0	0	0	0	0	0	0	0	0	0	0	0	31.45	0	0	0	0	34.7	0	0	0	0	0	0
BST2	287.59	163.38	71.01	56.3	152.04	122.43	376	169.54	34.37	173.92	519.04	184.26	264.08	378.17	142.24	102.76	53.86	128.35	302.61	157.96	310.74	530.36	186.61	150.34	105.84	3.12	356.37	183.3	385.02	330.27	86.11	120.95	87.85	119.75	656.51	492.31	447.19	181.56	249.86	32.54	156.22	368.53	216.01	213.29	286.85	471.63	497.69	89.66	242.33
BTAF1	0	7.72	0	98.62	4.72	1.16	0	0	23.25	30.02	0	8.97	82.88	1.32	0	0	80.47	19.07	23.67	49.97	0	0	33.27	2.67	82.47	1.55	3.75	0.78	2.87	7.41	0	0	3.67	189.46	0	3.03	0	2.37	3.79	120.7	0	0.58	0.51	76.15	0	13.09	23.02	9.46	1.69
BTBD1	0	0	50.71	8.1	13.13	12.1	21.67	0	15.82	34.11	0	0	54.13	4.49	0	0.9	2.38	42.22	3.13	0	0	33.55	16.81	19.63	0	0	0	8.25	0	63.64	39.74	32.09	1.39	0	0.71	0.89	5.5	0	48.88	3.51	4.22	14.25	2.44	22.5	10.58	11.43	0	3.44	2.55
BTBD10	112.29	32.84	78.52	140.45	10.02	0	107.19	30.41	30.82	120.51	12.89	9.71	89.26	368.55	5.55	0	204.31	169.05	44.85	86.19	11.98	64.64	63.01	20.46	24.18	0.47	65.05	79.99	81.61	18	0	135.28	313.2	300.23	56.65	107.07	0	183.19	19.95	49.13	27.68	40.1	130.23	0	98.55	248.1	50.89	67.13	327.85
BTBD11	0	61.95	1.57	29.08	76.16	0	7.4	0	0	0	0	58.46	22.46	0	114.98	0	0	11.53	0	74.56	4.66	20.08	20.11	28.6	0	0	11.52	0.94	1.82	0	7.73	7.73	61.07	0	0.28	93.38	0.19	0.4	0	12.97	32.39	15.5	0	53.07	25.34	10.57	0	100.7	0
BTBD19	0	0	0	0	12.27	0	0	0	0	0	27.91	0	16.23	0	57.78	0	0	0	0	0	0	0	0	1.07	0	0	80.93	0.73	0	0	0	0	0	1.74	0	0	0	3.17	0	0	0	0	23.8	0	30.85	0	0.68	0	0
BTBD2	0	0	0	0	0	0	0	0	0	0	0	0	0	0	37.6	0	0	0	0	0	0	78.77	0	0	0	0	0	0	0	0	0	0	0	0	0	0	0	0	7.06	0	0	36.49	0	0	0	0	0	0	0
BTBD3	0	0	0	1.41	0	0	0	0	0	0	0	1.58	0	0	0	0	0	0	0	3.57	0.17	0.65	0	0	1.49	0	0	0	0	0	0.68	0	3.23	0.19	0	0	0	14.5	0	0	46.57	0	0	3.33	0	0	0	6.79	1.78
BTBD6	0	0	2.25	0	21.67	16.62	15.91	16.74	0	15.61	0	42.77	18.57	0	6.1	15.37	0	6.2	0	8.78	0	15.99	18.02	16.11	18.27	0	0	6.05	0.98	14.55	103.11	3.78	47.67	0.95	18.95	67.1	0	0	19.73	0.95	18.65	0	0	60.82	0	36.75	10.35	11.8	72.32
BTBD7	0	24.71	7.04	0	16.89	7.12	1.47	0	6.59	2.6	17.16	1.08	5.15	0.24	25.92	0	0	0	5.96	73.1	0	4.43	8.47	39.16	3.04	11.67	1.75	20.42	8.64	17.41	0.46	28.91	19.82	2.64	0	13.92	8.71	56.09	11.72	6.33	6.82	25.47	19.37	0.98	0	73.93	57.59	7.7	26.13
BTBD8	0	0	0	0	0	0	0	0	0	0	0	0	0	0	0	0	0	0	21.6	0	101.76	0	15.4	0	0	0	0	0	0	0	0	0	0	0	0	0	0	0	0	0	0	0	0	0	0	0	0	0	0
BTBD9	0	0	0.5	0	0	0	67.44	0	0	0	1.22	0.86	1.65	0	0	0	0	0	0	0	2.6	1.78	4.37	0.98	0	0	0	0	0	0	0	0	0	0	1.22	0	0.09	0	0	0.07	0.28	0	6.08	1.82	3.67	2.18	2.09	2.19	0
BTC	0	0	0	0	0	0	7.28	0	0	0	0	0	0	0	8.38	0	0	4.25	0	9.79	1.15	0	2.47	3.01	0	0	0	85.84	0	0	0	11.92	0	0	4.76	0	48.97	0	0	0	39.25	0	2.75	0	6.23	0	0	12.82	0
BTD	0	0	0	0	26.25	0	18.13	0	0	0	0	0	28.04	0	0	0	0	0	0	0	0	41.56	15.61	0	0	0	199.65	0	5.39	0	47.26	0	0	0	0	0	8.7	0	0	0	0	4.19	0	0	0	4.19	0	0	0
BTF3	0	528.64	261.85	346.87	177.31	84.69	850.23	921.52	655.06	430.24	343.53	317.92	234.29	710.99	284.47	562.71	272.23	251.65	274.17	101.08	334.13	235.27	270.74	321.65	281.7	1.77	356.02	613.18	471.85	379.38	478.91	535.4	465.41	291.71	680.4	354.6	215.61	146.79	131.36	194.31	438.74	211.23	253.11	92.89	353.47	213.74	340.41	412.44	393.9
BTF3L4	110.61	154.07	128.58	71.72	214.23	340.57	84.47	22.44	54.6	180.06	141.01	76.75	170.98	222.74	102.74	92.8	99.71	134.36	72.91	74.37	220	106.95	135.38	113.48	104.33	517.71	125.01	27.25	29.1	158.28	20.2	58.77	114.76	44.58	133.2	163.1	39.61	183.94	100.08	121.96	150.67	177.12	199.04	105.7	98.27	382.74	186.07	124.49	30.03
BTF3L4P2	0	0	0	0	0	0	0	0	0	0	0	0	0	0	0	0	0	0	0	0	0	0	0	4.45	0	0	0	0	0	0	0	0	0	0	0	0	3.1	6.57	0	0	0	0	0	0	0	0	0	0	0
BTF3P12	0	0	0	0	0	0	0	0	0	0	55.18	156.71	37.43	0	0	0	0	0	0	0	0	0	0	0	0	0	0	0	0	0	150.81	0	0	0	0	0	0	0	0	0	0	0	0	0	0	22.39	0	0	0
BTF3P6	0	0	0	0	0	0	0	0	284.61	0	0	0	0	0	0	0	0	0	0	0	0	0	0	0	0	0	7.69	0	0	5.04	0	0	0	0	0	0	0	0	0	0	0	0	0	0	0	0	4.38	0	0
BTG1	0	12.52	9.81	19.3	9.56	132.1	48.81	77.03	15.62	30.96	0	43.2	14.74	2.71	67.82	21.22	37.64	44.26	51.15	4.36	23.88	59.63	149.29	79.01	16.82	0	33.18	51.08	9.3	47.18	2.64	8.99	40.31	65.81	27.65	91.16	0.65	80.08	35.68	113.78	90.79	40.55	67.54	0.93	27.86	75.56	82.24	55.41	0
BTG2	0	12.5	0	0	1.72	0	8.4	0	0	0	0	12.33	18.55	0	0	12.06	0	19.65	0	1.74	67.67	30.41	0	13.58	99.06	0	0	15.99	0.7	0	0	13.48	6.3	17.34	8.72	0	0	2.76	0	2.03	11.83	3.17	48.06	29.66	6.48	0	0	1.56	101.62
BTG3	0	71.26	0	0	0	4.55	31.93	0	268.86	0	0	0	0	36.41	0	0	0	0	0	0	0	14.44	43.41	2.01	0	0	0	4.16	11.76	0	4.57	0	0	0	0	9.08	0	0	70.66	0	0	0	8.97	1.61	4.16	8.41	0	5.92	0
BTG4	0	0	0	0	0	98.88	0	0	0	0	0	0	0	0	86.86	0	12.44	17.64	0	0	0	0	0	0	0	0	0	0	0	0	0	61.31	0	0	0	0	115.92	0	0	0	0	0	0	0	0	0	112.55	0	155.26
BTN2A1	0	5.21	0	0	0	6.23	0	0	0	0	22.58	36.51	0	2.26	0	0	42.16	4.09	12.61	0	109.33	0	0	17.94	0	0.52	0	0	0	71.33	0	3.35	0	0.31	23.43	0.34	0.27	0	0.47	10.47	46.16	0	90.09	0	37.44	0	0.62	8.11	0
BTN2A2	0	0	0	29.7	0	0	0	0	0	0	0	0	0	176.25	0	0	14.47	0	0	0	0	0	0	0	0	0	0	0	0	0	0	0	0	10.19	0	27.3	44.05	63.62	0	0	0	0	0	0	25.88	6.94	16.28	0	0
BTN2A3P	0	0	0	0	0	0	0	0	0	0	0	24.35	14.52	0	0	0	0	0	0	0	0	0	2.82	0	0	0	0	0	0	0	0	0	0	27.36	0	0	0	0	0	0	0	0	0	0	0	0	0	0	0
BTN3A1	0	4.41	9.42	33.01	51.8	0	127.43	0	7.59	19.63	0	66.27	16.61	0	71.65	83.83	0	0	3	1.84	0	2.68	34.83	0.82	0	0	0	13.54	0	0	7.44	0	12.31	0.53	0.34	0	103.48	0	0	12.58	0	3.73	18.09	31.73	12.66	0	0	55.27	0
BTN3A2	0	85.66	5.28	13.46	34.43	0	111.34	0	0	53.38	74.82	200.59	0	175.75	117.39	0	45.99	0	71.76	72.77	136.55	135.84	88.4	51.79	3.11	0.25	5.09	0	4.48	113.05	7.56	0	228.67	0	9.76	0	90.97	1.44	16.02	175.74	0	0	120.32	50.57	48.22	1.57	0	63.11	0
BTN3A3	0	0	0	0	18.27	0	0	0	0	0	0	49.08	0	0	0	0	8.08	0	0	0	0	16.96	8.57	0	24.06	0	0	1.33	0	0	0	77.25	0	0	3.62	0	0	0	0	17.12	0	0	1.76	0	1.99	2.91	0.62	0	0
BTRC	0	0	0	0	5.34	1.91	0	0	0	26.16	0	70.11	0	0	0	0	0	96.02	3.4	0	0	5.36	0	20.28	0	0	0	0	0.31	0	0	0	0	0	0	13.05	1.79	6.89	4.73	76.32	0	7.07	0	0	2.88	0	44.87	4.67	29.39
BUB1	45.57	191.36	54.16	43.7	61.96	34	0	25.36	13.89	101.42	250.73	38.76	11.26	0	166.82	0	228.14	18.78	16.28	87.99	39.64	0	20.36	0	64.75	2.64	0	25.06	206.82	3.07	27.43	100.43	1.73	352.46	0	37.73	0	0	170.87	0	0	19.44	0	47.29	0	288.25	0	56.78	0
BUB1B	304.5	0	311.24	0	279.59	24.43	0	0	0	31.55	217.44	0	0	0	0	0	602.53	0	21.72	83.32	0	0	0	1.55	0	1.72	0	3.54	288.37	36.04	0	136.71	0	8.09	1.83	3.14	0	324.22	263.35	0	0	137.65	0	0	13.21	124.89	0	19.61	0
BUB3	332.75	867.98	528.91	610.89	769.05	634.74	308.39	195.95	440.12	398.58	516.47	97.89	282.84	593.66	477.05	470.93	853.37	130.61	189.46	272.67	378.36	270.43	367.97	511.87	325.72	2.59	253.92	307.17	403.04	274.58	654.81	938.71	256.9	370.56	100.57	732.5	488.7	1034.22	767.34	277.14	214.85	561.92	149.95	568.3	106.31	630.13	350.63	294.41	273.4
BUD13	0	17.34	66.86	0	158.41	16.11	0	128.76	0	42.88	0	0	29.72	0	6.72	9.56	0	0	0	0	0	10.54	0	0	0	0	0	4.44	0	3.84	0	6.64	49.83	0	0	79.98	0	0	7.75	0	0	0	48.38	7.72	0	0	0	0	0
BUD31	106.51	402.15	278.87	423.52	118.27	232.71	326.72	0	420.25	269.37	158.75	114.14	297.07	151.47	189.99	219.22	276.01	171.5	61.81	232.88	123.39	83.74	179.98	212.48	103.21	0	103.61	116.64	106.16	152.17	204.96	136.92	146.14	182.81	363.45	165.6	52.48	237.13	51.59	361.93	134.1	70.73	404.03	136.13	83.37	145.51	130.39	147.69	159.6
BVES	0	0	0.77	0	0	0	0	0	0	0	0	0	0	0	0	0	0	0	0	0	0	0	0	0	0	0	0	0	1	0	0	0	0	0	0	0	0	0	0	0	0	0	0	0	2.06	0	0.32	0	0
BX322557.10	0	0	0	0	0	0	0	0	0	0	0	0	0	0	0	0	0	0	0	0	0	0	0	0	0	0	0	0	6.28	0	0	0	0	0	0	0	0	0	0	0	0	0	0	0	0	0	0	0	14.09
BYSL	0	25.75	0	0	0	0	0	0	0	3.77	0	0	0	0	0	0	28.93	0	0	1.71	0	1.54	0	0	0	0	6.9	0	0	0	0	0	0	0	69.08	0	1.91	0	51.66	0	0	0	0	0	0	0	0	1.9	3.4
BZRAP1-AS1	0	0	0	0	0	0	0	0	0	0	0	0	0	0	0	0	0	0	0	0	0	0	0	0	0	0	0	0	0	0	0	0	0	0	0	0	0	0	0	1.63	0	0	0	0	0	0	0	0	0
BZW1	1781.17	934.6	571.73	600.1	314.16	860.73	910.08	1080.62	371.74	511.21	571.87	814.51	453.58	608.96	524.58	673.63	607.48	578.01	371.67	732.91	722.03	464.66	370.6	848.12	830.74	1.51	165.72	406.55	731.47	947.94	379.04	645.81	1477.6	309.97	119.43	728.25	475.86	372.12	918.11	893.92	599.94	256.06	770.98	437.95	333.93	901.39	849.73	208.12	205.33
BZW1P2	0	0	2.88	0	0	0	0	0	0	0	0	0	0	3.46	0	0	8.29	0	0	0	8.47	0	0	3.75	0	0	0	4.09	2.5	5.54	13.48	0	6.11	1.22	0	8.06	1.05	0	3.61	0	3.19	0	3.42	0	0	6.28	12.06	0	0
BZW2	138.63	28.39	274.92	343.98	90	62.12	142.97	0	237.62	260.22	90.55	307.1	574.45	537.08	356.31	182.86	119.85	201.62	249.8	100.96	92.71	231.19	134.3	242.52	360.81	6.25	271.2	485.57	0	140.24	294.36	136.26	207.37	362.94	248.82	95.56	67.47	447.95	206.55	56.3	183.27	80.78	203.11	141.3	83.58	291.9	440.49	192.31	743.81
C10orf10	0	0	29.02	0	0	0	4.89	30.87	0	0	0	0	0	0	0	0	7.41	0	0	6.08	0	0	0	0	4.49	0	0	0	0	0	0	0	0	10.99	0	0	0.38	0	0	3.51	0	20.49	0	0	0	0	102.36	5.44	16.17
C10orf118	7.24	2.06	23.8	12.64	0	16.93	16.21	0	0	7.95	5.58	37.52	7.57	21.27	16.72	1.2	3.2	22.56	16.42	43.02	38.7	32.59	135.32	18.4	1.27	6.04	25.84	11.72	127.62	1.36	0	0	48.58	16.84	16.34	5.38	4.05	1.77	37.35	82.71	23.76	22.64	27.87	1.48	26.84	4.87	0	22.34	15.63
C10orf12	0	6.62	0	0	0	0	2.22	0	0	0	0	6.53	0	0	0	39.33	0	15.6	0	3.69	0.18	0	0	0.61	0	0	42.01	12.28	0	0	0	24.09	0	0	0	0	0	0	0	0	37.56	0	0	0	2.54	20.05	1.97	12.79	0
C10orf129	0	0	0	0	0	0	0	0	0	0	0	0	11.2	0	0	9.26	0	0	9.07	0	0	0	0	0	0	0	0	10.64	0	3.26	0	0	0	0	0	0	25.35	0	0	0	1.05	0	0	0.99	2.55	0	0	4.45	0
C10orf137	0	0	0	36.78	0	0	0	0	7.48	5.68	2.54	16.97	6.44	0	0	0	0	2.87	0	5.44	0	0	47.64	4.26	0	0	8.67	0	23.22	49.3	0	3.33	0	24.83	0	14.05	73.02	26.72	67.68	0.7	63.33	4.88	0.31	0	15	0	0	19.42	317.85
C10orf2	0	14.55	0	0	0	0	0	0	2.09	0	0	0	0	5.26	0	0	1.26	0	0	0	0	0	0	20.7	0	0	0	2.48	0	0	0	0	0	72.28	0	73.83	0.25	3.21	7.36	0.19	0	0	0	0	0	0	0	1.21	0
C10orf25	0	0	0	44.6	0	0	0	0	0	31.74	0	4.87	9.3	0	43.83	0	0	0	0	0	0	0	0	0	0	0	0	0	0	0	0	0	0	0	0	0	0	3.39	0	0	0	0	0	0	0	0	0	0	0
C10orf32	0	6.33	8.5	65.94	17.39	22.86	13.37	0	0	39.37	4.39	9.81	44.71	10.78	7.7	0	5.16	62.53	17.24	0	0	8.07	31.81	36.93	0	0	0	0	0	0	12.58	9	24.05	0	3.08	21.8	2.07	0	31.67	39.17	44.92	0	1.68	18.77	53.44	36.37	18.98	69.45	8.79
C10orf35	53.75	0	0	13.45	0	2.92	0	0	0	0	0	0	0	0	0	0	11.87	0	0	0	5.66	0	0	17	37.73	0	0	0	0	0	3.22	0	0	0	0	0	26.2	35.36	0	0	7.63	0	0	0	0	0	0	13.32	0
C10orf54	0	0	0.91	0	0	0	4.31	0	2.76	0	0	0	0	0	0	0	0	0	0	3.11	0.34	0	2.93	0	0	0	0	0	1.19	0	0	0	2.25	0	0	2.68	0	0	0	0	3.52	0	0.81	0	0	0	1.53	2	37.19
C10orf55	0	0	0	0	0	0	0	0	0	0	0	0	0	0	0	0	0	0	0	0	0	0	0	0	0	0	0	0	0	0	0	0	0	0	0	0	0	0	0	0	0	0	0	0	2.5	0	0	1.62	0
C10orf67	0	0	0	0	0	0	0	0	0	0	0	0	12.82	0	0	0	0	0	0	0	0	0	0	0	0	0	0	3.48	0	0	0	0	0	0	0	0	1.42	0	0	0	0	0	0	0	0	0	0	0	0
C10orf76	0	12.43	0	3.22	5.69	0	8.36	0	10.7	39.31	4.32	76.61	14.64	57.28	0	151.26	54.88	9.77	0	4.33	0	0	11.36	0	85.92	0	0	0	0	0.85	0	0	0	0	0	6.06	0.65	26.06	0	0	7.84	0	0	0	0	0	0	7.75	0
C10orf82	0	0	0	117	0	3.94	0	0	0	0	0	0	0	0	99.47	0	0	0	0	0	0	0	0	3.23	0	0	0	0	0	0	0	0	0	0	0	0	0	0	0	0	0	0	0	0	67.06	0	0	0	0
C10orf88	179.74	0	0	0	0	0	12.44	0	2.19	0	0	0	0	66.13	0	24.87	0	0	0	3.55	0	0	0	0	0	0	0	0	0	0.85	0	0	5.14	0	0	1.19	54.17	0	0	74.97	0	8.69	47.49	0	2.37	0	0	14.58	0
C10orf95	0	0	0	0	0	0	0	0	0	0	0	0	0	0	0	0	0	0	0	0	0.62	0	0	0	0	0	1.9	0	0	0	0	0	0	0	0	0	0	0	0	0.48	0	0	2.26	0	0	5.94	0	0	0
C11orf1	0	0	209.9	183.43	78.47	18.2	39.53	152.17	66.86	58.18	223.43	89.55	31.84	194.38	70.36	0	111.04	69.31	0	93.15	0	93.62	54	79.96	218.68	0	47.97	182.05	395.75	12.09	217.63	337.36	58.15	4.08	115.76	0	37.8	35.27	20.56	25.45	400.44	101.38	78.2	53.37	56.41	88.05	184.68	41.9	233.71
C11orf24	0	0	0	18.39	0	0	0	44.31	14.57	11.11	58	0	40.73	40.75	14.74	14.59	0	13.11	28.45	0	9.12	0	0	7.75	0	0	2.36	6.7	0	0	0	8.61	15.34	5.05	0	8.08	0	0	5.96	5.04	26.33	47.06	102.43	6.19	0	0	44.78	0	0
C11orf30	0	0	2.13	5.25	0	36.23	125.46	0	0	7.23	0	39.24	24.67	0	22.76	48.88	8.93	0	104.65	77.38	0	2.65	29.8	16.97	0	0	167.79	39.1	10.14	104.8	61.22	92.45	10.03	0	0.31	2.64	6.39	71.01	0	221.87	14.83	38.05	0	10.37	0	0	0	0	0
C11orf31	287.99	39.74	75.75	36.02	0	0	26.71	0	52.78	80.92	27.59	10.08	46.17	6.65	0	30.97	63.61	0	81.19	43.79	33.69	48.33	28.03	22.13	110.46	0	51.35	44.38	9.84	67.74	0	1.96	88.05	74.44	4.75	40.98	0	7.07	3.65	20.76	37.59	17.28	6.72	5.89	0	0	4.88	29.73	22.08
C11orf45	0	0	0	0	0	0	0	0	0	0	0	14.21	0	0	0	0	0	0	0	0	0	0	0	0.77	0	0	0	0	0	4.84	0	19.18	0	0	0	0.27	0	97.87	0	0	0	0	0	127.41	0	0	0	0	0
C11orf48	978.55	361.34	182.15	342.72	312.95	294.73	407.13	973.02	286.94	508.03	77.19	287.72	248.71	60.25	369.98	184.12	389.05	65.51	170.36	298.41	364.81	332.37	342.88	350.82	764.04	0	85.31	341.28	405.99	442.32	304.73	396.72	699.83	160.52	115.71	424.52	394.64	141.02	216.03	175.34	333.04	336.65	69.05	173.1	71.04	228.8	89.48	180.19	486.49
C11orf49	113.27	0	36.96	0	37.86	0	68.79	0	48.9	136.33	76.51	27.92	0	0	37.35	0	0	0	48.85	17.76	273.52	12.93	0	6.39	0	0	0	4.09	33.9	75.53	285	31.12	0	3.11	0	0	0	10.65	0	14.73	0	0	22.65	0	12.34	58.83	24.1	2.73	0
C11orf52	0	0	0	0	0	0	0	0	0	0	0	0	0	0	0	0	0	0	0	0	0	0	0	0	0	0	0	0	0	0	0	0	0	0	0	0	0	0	0	0	0	0	0	0	0	0	0	0	0
C11orf54	128.77	95.64	9.25	36.64	5.56	40.81	113.14	19.4	27.92	33.02	60.05	0	17.15	200.04	125.73	0	0	0	0	20.43	0	89.24	2.77	45.7	20.05	39.97	0	16.47	0	38.26	51.18	54.29	60.98	7.21	2.52	21.58	0	0	53.96	149.76	0	140.82	0	16.32	69.57	2.85	113	53.24	2.55
C11orf57	0	0	0	0	14.14	0	0	0	0	0	24.42	35.86	0	0	0	0	0	0	122.74	134.54	0	4.2	35.71	7.63	124.19	0	0	33	0	0	7.42	0	0	138.29	0	4.69	0	0	59.2	0	7.56	0	138.05	0	57.57	13.53	0	18.08	0
C11orf58	326.25	221.14	338.39	489.7	525.26	615.16	590.69	564.28	744.2	469.06	134.04	312.13	523.72	457.18	340.53	500.59	272.23	577.42	462.8	545.64	773.29	848.35	377.57	377.99	394.36	1.65	784.86	318.5	619.33	326.55	536.2	519.92	248.88	445.54	93.79	529.87	789.09	535.04	424.75	762.07	636.19	514.31	512.72	755.46	700.56	455.64	685.59	481.06	377.44
C11orf63	0	0	0	0	0	0	0	0	0	0	0	0	0	0	0	0	0	0	0	0	0	0	0	5.66	0	0	0	0	0	0	0	0	0	0	0	0	0	0	0	0	0	0	0	0	0	0	0	3.8	0
C11orf65	0	0	0	0	0	0	0	0	0	0	0	0	0	0	0	0	35.32	0	0	0	0	0	0	0	0	1.52	0	0	0	0	0	0	0	0	0	17.88	90.12	1.39	0	0	0	24.91	0	0	0	0	3.63	8.39	0
C11orf68	0	0	16.12	0	0	17.36	6.92	0	0	0	7.14	30.43	0	5.58	0	4.01	0	32.33	0	71.62	0	8.34	28.21	29.91	0	0	0	0	3.82	0	15.19	9.86	35.23	43.21	0	0	3.67	0	42.29	5.37	3.18	8.69	0	0	3.95	19.18	0	20.52	8.58
C11orf70	0	0	3.61	0	0	0	26.5	0	0	0	0	144.95	0	38.45	0	0	0	0	23.78	45.97	144.72	7.08	18.01	21.83	15.12	0	31.67	4.47	0	0	134.31	0	7.94	0	0	0	0	0	3.52	0	13.96	0	0	0	9.71	0	0	0	0
C11orf71	0	0	0	0	0	0	0	0	0	0	0	0	0	0	0	0	0	0	0	0	18.87	3.85	0	0	0	0	0	0	0	0	0	0	0	0	0	0	0	0	0	0	20.96	14.98	0	0	0	0	0	0	0
C11orf73	147.9	112.86	283.69	163.91	64.13	147.23	150.6	133.7	274.93	101.4	116	50.23	118.71	147.02	264.54	291.98	173.89	75.01	85.02	70.01	268.6	162.47	92.04	83.34	114.07	2.35	74.93	75.4	162.4	79.24	72.61	108.2	173.8	145.97	87.45	305.81	237.76	136.48	218.5	87.76	208.86	135.89	301.89	54.57	100.74	159.81	61.87	88.2	308.72
C11orf74	0	55.08	109.58	25.42	29.43	73.71	0	29.21	0	27.34	57.35	52.33	25.94	17.91	0	111.02	28.55	60.48	50.49	38.33	1.46	33.48	70.34	59.63	68.36	0	1.92	0	38.12	0	82.54	5.55	17.83	0	0	0	157.83	81.89	13.25	0	131.06	73.92	27.94	0	106.52	19.19	0	24.03	25.42
C11orf80	0	0	0	40.13	0	0	0	0	63.55	0	0	0	0	0	11.76	0	0	102.91	0	4.21	0	0	50.06	0	0	1.52	2.12	0	0	57.81	0	29.39	15.27	0	0	0	0	79.58	0	2.9	0	0	32.72	0	34.87	4.7	10.87	0	117.86
C11orf82	441.09	29.53	32.95	13	7.51	9.42	0	0	0	137.27	44	0	29.16	18.67	197.93	50.83	1.28	30.16	26.81	33.45	0.9	0	125.01	0	0	0	0	176.91	42.64	2.35	65.36	78.47	67.4	0	0.38	257.93	266.52	146.15	25.74	0	0	152.47	32.16	26.14	0	178.02	0	21.75	0
C11orf83	0	55.7	75.95	52.56	0	88.38	0	0	0	86.58	0	47.06	127.4	88.83	21.55	0	66	150.02	70.44	44.3	0	11.29	39.99	0	7.37	0	7.22	10.18	123.11	8.72	20.13	4.57	52.09	3.45	2.21	60.5	42.62	1.76	0	0	1.25	6.72	324.29	77.87	27.47	17.3	0	0	0
C11orf84	0	0	0	0	0	0	0	0	3.29	0	0	0	0	0	0	2.98	0	0	22.01	3.19	0	6.55	0	0	0	0.38	0	23.6	0	0	0	0	0	0	0	0	147.17	0	3.41	0	1.2	0	3.88	0	0	0	0	0	0
C11orf95	0	0	0	10.63	0	0	0	0	0	0	0	0	2.53	0	0	2.61	2.78	4.21	0	0.75	0.71	0	0	0	0	0	0	0	0	0	0	1.8	0	0	0	0	0	0	0	0	0	0	0	0	0	0	0	0	0.75
C12orf10	0	0	62.98	0	36.96	69.56	63.3	0	20.08	119.78	64.81	0	13.82	37.91	11.61	5.85	12.1	0	0	41.2	18.53	66.22	84.68	27.47	0	0	0	43.02	124.89	201.76	66.94	0	43.35	247.7	30.24	9.02	31.56	8.9	111.99	0	14.85	23.2	14.79	9.16	0	101.5	104.25	29.1	77.81
C12orf23	0	71.2	32.87	55.78	71.83	34.66	51.7	0	66.17	120.84	113.07	194.02	155.54	97.09	99.29	6.17	12.9	39.1	175.62	136.62	2.4	57.77	172.75	139.4	0	1.46	100.67	34.72	52.6	22.94	61.05	38.23	25.97	1.93	360.81	67.35	40.94	101.29	202.19	477.26	10.7	85.84	181.96	86.25	331.54	52	307.46	11.84	77.93
C12orf29	0	23.27	49.72	79.72	111.23	473.56	78.19	0	268.28	11.51	0	65.29	142.66	30.59	199.42	77.43	134.58	73.11	63.38	35.71	45.72	74.72	108.65	137.24	0	0.84	46.39	48.06	1.38	25.81	10.08	91.37	103.08	149.93	27.25	54.33	20.48	29.29	61.56	1.87	39.19	129.51	510.19	10.35	5.63	16.12	52.64	103.16	76.86
C12orf4	0	0	0	0	57.19	0	0	0	10.07	0	70.53	0	0	6.9	0	0	0	0	0	0	0	0	10.7	4.35	0	0	0	0	0	0	3	121.13	7.87	0	0	0	4.07	0	0.7	23.41	0	17.93	0	0	48.66	45.96	3.79	15.87	0
C12orf43	0	16.15	0	0	9.24	0	0	0	27.79	0	8.72	14.91	0	1.31	16.28	28.69	0	38.06	16.5	0	0	4.26	0	0	0	0	1.69	19.62	0	4.15	3.4	4.63	5.42	1.46	10.44	0	17.55	0	0	0	9.95	15.17	5.62	54.65	83.64	19.3	0	13.09	0
C12orf44	0	0	0	11.58	0	50.37	17.68	0	0	0	0	0	24.78	0	0	3.62	40.91	0	0	7.32	3.93	0	0	0	0	0	9.17	7.02	11.49	0	0	3.56	18.54	0	0	25.43	0	0	0	2.24	0	3.41	0	0	12.63	8.17	1.31	0	0
C12orf45	50.16	204.22	11.64	69.02	49.88	150.07	0	0	110.31	70.48	49.46	120.8	38.47	61.98	347.69	183.02	55.4	64.18	55.63	39.8	82.23	0	45.57	53.07	37.84	2.05	5.83	94.04	45.5	111.95	94.72	94.17	95.69	101.19	145.71	134.24	33.99	72.08	131.36	86.98	83.71	60.09	0	14.79	16.4	82.47	0	66.19	102.12
C12orf49	0	5.44	0	14.38	0	0	0	0	0	0	0	2.68	0	0	0	0	4.69	0	0	0	0	0	0	3.36	0	0	0	0	0	0	0	2.21	0	0	0	0	0	0	0	0	0	0	0	0	0	0	0	0	0
C12orf5	41.02	34.35	106.23	0	96.04	0	39.16	98.88	0	84.97	121.33	80.4	113.25	82.09	112.71	74.91	8.9	0	0	32.44	2.47	51.95	10.65	12.75	25.19	0.58	0	0	0	0	66.32	0	0	164.04	0.9	113.38	26.8	37.89	107.21	208.79	119.39	154.83	0	25.91	31.29	0	12.29	29.05	152.71
C12orf52	0	0	0	14.4	19.96	1.57	0	0	3.24	18.73	5.67	0	0	0.89	0	0	12.71	0	0	11.38	0.87	0	0	0	30.29	1.14	0	0	0	2.24	0	0	3.81	0	0.63	0	0.85	0	0	9.52	0	0	0.69	0	0	1.27	0	9.17	20.44
C12orf54	0	37.61	5.36	66.24	0	0	0	76.65	0	18.6	0	37.07	0	0	0	0	0	0	0	0	0	0	0	0	0	0	0	0	0	0	0	0	0	0	2.91	0	0	4.15	0	0	79.74	0	4.23	0	0	0	0	37.5	0
C12orf55	0	0	0	0	0	0	0	0	0	0	0	0	0	0	0	0	0	0	0	0	0	0	0	0	0	0	0	0	0	0	0	0	6.39	0	0.12	0	5.97	0	0	0	0	0	0	0	6.29	0	0	0	0
C12orf56	0	0	0	0	18.7	0	0	0	0	0	0	0	0	0	0	0	0	13.82	0	0	0	0	0	0	0	0	0	0	0	32.37	0	0	0	0	0	51.33	0	0	0	0	0	0	0	0	0	2.73	0	6.58	0
C12orf57	0	0	0	23	9.74	0	21.44	0	0	16.09	0	0	30.64	3.46	0	0	0	0	0	18.11	13.84	0	29.73	6.04	19.7	0	104.31	0	16.11	22.29	0	3.12	0	25.55	0	51.71	16.3	3.59	25.64	32.04	4.12	0	10.88	9.65	12.48	0	11.41	25.5	35.44
C12orf60	0	0	0	0	0	0	12.47	0	0	0	51.52	0	0	0	32.31	0	50.5	0	0	29.7	0	0	16.95	0	0	0	0	0	0	0	15.65	23.1	43.91	0	2.16	0	0	0	0	0	0	0	0	44.02	0	14.62	0	0	5.15
C12orf65	0	107.85	24.13	20.62	12.17	63.22	0	32.91	23.95	4.93	76.07	5.91	220.1	107.36	0	13.69	74.18	0	0	32.15	0	56.58	14.17	22.24	185.46	1.55	0	2.99	7.68	0	4.2	122.77	1.21	2.83	7.26	30.95	138.75	0	2.77	98.12	87.08	84.38	57.34	0	71.41	4.82	44.38	88.03	62.92
C12orf66	0	0	2.59	0	9.58	45.5	46.42	0	0	0	0	0	0	10.89	0	0	0	8.89	0	0	0	1.27	0	0	101.8	0.28	0	0	9.63	0	0	29.84	43.87	0	23.84	0	0.33	0	79.95	0	0	1.59	0	24.2	0	0	0	4.7	0
C12orf73	0	26.21	10.09	50.94	47.33	48.42	35.23	0	0	154.46	21.13	4.44	0	5.34	20.28	19.25	0	20.59	27.51	0	43.42	60.01	47.9	7.5	0	0	0	63.8	33.52	27.42	50.42	32.93	0	0	6.26	49.46	46.29	61.63	32.76	0	4.13	59.71	175.89	14.88	72.5	141.11	0	10.07	14.56
C12orf75	175.48	49.84	53.64	33.72	22.83	38.18	100.51	0	43.66	125.07	86.51	23.12	128.05	52.14	129.49	23.58	331.28	16.43	142.44	10.66	69.47	115.25	0	33.63	0	3.3	66.66	217.73	108.74	3.18	0	80.14	43.56	104.49	200.44	98.39	2.23	0	20.55	0	102.15	111.93	145.03	170.58	40.12	266.38	147.13	10.13	80.6
C12orf76	111.8	0	73.49	0	0	0	0	0	0	0	0	0	22.45	0	0	1.54	0	0	19.71	3.32	0	123.82	0	7.32	0	0	0	0	0	0	0	50.69	92.71	221.97	13.2	0	1.23	0	0	0	0	0	0	0	0	18.51	0	0	0
C12orf79	0	0	0	0	0	0	0	0	0	0	0	0	0	0	0	0	0	0	0	0	0	0	0	0	0	0	0	0	0	0	0	0	21.97	0	0	0	0	0	0	62.19	0	0	0	0	0	28.63	0	0	0
C14orf1	0	17.41	1.65	12.78	8.86	40	31.2	18.47	22.46	2.87	36.26	14.3	51.92	10.06	31.43	32.78	1.5	9.12	7.9	3.23	29.82	45.87	29.16	21.54	48.39	0	111.31	5.2	25.86	0	113.77	28.9	5.26	74.33	80.05	45.62	6.94	1.92	5.7	26.58	9.15	17.98	3.93	49.04	17.81	36.95	22.83	31.11	35.47
C14orf119	0	446.28	582.25	268.92	756.05	580.26	820.98	598	404.14	442.79	423.97	231.56	221.24	487.15	127.24	773.39	359.21	221.44	223.94	398.89	531.35	514.14	150.24	707.3	214.01	0	168.76	288.43	90.13	576.22	361.5	860.51	283.87	113.54	398.68	381.44	141.7	134.71	239.21	988.31	555.71	291.1	305.87	379.63	270.35	474.25	389.26	494.87	424.16
C14orf132	0	0	0	0	0	0	0	0	0	0	0	0	0	0	0	0	0	0	0	0	0	0	0	0	0	0	0	0	0	0	0	11.93	0	0	0	0	0	0	0	0	0	0	0	0	0	0	0	0	0
C14orf142	0	13.94	0	21.66	30.03	0	0	0	0	62.05	0	0	0	0	76.11	0	0	0	0	0	53.16	107.34	22.47	23.28	0	0	0	8.91	0	0	0	0	9.91	31.16	11.43	0	5.8	4.61	1.25	0	2.2	54.96	102.53	0	0	0	0	22.59	0
C14orf159	0	0	51.71	11.09	0	97.71	18.2	84.92	2.88	19.11	0	10.66	30.55	0	12.96	0	20.84	0	26.01	5.32	52.7	33.68	15.3	30.16	32.85	2.14	84.74	11.66	0	11.02	1.08	49.7	1.95	214.28	2.96	0	155.62	91.73	0	0	75	9.43	75.34	21.49	60.84	22	6.14	1.28	220.89
C14orf166	223.61	251.78	225.63	442.22	167.21	396.91	176.52	207.42	335.26	157.09	256.62	86.87	150.11	76.41	303.32	19.76	84.84	222	129.76	98.13	64.32	86.14	95.87	161.36	192.11	1.59	258.24	145.71	46.75	191.08	140.16	88.91	38.04	75.8	45.46	157.75	48.45	7.01	145.95	416.4	14.18	147.76	109	98.89	146.21	32.59	21.01	150.66	386.37
C14orf169	0	50.51	0.9	13.9	19.27	1.21	0	0	2.72	9.37	48.21	0	0	8.9	9.77	0	21.27	9.92	0	8.79	0	11.52	0	15.23	0	0	0.88	8.08	9.38	0	1.33	0.6	11.44	19.46	0.49	1.22	10.51	0.7	0	0.76	0	17.78	1.07	44	0	22.55	0	6.3	0
C14orf182	0	0	0	0	0	0	2.36	0	0	0	0	0	0	0	0	0	0	0	0	0	0	0.71	0	0	3.8	0	0	0	0	2.89	0	0	9.73	0.21	0	1.7	0	0	0	0	0	0	0	2.09	4.05	0	18.87	13.56	0
C14orf2	902.89	598.41	535.87	624.92	861.27	442.02	744.49	544.11	1066.38	169.14	187.64	310.89	362.34	758.53	396.94	582.94	576.12	557.45	582.17	499.8	597.82	675.72	273.4	666.43	558.03	0	274.59	426.46	339.91	536.46	468.61	458.58	766.25	273.78	530.05	560.12	563.43	600.36	325.79	323.77	591.58	457.5	296.38	824.31	124.44	438.15	417.88	727.43	739.15
C14orf28	0	0	0	0	0	0	0	37.05	0	0	0	0	0	0	0	0	0	0	0	0	0	0	35.78	0	0	0	0	0	83.44	0	0	0	0	0	0	0	0	39	0	0	0	0	0	0	3.32	0	0	0	0
C14orf37	0	2.3	0	0	0	0	0	0	0	0	0	0	0	1.99	0	0	0	0	3.13	0.32	0	0	0	0	67.78	0	0	0	0	0	0	0	0	0	0	0	0	1.27	0.82	0	1.81	0	0	0	0	0	0	3.73	0
C14orf79	0	0	0	8.21	0	0	0	0	0	0	27.89	0	0	0	0	0	0	0	0	36.13	4.56	0	0	0	0	0	0	3.9	0	0	0	0	0	0	0	6.83	0	3.98	0	0	0	29.51	0	0	0	0	0	0.76	0
C14orf80	0	0	0	0	5.18	0	0	0	0	0	0	0	0	0	0	0	0	0	0	0	0	0	0	0	0	0	0	0	0	0	0	0	0	1.03	0	2.78	2.65	0	0	0	0	0	0	0	0	0	0	0	0
C14orf93	24.39	8.98	0	0	0	68.87	0	0	0	0	26.79	0	0	0	0	0	7.84	0	0	0	23.28	0	4.1	0	43.19	1.52	0	11	0	0	0	0	60.86	0	0	21.2	0	0	0	0	50.39	33.76	0	32.68	0	0	0	0	2.44
C15ORF37	0	0	0	0	0	0	0	0	0	0	0	0	0	0	0	0	0	0	0	0	0	0	0	1.72	0	0	0	0	0	0	0	0	0	0	1.43	0	0	0	0	0	0	10.43	0	0	0	0	0	0	0
C15orf27	0	0	0	0	0	0	0	0	0	0	0	0	0	0	0	0	0	0	0	0	0	0	0	0	1.37	0	0	0	0	0	0	1.69	0	0	0	0	0	0	0	0	0	0	0	0	0	0	0	0	0
C15orf38	0	0	0	0	0	0	0	0	0	0	0	0	0	0	0	0	0	0	0	0	0	20.86	0	0	0	0	0	0	0	0	0	0	0	0	1.16	0	0	19.02	0	0	0	0	0	0	0	0	0	0	0
C15orf38-AP3S2	26.96	19.87	22.23	108.29	87.39	93.67	97.97	0	79.38	31.08	62.73	202.32	153.88	74.92	15.37	30.35	153.72	266.58	209.68	28.89	15.16	77.48	124.37	49.43	2.91	0	19.51	13.12	0.5	93.67	157.44	71.18	60.15	0	13.09	35.31	0.3	21.2	69.69	1.01	55.12	63.54	23.36	58.46	96.43	15.9	65.53	36.55	36.66
C15orf39	0	0	0	0	0	0	0	0	0	3.51	0	0	5.01	0	1.86	0	0	0	0	0	0	0	0	1.32	0	0	0	4.31	0.44	0	0	0	0	0	0	0	0.74	0	0	4.67	0	0	0	0	1.36	0	0	0	0
C15orf40	275.35	0	130.62	235.81	28.06	33.23	45.83	0	0	41.53	66.57	54.16	239.78	127.16	37.11	60.72	66.52	484.51	130.61	129.04	11.15	18.63	216.4	81.86	61.46	0	41.1	61.51	45.18	153.43	32.01	81.54	0	91.99	61.11	123.07	44.87	118.97	118.02	0	131.26	665.89	34.24	54.66	542.29	75.33	97.97	152.64	0
C15orf41	160.95	0	1.09	194.33	3.91	119.24	53.4	0	0	0	99.62	0	115.06	0	13.39	23.59	2.17	37.51	78.79	52.95	220.61	101.29	15.81	13.99	0.4	0	32.62	174.98	27.47	15.37	13.82	16.83	6.97	0	18.29	0	8.25	204.37	97.97	0	34.5	26.72	0	44.83	29.65	15.67	0	136.87	24.57
C15orf48	0	0	0	0	0	0	73.94	0	0	0	0	22.9	0	0	26.96	0	0	0	0	0	0	0	0	30.18	0	0	0	0	0	0	0	0	0	0	0	4.49	0	0	0	0	0	0	0	6.89	17.82	0	0	0	0
C15orf52	0	0	0	36.45	0	0	0	0	0	1.57	0	0	3	0	0	8.06	14.03	5	0	0	0	0	0	24.82	0.49	0	24.65	0	3.94	26.52	0.67	32.33	49.92	0	0	6.36	0	0	0.28	0	0	41.25	0	0	0	0	0.38	0	0
C15orf57	0	0	0	26.54	31.61	46.16	0	0	0	0	0	44.56	0	0	139.91	23.48	8.32	17.87	0	16.37	1.65	10.08	120.51	55.74	0	0	84.04	0	0	134.35	14.9	0	1.04	5.82	2.27	0	0	71.35	2.78	0	26.13	0	41.49	0	97.46	0	119.75	38.86	0
C15orf61	0	0	0	0	0	0	0	0	19.61	0	0	0	0	0	0	0	2.93	0	0	0	0	0	0	8.46	0	0	0	0	0	0	0	0	0	0	5.3	0	0	0	0	0	0	0	0	5.03	0	0	0	0	0
C16orf13	0	0	0	0	0	0	23.59	0	0	29.75	20.87	29.64	0	0	0	0	8.56	0	0	4.6	0	31.96	0	0	13.93	0	16.13	0	0	0	6.14	2.88	6.06	2.56	0	7.75	3.44	33.16	17.71	10.62	14.22	0	0	30.22	0	5.13	0	48.35	0
C16orf45	0	0	35.74	14.49	11.28	0	0	0	0	0	0	16.66	0	0	0	0	0	0	0	0	0	32.12	0	2.37	0	0	0	0	0	0	0	0	2.28	0	1.48	0	82.24	0	0	0	27.65	0	0	3.42	12.62	0	0	0	39.14
C16orf46	0	0	0	0	0	0	0	0	0	0	0	0	0	0	0	0	0	6.57	0	0	0	0	0	0	0	0	0	0	0	0	0	0	0	0	1.3	0	0	0	0	0	14.5	0	0	6.03	0	0	0	0	0
C16orf52	12.15	0	0	0	0	0	0	0	2.97	0	2.4	0	47.13	13.88	0	0	6.26	0	4.7	0	20.01	0	0	87.78	0	0	0	0.88	22.64	2.84	0	75.75	13.07	26.83	0	0	9.69	2.28	0.62	0	0	0	0.58	8.62	13.24	0	24.25	0.43	6.85
C16orf54	0	29.57	91.85	23.44	16.25	13.59	115.29	25.1	27.99	46.81	20.53	122.45	64.07	22.44	105.28	76.05	6.13	4.65	84.59	46.11	31.02	158.24	35.13	61.48	9.13	0.3	0	7.57	19.04	48.64	33.67	6.8	5.36	3.57	130.19	21.73	42.45	0	5.81	1.19	231.25	0	109.53	74.55	122.54	2.76	2.12	39.82	105.16
C16orf58	0	18.99	22.86	2.79	0	0	8.51	0	0	0	0	31.2	2.98	0	0	0	6.55	11.06	0	0	0	5.71	0	4.7	17.54	0	0	21.96	0	0	0	10.12	0	0	0	16.32	1.59	0	0	39.61	0	1.78	0	41.93	0	0	0	0	0
C16orf59	0	0	0	0	0	0	0	0	0	0	0	0	0	0	0	0	0	8.51	0	7.54	0	0	0	0	0	0	0	2.77	0	0	0	0	1.09	0	0	0	0	0	0	0	0	15.25	0	0	0	0	0	0	0
C16orf62	0	0	0	13.3	19.58	0	0	0	0	0	75.08	0	0	0	6.2	207.41	24.94	0	0	2.23	0	80.73	0	0	0	0	0	0	0	41.75	0	0	0	0	0	0	0.75	0	50.73	0	0	0	0	0	11.9	9.96	0	0	122.96
C16orf70	121.52	0	0	0	231.12	128.79	0	73.23	0	5.26	91.55	2.62	15.02	0	0	1.04	0	156.12	0	3.7	131.68	3.23	11.27	0	17.16	0.59	0.37	155.57	52	15.71	34.74	1.53	0	0	105	223.39	0	0	88.42	0	38.09	19.72	23.68	13.34	22.43	0	0	4.39	0
C16orf72	0	0	10.02	26.55	40.64	0.48	5.06	26.64	6.48	24.85	10.46	38.38	31.94	63.71	54.43	38.66	11.72	49.33	141.97	44.75	23.69	25.45	39.02	59.67	10.08	0.13	0	87.71	15.23	2.07	0	52.45	13.41	34.91	13.82	19.42	30.57	11.91	1.12	150.77	35.64	10.61	145.28	45.81	29.87	85.04	78.76	31.63	109.56
C16orf74	0	0	0	0	13.92	0	0	0	0	0	0	0	0	0	0	4.44	0	0	15.52	3.17	0	9.24	0	8.46	0	0	0	2.92	0	12.5	0	0	9.18	0	0	2.94	0	0	0	0	0	0	0	0	0	0	0	0	0
C16orf80	41.38	124.34	21.03	95.18	150.71	135.05	72.67	0	106.17	0	106.89	81.9	49.82	110.83	4.55	45	39.91	36.94	32.02	202.88	0	47.64	99.19	15.42	0	0	19.68	69.16	100.06	86.99	19.66	23.64	39.01	0	25.75	79.38	5.5	42.56	11.77	0	116.74	66.21	0	176.03	23.85	1.83	0	35.17	26.12
C16orf87	0	0	8.46	17.43	23.02	20.84	0	0	42.56	0	29.17	19.38	5.29	61.13	0	0	43.3	31.09	13.48	28.92	11.98	8.02	68.9	0	0	0.11	0	24.05	3.67	0	16.58	19.9	28.52	11.88	0.77	22.16	1.54	33.83	14.05	0	0	16.72	7.97	151.22	18.98	89.13	0	0	11.55
C16orf91	0	0	0	0	25.54	0	0	0	21.59	0	23.23	0	7.88	14.5	6.47	0	13.01	0	0	0	4.43	10.17	0	9.31	28.42	0	11.67	0	0	0	0	0	5.05	0	37.6	44.2	0	0	0	0	26.37	4.71	0	0	0	0	0	10.43	0
C16orf93	0	0	0	6.84	0	0	0	0	0	0	0	0	0	0	0	0	0	0	0	0	0	0	69.08	0	0	0	0	0	0	0	0	0	0	0	2.87	0	0	0	0	0	0	0	0.23	0	0	0	0	0	0
C16orf95	0	0	49.92	0	0	6.61	0	0	0	0	0	0	0	0	0	0	0	0	0	0	0	0	0	0	0	0	12.04	0	4.27	0	0	26.45	0	0	0	0	0	0	0	0	38.09	9.72	0	0	0	0	0	0	0
C16orf98	0	0	0	0	0	0	0	0	0	0	0	0	0	0	0	0	0	0	0	0	0	0	0	0	0	0	0	0	0	0	0	0	0	0	22.88	0	0	0	0	0	0	0	0	0	0	0	0	0	0
C17orf104	0	0	0	0	0	0	0	0	0	20.43	0	0	0	4.48	0	0	0	0	0	0	0	4.11	0	0	0	0	0	0	0	0	0	0	4.16	0.45	0	0	0	0	0	0	0	0	0	0	0	12.83	0	0	0
C17orf49	0	0	10.7	0	13.56	75.69	29.86	47.12	12	0	0	84.44	0	6.04	41.83	15.97	37.47	104.7	30.3	47.23	2.35	9	29.64	24.74	0	0	0	0	0	0	0	8.51	84.75	0	48.2	0	41.16	0	24.65	0	15.78	18.36	29.66	5.06	0	0	0	0	0
C17orf51	0	0	0	0	0	0	0	3.04	0	0	0	0	0	0	0	0	0	0	0	0	0	0	0	0	0	0	0	0	0	0	0	0	0	0	0	0	0	0	0	0	0	0	0	0	0	0	0	0	0
C17orf53	0	0	0	0	0	1.3	0	0	0	0	0	0	20.95	0	0	0	0	0	15.15	9.42	0	0	39.36	8.31	0	0	0	0	0	168.84	4.69	0	36.8	0	0	3.05	56.69	4.48	12.51	0	0	0	0	0	0	0	0	5.55	0
C17orf58	0	0	0	27.05	7.5	51.75	0	0	0	0	0	0	0	6.66	0	0	0	0	0	0	0	19.92	39.29	0	0	0	0	73.85	0	43.77	0	10.59	0	0	0	26.91	0	0	0	0	52.29	0	1.04	0	9.43	0	0	52.07	0
C17orf62	0	0	0	2.12	0	0	0	0	0	0	13.31	0	0	6.37	0	0	0	0	14.1	0	0	0	0	3.12	15.51	0	0	0	3.12	0	0	0	0	0.51	0	0	30.16	9.54	0	0	0	11.22	0	0	0	0	0	2.09	0
C17orf67	0	0	0	0	0	0	0	0	0	0	0	0	0	0	0	0	0	0	0	0	0	0	0	0	0	0	0	0.98	0.95	0	0	0	0	0	0	0	0	0	0	0.31	0	0	0	0	0	0	0	0	0
C17orf70	0	0	0	0	0	0	0	0	0	0	0	0	0	0	0	0	0	0	0	0	0	0	0	0	0	0	0	0	0	0	0	0	0	0	0	0	0	0	0	0	0	0	0	0	0	5.52	0	0	0
C17orf72	0	0	0	0	0	0	0	0	0	0	0	0	0	0	0	0	0	0	0	0	0	0	0	0	0	0	0	0	0	0	0	0	0	0	0	0	0	0	0	0	0	0	0	0	0	0	0	0	0
C17orf75	218.42	332.59	262.16	88.39	17.6	100.25	20.85	164.53	0	276.19	0	20.19	180.44	256.15	0	6.04	46.64	77.48	42.25	59.21	163.09	150.27	151.88	135.77	0	0	188.17	108.29	82.03	184.37	104.76	183.15	219.9	39.33	0	69.59	133.2	117	114.54	3.29	23.62	237.65	3.46	41.84	50.3	177.41	84.42	15.69	198.71
C17orf76-AS1	205.01	565.44	1365.65	861.47	711.99	241.68	662.73	611.2	943.79	1080.08	783.1	795.08	1064.07	1132.09	436.8	582.03	496.49	454.8	713.36	1103.11	1352.12	1060.73	779.34	725.63	951.88	0	826.17	273.69	379.99	287.52	550.52	280.02	713.54	990.68	273.78	1197.76	368.94	359	517.52	1257.28	818.54	519.56	1063.6	403.55	249.72	658.5	908.77	1057.28	1076.78
C17orf80	0	33.19	0	9.66	2.3	0	22.31	0	0	28.22	23.63	33.55	31.26	0	0	25.87	0	0	5.14	4.62	0	5.34	61.93	8.15	23.05	0	0	80.92	0	1.02	0	44.08	4.15	0	0	34.5	0	0	0.78	83.4	1.38	0	0	0.65	12.73	10.31	0	0	31.7
C17orf85	0	5.47	0	43.17	0	2.16	102.09	0	4.86	13.52	65.57	0	0	0	0	0	2.93	21.16	66.76	24.99	1.5	13.3	16.41	15	0	0.28	0	0	15.56	0	0	0	27.31	0.99	0.44	0	0	23.76	8.76	0	2.83	0	4.3	3.24	0	1.76	37.73	0	4.42
C17orf89	0	0	31.5	0	0	0	0	0	0	0	38.38	27.25	0	0	0	0	0	0	0	26.82	35.14	11.2	0	0	0	5.54	0	14.14	21.16	0	58.27	31.77	0	25	0	46.31	0	0	19.75	0	17.43	0	0	0	21.21	0	13.18	34.46	0
C17orf96	0	0	0	0	5.74	0.9	0	0	0	2.33	0	0	0	0	0	0	0	0	0	0	0	0	0	0	0	0	0	0	0	0	0	12.16	3.31	0	0	0	0	0	1.68	0	0	0	0	0	0	0	0	0	0
C17orf97	0	0	15.71	0	0	0	0	0	0	4.18	0	0	0	0	0	0	0	0	0	0	0	7.45	0	1.57	0	0	0	0	0	0	0	0.81	0	0	0	0	0	9.32	0	0	0	0	0	2.51	0	0	0	26.34	7.04
C18orf21	0	0	0	58.12	0	0	0	0	0	0	0	0	12.43	0	0	52.17	0	0	23.31	66.72	151.19	0	7.82	4.9	44.94	0	0	48.17	2.12	9.38	0	19.89	56.57	93.41	2.05	4.71	0	13.22	47.4	0	0	108.55	0	0	6.57	12.3	79.59	32.01	76.09
C18orf25	20.06	74.06	49.91	150.52	80.88	97.1	70.84	42.3	2.45	105.67	140.4	161.47	122.07	3.09	221.54	0	11.08	163.36	69.83	87.23	210.2	120.15	66.37	115.05	98.53	0.57	140.09	67.79	51.13	237.75	90.08	120.88	109.59	127.71	49.28	4.22	100.39	199.81	25.96	127.61	237.55	138.8	112.97	321.42	126.77	81.4	193.58	67.83	7.12
C18orf32	0	0	32.47	0	0	0	0	0	0	24.57	63.3	8.16	13.56	0	12.11	0	7.95	37.57	0	32.27	3.76	0	113.48	5.6	0	0	0	92.75	90.18	0	216.44	0	1.44	5	2.33	11.47	0	16.07	85.8	111.11	41.95	13.99	0	39.94	97.03	0	0	15.05	62.47
C18orf54	20.15	2.86	0.82	8.18	37.1	21.92	0	0	0	1.84	31.79	0	22.91	41.89	63.12	0	16.32	2.92	70.16	45.01	0	13.56	10.19	17	1.33	0.74	0	6.18	41.09	7.06	0	15.08	52.67	24.21	5.99	56.06	5.21	65.65	26.59	0.11	0	17.73	0	0	2.85	33.34	0	13.2	12.72
C18orf56	0	0	0	0	0	0	0	0	0	0	0	0	0	0	0	0	0	0	0	0	0	0	0	0	0	0	0	0	0	0	0	0	13.91	0	0	0	0	0	0	0	0	0	0	0	0	0	0	0	0
C18orf8	179.74	0	0	0	0	0	68.63	0	0	0	0	63.06	0	0	0	0	0	0	0	0	0	62.09	0	0	0	0	1.78	0	3.91	14.68	52.32	4.89	0	0	0	0	0	0	2.13	0	0	7.19	0	0	0	0	0	0	91.05
C19orf10	219.35	62.3	14.63	14.09	0	27.58	10.75	0	61.94	0	0	23.66	7.54	17.34	0	0	32.3	12.57	10.9	0	0	25.26	0	5.94	2.47	0	0	0	0	6.58	6.75	0	0	0	4.96	6.19	46.6	0	7.15	7.07	0	0	0	4.74	6.14	14.91	1.91	11.97	71.12
C19orf12	0	0	0	0	0	0	0	0	0	15.18	0	0	0	0	37.66	0	0	0	0	0	0	3.29	0	0	0	0	0	0	0	0	0	8.55	0	0	0	0	0	0	0	0	0	0	0	0	0	0	0	0	8.53
C19orf24	0	0	0	0	10.66	0	0	0	0	0	0	0	0	0	0	0	9.05	0	0	0	0	0	0	0	0	0	9.74	0	0	0	4.94	0	0	0	2.71	0	1.82	7.7	0	0	3.69	0	0	0	0	10.85	0	0	6.5
C19orf25	0	0	0	0	0	0	0	0	0	0	0	0	68.08	0	0	0	0	0	33.13	2.71	0	2.28	0	0	0	2.85	0	0	0	0	0	0	0	0.68	3.99	18.08	0	0	0	0	0	0	0	0	0	0	0	0	15.83
C19orf33	0	40.51	19.51	17.84	37.1	7.76	0	0	0	59.29	56.24	19.97	19.08	13.17	0	0	31.5	63.65	0	50.75	23.54	24.63	0	7.52	12.51	0	5.31	72.54	57.8	11.1	33.7	19.4	26.68	45.87	77.41	118.44	124.28	97.95	35.69	21.16	12.77	34.23	0	134.63	31.08	31.46	16.84	15.15	23.84
C19orf40	0	0	0	0	0	0	0	0	0	0	0	53.66	0	0	7.72	0	5.7	0	4.55	0	0	52.21	0	18.62	57.98	0	0	0	0	65.09	0	1.91	0	0	46.5	2.62	0	22	76.17	0	0	0	10.89	0	82.36	2.08	0	8.03	0
C19orf43	69.76	42.99	27.56	9.47	48.4	37.95	57.8	22.8	9.25	0	41.27	0	10.12	0	49.91	0	13.13	16.89	43.92	11.97	35.69	13.07	9.82	25.75	3.32	2.15	3	4.32	7.98	5.89	0	39.86	6.49	23.38	43.32	12.77	1.12	21.34	76.12	16.41	0	33.49	70.38	12.75	0	40.01	18.9	61.76	11.94
C19orf44	0	0	0	19.04	0	0	0	0	0	0	0	0	0	0	0	0	0	0	0	0.82	1	0	0	8.03	0	0	0	0	0	0	0	0	0	0	0	0	0	0	2.7	0	0	0	0	0	0	4.9	0.83	33.18	0
C19orf47	0	0	0	0	0	0	0	0	0	0	0	0	4.13	0	0	0	0	0	0	0	0	0	0	0	0	0	0	0	0	0	0	0	0	0	0	0	0	0	0	0	0	0	0	0	0	0	1.05	0	0
C19orf48	0	0	51.75	17.79	18.74	0	0	0	4.11	69.62	39.77	23.53	66.29	25.67	3.69	9.14	16.48	18.94	16.42	32.87	69.1	27.09	81.97	14.18	0	0	244.78	90.02	36.54	18.29	41.54	7.83	3.09	98.66	89.45	7.86	7.32	33.06	7.68	1.73	11.45	18.5	11.96	36.89	0	53.33	17.97	14.04	0
C19orf52	0	0	0	17.04	17.72	0	0	0	0	0	0	0	9.11	0	0	0	0	0	0	0	0	0	0	0	0	0	0	0	0	0	12.24	11.12	0	0	0	11.22	0	0	0	90.68	0	0	0	0	0	0	0	0	0
C19orf53	132.05	75.02	87.71	97.12	148.87	21.55	50.43	79.58	32.27	97.83	259.13	147.91	141.32	299.92	246.74	80.39	97.23	58.94	153.26	200.44	235.01	106.43	154.24	85.71	185.36	0	15.7	162.5	139.44	298.16	118.62	68.27	205.67	86.64	210.39	338.51	187.76	187.59	263	46.87	259.87	183.41	117.47	119.2	151.33	474.66	108.35	232.7	62.52
C19orf54	153.83	35.01	0	0	0	8.37	0	0	0	0	0	8.56	0	83.96	0	0	10.36	11.49	9.96	0	0	1.76	0	0	0	0	0	0	4.07	0	7.38	0	0	0	0	0	0	0	0	0	11.04	0	0	0	0	0.86	0	0	0
C19orf55	14.76	0	0.6	0	3.84	0	0	0	0	0	64.61	0	160.21	2.52	0	0	1.2	0	0	2.92	14.66	3.4	0	0	0	0	0	1.07	0	6.38	2.65	0	18.74	0	0.44	0	1.31	8.32	1.93	0	0	6.55	101.05	0	19.59	13.08	0	0	0
C19orf60	0	0	0	0	0	0	0	0	0	0	0	3.33	0	0	0	0	0	0	0	3.76	0	1.37	0	0	0	0	0	6.05	0	0	7.91	9.06	0	0	0	1.74	0	0	7.42	0	0	3.81	0	0	18.14	3.15	0	0	0
C19orf66	0	0	0	12.48	14.43	0	6.35	0	0	4.67	0	0	10.17	0	0	0	0	0	0	0	0	0	0	0	0	1.42	0	0	103.06	0	0	0	0	14.62	0	0	0	0	0	0	0	0	0.8	15.41	4.14	5.87	0	5.89	0
C19orf68	0	0	0	0	0	0	0	0	0	0	0	0	0	0	5.22	0	0	0	13.79	0	0.36	0	0	0	0	0	0	0	0	0	0	6.4	0	0	1.57	0	0	0	0	0	42.15	0	0	0	7.77	0	0	0	0
C19orf70	0	0	11.3	0	8.07	10.13	17.78	0	0	13.08	41.92	0	0	20.06	20.47	0	0	0	0	3.68	17.93	26.8	14.05	0	8.17	0	3.69	9.44	6.55	0	5.58	0	7.99	29.99	18.45	5.11	12.38	11.67	11.08	8.5	4.17	37.24	3.69	5.47	23.6	0	0	13.19	36.74
C19orf82	0	0	0	0	0	0	0	0	0	0	0	0	0	0	0	0	51.82	0	0	12.33	0	0	0	0	0	0	0	41.19	0	0	0	118.32	200.85	0	0	0	0	1.37	0	0	0	42.45	57.9	0	0	0	9.62	34.4	0
C1D	0	11.49	32.88	132.14	98.66	51.37	62.06	24.49	19.86	116.58	32.05	16.99	37.87	22.01	17.78	40.47	5.98	54.4	15.72	57.57	44.71	28.07	68.23	45.41	49.88	0	2.4	5.88	98.91	25.59	43.8	28.1	65.47	51.85	0	28.63	10.8	127.95	18.19	29.68	43.46	13	6.53	0	65.55	63.11	0	41.14	86.7
C1DP1	0	0	0	0	0	0	0	0	0	0	0	0	0	0	0	0	0	0	0	6.76	2.57	0	0	0	0	0	0	0	6.01	0	0	0	0	0	0	0	2.52	5.35	0	1.95	0	0	4.1	0	0	0	0	0	0
C1GALT1	0	53.08	0	62.33	0.75	50.83	95.15	0	15.22	105.03	0	22.06	9.27	61.37	0	0	125.71	1.93	1.67	24.65	0	7.97	105.09	1.37	92.9	0	48.14	219.49	0	82.45	0	5.89	115.85	1.07	0	0	12.46	0.27	92.02	67.54	28.42	68.65	0	0.36	0	35.73	75.66	6.62	44.24
C1GALT1C1	37.16	10.56	37.59	55.78	195.69	18.6	71.81	51.51	145.29	114.87	183.2	223.73	149.13	34.32	796.45	45.24	186.05	82.93	43.13	83.82	183.68	357.27	183.26	86.21	4.89	0	187.02	21.6	73.17	0	26.71	0	100.99	0	130.89	0.68	138.9	41.77	139.68	305.78	158.09	178.39	142.07	162.73	44.71	31.68	95.64	12.11	0
C1QBP	0	91.67	41.79	40.37	83.96	85.33	0	19.45	47.32	9.07	12.73	36.15	149.88	0	35.47	150.02	99.8	19.61	137.34	112.29	41.77	52.02	8.38	17.01	19.82	0	177.6	25.8	38.58	15.08	54.12	70.25	59.09	127.4	0	23.63	41.95	10.11	37.67	0	37.57	82.62	20.15	0	14.07	31.32	63.39	84.57	176.84
C1QTNF1	0	0	0	0	0	0	0	0	0	0	0	0	0	0	0	0	0	0	0	0	0	0	0	0	0	0	0	0	0	0	0	0	0	0	0	0	0	0	0	0	0	0	0	0	0	0	0	0	0
C1QTNF6	0	0	26.59	0	2.9	0	10.46	0	0	0	0	0	0	0	0	0	6.72	0	0	17.53	0	0	0	0	0	0	0	0	33.12	0	6.56	4.97	0	0	0	0	0	0	17.14	0	0	27.76	0	0	0	0	1.13	1.29	0
C1QTNF9B-AS1	0	41.65	0	0	0	0	0	0	0	0	0	0	0	0	0	12.17	0	0	0	9.48	0	0	0	0	0	0	0	0	0	0	0	0	0	7.88	0	0	0	0	0	0	0	0	0	0	0	0	0	0	0
C1R	0	0	0	0	0	0	11.53	0	0	0	0	0	0	1.86	0	0	0	0	11.68	46.27	0	6.71	0	0	0	0	24.95	0	192.25	0	0	1.64	0	0	23.99	0	106.13	0	0	2.57	0	0	1.16	0	5.28	0	0	0	0
C1RL	0	0	0	0	0	0	0	0	0	0	0	0	0	0	0	0	0	17.53	0	0	0	0	0	0	0	0	0	17.1	0	0	0	0	0	0	0	0	0	0	0	33.58	0	0	0	0	0	0	0	9.05	0
C1RL-AS1	0	0	0	27.79	0	0	0	0	0	0	0	62.01	0	0	0	0	0	0	0	0	0	7.5	0	0	24	0	0.52	0	0	0	0	0	0	0	0	3.66	0	0	0	0	0	0	0	0	5.68	0	0	0	0
C1S	0	0	0	0	0	0	0	0	0	0	0	0	0	3.41	0	40.78	0	0	0	88.36	0	0	0	0	0	0	0	0	0	0	0	0	0	0	29.76	0	0	0	0	0	0	0	0	0	2.33	0	0	0	0
C1orf106	0	0	1.83	3.08	8.55	48.73	0	0	0	0	35.75	13.81	0	0	0	10.03	0	2.75	0	14.34	0	0	58.15	0	0	0	0	0	0	47.23	5.43	0	0	0.78	8.98	0	0	0	36.76	0	0	0	0	0	0	16	1.54	1.61	0
C1orf109	145.2	106.09	0	57.09	0	4.52	0	0	8.87	0	98.31	139.77	0	21.17	2.52	4.6	41.32	0	4.44	40.83	0	0	0	0	0	0	0	162.93	4.44	39.93	0	1.98	21	1.75	23.78	103.67	120.96	18.22	1.16	0	0	38.67	0	0	0	27.64	0	2.44	0
C1orf110	0	31.53	0	0	5.64	0	114.28	0	0	0	0	0	14.22	0	0	0	0	0	0	0	0	0	0	0	0	0	23.33	0	0	0	0	0	0	0	0	0	0	0	0	0	0	0	3.55	0	0	0	178.19	0	20.44
C1orf112	0	0	0	29.61	2.47	0	24.26	0	0	0	0	33.15	0	148.75	27.52	70.28	0	0	0	12.98	0	1.64	114.75	47.49	19.95	0	0	84.58	63.08	0	0	56.34	19.51	1.3	0	0	0	5.01	3.5	0	0	1.14	0	10.9	4.66	133.33	0	9.39	0
C1orf115	0	0	0	0	0	0	0	0	0	0	0	0	0	0	0	0	0	0	0	0	0	0	0	0	0	0	0	0	0	0	0	0	0	0	0	0	0	0	0	0	0	0	0	0	0	0	0	0	0
C1orf116	17.01	0	56.7	4.26	10.33	0	29.32	0	66.51	47.8	6.71	41.04	21.82	1.18	9.35	17	0	14.99	18.56	2.02	75.1	73.45	26.15	0	32.39	0	5.73	105.65	1.79	0	13.22	49.99	37.96	100.44	188.88	0	38.7	118.15	0	0.58	0	14.97	0.41	7.88	19.87	131.33	13.65	30.12	49.67
C1orf122	0	0	0	0	0	0	0	0	9.02	0	0	0	0	0	16.23	0	0	0	14.28	11.68	0	0	0	0	6.48	0	0	0	2.6	0	0	0	0	0	0	12.17	0	0	3.75	0	0	0	0	3.11	0	3.26	0	20.92	0
C1orf123	52.5	16.16	115.86	39.4	68.29	71.4	0	142.37	89.8	125.4	72.47	31.86	35.12	14.55	132.72	78.45	19.33	11.72	0	128.7	30.82	52.4	54.51	22.14	0	0	91.54	0	16.61	130.8	95.36	31.43	190.74	14.42	161.81	0	142.37	11.51	197.17	0	4.7	9.1	75.66	6.63	62.94	68.32	67.56	4.03	24.86
C1orf131	0	0	56.88	128.92	32.25	241.55	28.4	0	27.26	97.63	117.33	62.48	88.32	58.94	42.3	72.11	46.02	140.77	97.68	9.27	88.42	17.94	46	135.74	0	1.11	58.95	25.4	52.7	308.97	93.02	35.08	31.29	41.99	25.75	3.15	15.38	68.54	10.03	0	71.4	81.27	342.54	19.75	0	137.06	65.9	93.43	3.08
C1orf132	0	0	0	0	0	0	0	0	0	0	0	0	0	0	0	0	0	0	0	0	0	0	0	0	0	0	0	0	0	0	0	0	0	0	0	0	0	0	0	0	0	0	0	0	0	0	0	0	0
C1orf159	0	0	0	0	0	0	0	0	0	0	0	0	0	0	0	0	0	0	0	0	0	0	0	0	0	0	0.59	0	0	0	0	0	0	0.51	0	0	0	0	0	0	0	0	0	0	0	0	0	0	0
C1orf170	0	0	0	0	0	0	0	0	0	0	0	0	0	0	0	0	0	0	0	0	0	0	0	0	0	0	0	0	0	9.09	0	0	0	0	0	0	0	0	0	0	0	0	0	0	0	0	0	0	0
C1orf172	0	0	17.31	0	0	0	11.67	9.21	0	0	0	0	4.09	1.88	0	0	2.25	20.46	17.73	67.66	0	0	3.97	0	0	0	0	0	0	0	0	3.33	16.61	0	0	3.36	1.35	0	0	0	0	4.89	0	0	0	0	1.03	0	0
C1orf174	33.03	140.75	36.09	90.9	68.75	68.28	69.38	0	52.47	190.3	306.17	148.01	371.2	18.31	25.42	14.63	34.05	464.43	504.82	88.18	4.97	114.11	235.79	99.27	4.35	1.41	117.16	36.01	231.14	160.75	144.42	80	53.87	24.38	16	65.31	96.63	26.91	52.81	458.08	71.01	206.21	23.01	76.53	176.4	17.49	1.12	37.43	101.67
C1orf186	0	0	0	0	0	0	0	0	0	0	0	0	0	0	0	0	0	0	0	0	0	0	0	0	0	0	0	0	0	0	0	0	0	0	0	0	0	0	0	0	0	0	0	0	0	0	0	0	0
C1orf198	0	16.49	124.5	25.41	31.46	7.1	16.62	0	21.28	61.17	31.48	32.51	42.71	32.17	31.9	0.8	20.3	74.49	42.11	72.87	0	6.68	32.02	40.55	15.28	0	24.44	127.6	57.66	35.03	6.08	43.44	0	63.52	18.85	68.27	28.08	0	1.39	0	1.95	30.19	0.35	106.35	6.33	108.2	0	31.35	36.65
C1orf21	0	0	0	95.04	0	0	0	0	3.73	0	0	0	0	172.53	0	0	48.95	0	0	1.61	0	0.29	0	0	0	0	0	6.9	0	0	0	6.79	0	0	0	0	0	16.22	0	0	0	0	0	29.07	0	0.67	12.87	0	82.45
C1orf210	0	0	1.52	0	0	0	0	0	23.87	0	0	89.35	0	0	0	0	0	92.15	14.52	0	0	2.16	0	0	0	0	0	0	1.32	0	0	0	0	0	0	0	0	1.18	0	0	0	0	0	0	0	0	0	55.83	0
C1orf216	16.6	0	0	0	0	0	0	0	0	0	0	0	0	0	0	0	0	0	0	8.53	0	0	0	0	0	0	0	0	0	0	0	0	0	0	0	0	0	0	3.37	0	0	0	0	0	0	0	0	0	1.31
C1orf226	0	0	0	0	0	0	0	0	0	0	0	0	0	0	0	0	0	0	0	12.22	0	0	0	23.77	0	0	0	0	0	0	0	0	0	0	0	0	0	0	0	0	0	0	0	8.14	0	0	6.11	0	0
C1orf233	0	0	0	0	0	0	0	0	0	0	0	0	0	0	0	0	0	0	0	0	0	0	0	0	0	0	0	3.79	0	0	0	0	0	0	0	0	0	6.53	0	0	0	0	0	0	0	0	0	0	0
C1orf27	70.09	12.28	63.69	126.76	37.08	63.49	16.51	0	207.58	96.65	60.14	60.87	49.24	1.76	38.03	0	15.44	32.72	33.64	87.42	151.01	56.08	44.9	145.42	106.91	0.8	35.48	20.37	58.47	58.19	24.34	151.32	50.55	13	153.52	49.43	83.26	88.31	233.7	186.67	75.95	136.72	29.59	106.51	42.42	230.65	87.49	140.66	47.24
C1orf35	0	22.14	12.62	0	3.38	8.96	7.44	27.09	0	5.48	32.5	10.92	6.01	16.8	17.14	0	0	0	15.08	1.18	0.59	22.44	19.44	2.06	0	0	1.54	17.24	1.37	5.25	0	0	0	30.09	0	11.99	6.91	34.19	14.83	0	17.46	0	62.73	0	0	6.88	0	12.42	6.15
C1orf43	145	169.94	46.04	500.41	168.27	8.23	221.47	51.61	208.85	61.12	171.56	86.34	156.68	39.07	127.5	96.29	206.08	161.79	321.07	103.2	630.6	9.26	213.39	99.83	108.13	0	187.1	305.57	69.12	128.58	336.83	260.11	236.33	241.41	373.48	305.2	173.51	3.05	342.19	93.26	411.29	150.01	212.45	97.72	70.94	153.53	19.64	235.92	322.5
C1orf50	0	0	0	0	0	0	0	0	129.08	0	0	0	0	0	0	0	0	51.51	0	0	1.59	0	0	0	0	0	0	0	28.41	0	0	0	0	0	0	0	0	0	0	0	0	25.36	0	0	0	0	0	0	8.34
C1orf51	95.86	0	0	9.64	4.16	0	249.58	0	0	0	0	68.65	20.32	0	0	108.91	24.7	0	27.81	170.57	0	33.11	37.32	98.55	0	0	1.53	12.19	0	0	143.01	163.91	74.92	174.96	408.65	0	142.28	144.84	0	0	4.29	0	0	0	47.01	0	0	4.63	88.44
C1orf52	127.82	0	13.09	5.78	4.01	12.57	8.82	0	65.46	148.03	73.87	17.9	37.1	5.84	25.4	5.23	44.24	28.52	49.45	97.23	4.32	0	0	76.62	5.61	0	71.43	14.14	19.5	149.78	13.84	0	3.97	5.55	52.12	44.02	0	114.09	11.73	259.28	2.07	138.06	267.86	9.73	0	45.7	48.57	6.55	10.94
C1orf53	0	0	0	0	0	0	0	0	0	0	0	0	0	5.4	0	0	0	0	0	0	0	0	0	0	0	0	0	0	0	0	0	0	0	0	0	0	0	0	0	0	57.47	34.23	0	0	0	0	0	0	0
C1orf54	0	0	0	0	0	0	19.73	0	0	0	35.44	22.72	0	0	0	0	0	0	0	0	0	17.84	0	51.87	0	0	0	0	0	0	0	0	0	0	0	12.8	111.42	0	0	148.58	0	0	0	6.83	0	0	0	0	0
C1orf56	155.53	250.34	265.39	181.57	112.4	196.96	64.6	93.73	383.22	65.93	247.99	174.84	162.97	26.83	94.25	130.54	88.35	179.32	196.5	126.63	136.92	107.45	100.92	180.79	0	2.95	40.57	131.38	147.25	36.33	66.75	4.41	0	33.33	182.96	74.65	63.56	58.39	87.32	50.88	135.99	48.48	105.1	4.34	110.85	24.66	71.71	66.62	134.53
C1orf63	243.03	99.35	2.89	21.87	36.19	0	55.94	0	0	24.57	71.89	15.39	73.88	0	0	0	0	48.78	0	85.62	16.91	0	113.06	105.78	24.21	8.75	0	10.38	54.16	2.99	0	28.7	0	168.23	31.44	11.76	0	0	23.79	22.94	22.38	0	41.72	48.59	0	100.66	75.72	105.09	0
C1orf74	0	0	0	4.38	0	0	0	0	0	0	0	0	14.07	0	7.7	102.8	0	15.64	0	2.77	0	6.05	13.65	86.85	0	0	0	3.82	0	0	0	0	0	0	0	0	146.52	0	73.82	0	42.37	0	0	0	0	0	2.37	0	0
C1orf85	0	0	0	0	17.11	0	0	0	14.24	0	0	0	0	0	0	0	0	0	71.65	51.71	45.62	10.58	0	35	0	1.66	0	0	0	0	0	0	6.67	32.76	0	0	104.1	0	0	29.73	4.9	9.74	0	0	12.71	3.28	35.77	0	0
C1orf86	0	0	0	0	0	0	0	0	0	0	14.13	0	11.95	3.31	0	0	0	0	0	0	0	0	0	0	0	0.3	0.84	0	0	1.65	0	0	0	0	0	0	0	0	0.76	1.02	0	63.13	0	11.91	0	1.31	1.51	0	0
C2	0	0	0	0	0	0	0	0	0	0	0	0	0	0	0	0	0	0	0	0	0	0	0	0	0	0	0	0	0	0	0	0	0	0	0	0	0	0	0	0	0	0	0	0	0	0	0	0	0
C20orf112	0	2.5	0.36	0	0.76	0	1.68	0	0	0	31.18	0	0	0.54	1.93	0	0	0	1.7	1.74	0	0	1.14	0.93	1.93	0	0	0	4.02	0	0	0	0.5	30.31	1.17	0	0	0	0	4.01	4.72	4.75	0	9.25	0.96	0	0	1.24	0
C20orf194	7.65	0	0	0	1.49	0	0	0	0	0	0	0	0	7.55	0	9.31	0	0	0	0	4.66	1.98	0	0	0	0	2.58	0	2.96	34.14	8.7	0	81.12	0	0	0	8.57	0	0	0	3.08	4.77	0.41	0	0	0	0.58	8.94	0
C20orf196	0	0	4.31	13.32	0	0	0	0	0	0	42.01	0	56.99	0	0	129.68	0	0	20.6	21.34	107.39	91.98	0	22.46	0	0	0	61.92	52.43	0	0	0	43.51	0	136	0	12.59	20.02	0	0	14.31	0	0	0	11.61	9.4	0	13.9	0
C20orf197	0	0	0	0	0	0	0	0	0	0	0	0	0	0	0	0	0	0	26.62	0	0	0	0	0	0	0	0	0	0	0	0	0	0	0	0	0	0	0	0	0	0	0	0	0	0	0	0	0	0
C20orf24	133.59	18.97	64.13	41.77	75.3	32.7	102.02	20.13	0	18.77	130	83.05	89.35	10.28	51.39	584.03	14.75	29.81	103.36	26.89	70.36	99.98	8.67	81	0	0	0	4.85	0	2.6	24	1.82	107	204.06	20.59	63.58	114.46	50.22	22.03	161.29	2.99	5.34	134.76	185.32	47.73	26.52	27.14	26.02	5.27
C20orf27	0	0	0	0	0	10.13	0	0	0	18.14	0	0	0	0	0	4.76	3.17	0	24.01	0	0	0	0	6.81	2.72	0	20.91	0	4.36	4.83	3.72	0	0	3.2	6.83	1.14	0.92	0	0	2.13	1.93	3.44	0	0	6.76	2.74	0	2.2	9.8
C20orf96	0	0	0	0	0	0	0	52.84	0	0	0	10.97	0	0	0	0	5.77	0	0	1.55	0	4.51	0	0	0	0	0	0	4.13	0	33.21	0	0	0	0	17.93	0	3.3	0	0	12.99	0	0	0	0	0	0	0	0
C21orf119	0	0	0	0	0	0	13.78	0	0	0	0	30.33	0	0	0	0	15.95	0	0	0	0	0	0	0	44.34	0	0	0	17.77	5.62	4.32	0	8.26	0	0	0	0	0	0	0	0	34.66	19.08	0	0	6.37	0	2.56	17.09
C21orf2	0	0	0	0	0	0	0	0	0	0	0	0	0	0	0	0	0	0	0	25.82	0	0	0	0	0	0	0	0	0	0	0	0	0	0	0	0	0	0	0	0	0	0	0	0	0	0	0	0	0
C21orf33	36.79	73.15	96.77	64.43	52.94	46.03	70.24	11.09	170.82	15.51	130.59	118.48	34.45	62.23	0	76.95	29.8	139.57	28.47	52.37	102.94	93.19	28.65	71.77	46.8	0	3.64	248.19	45.28	52.99	13.22	22.02	109.46	0	173.16	11.45	110.87	62.24	46.68	82.3	44.48	47.1	0.88	20.14	8.02	53.56	130.82	33.87	37.74
C21orf58	0	0	0	0	0	0	0	0	0	0	0	0	6.31	0	0	0	0	0	0	10.48	0	0	0	0	0	0	0	3.08	0	0	0	0	0	0	0	0	0	0	0	0	0	1.64	0	0	0	1.81	0	0	0
C21orf59	0	37.99	0	0	11.77	0	8.64	0	17.84	67.35	18.58	6.34	8.95	0	0	0	7.37	0	0	10.28	41	0	8.68	0	48	0	0	31.51	0	17.17	0	20.93	18.08	3.23	0	6.19	6.02	0	0	0	0	5.35	0	0	11.48	13.12	0	15.03	0
C21orf67	0	0	4.49	0	8.18	0	0	0	0	7.79	4.63	0	0	0	0	0	0	0	0	0	0	0	0	0	0	0	0	0	0	0	0	0	0	0	0	0	0	0	0	0	0	0	0	0	0	0	0	0	0
C21orf91	0	0	0	16.25	0.84	42.4	0	0	0	10.91	0	35.33	21.47	147.88	0	0	0	0	0	22.21	53.45	0	85.66	0	0	0	0	42.37	0	0	0	14.38	0	0	8.58	89.48	0	0	0	0	9.31	0	0	0	0	0	0	42.04	0
C22orf23	0	0	0	0	0	0	0	0	0	0	0	0	0	0	0	0	0	16.29	0	0	0	0	0	0	16.01	0	0	0	0	0	0	0	0	0	0	4.68	0	6.99	0	0	0	0	0	0	0	0	3.78	0	0
C22orf29	0	68.6	26.06	10.26	41.89	0.88	23.06	0	3.94	73.52	166.69	73.27	1.08	3.72	2.66	35.64	35.56	19.78	15.57	62.07	0	41.71	0	40.32	0	0	0	140.4	0	412.12	16.87	37.24	31.09	471.87	6.2	0	184.93	0	0.61	0.09	140.6	0	241.71	0	13.16	0	0	76.97	47.65
C22orf39	0	0	0	43.7	14.86	0	0	0	0	168.58	0	0	1.2	0	0	0	18.6	0	0	10.07	186.36	40.23	7.41	0	0	0	0	2.08	0	1.98	4.91	8.79	0	0	11.85	0	1.36	0	1.85	0	2.56	0	0	0	9.16	0.4	0	0	0
C22orf46	0	0	0	0	33.52	0	0	0	0	23.3	14.26	30.37	9.94	0.65	0	0	0	0	0	0	0	0	0	0	0	0	0	1.16	7.63	2.81	0	0	0	34.62	0	0	0	0	0	0	0	0	0	0	23.64	6.38	0	0	11.73
C2CD2	0	0	10.33	14.48	1.01	1.26	58.08	0	0	0	36.62	19.81	0	23.37	1.28	0	0	0	0	0	0.19	17.77	0	2.03	18.62	0	38.4	0.93	0	6.51	63.66	7.26	5.15	13.47	0	0	24.35	0	0	0	36.63	0	0.31	109.22	2.53	27.6	0	4.52	0
C2CD2L	0	0	0	0	0	0	0	0	0	0	0	0	0	0	0	0	0	0	0	0	0	0	0	0	0	0	0	0	0	0	0	0	0	0	0	0	0.49	0	0	0	0	0	0	0	0	0	0	0	6.3
C2CD3	0	0	0	84.65	51.03	15.44	0	0	0	39.69	8.21	32.55	46.23	0	120.67	0	3.7	0	0	3.72	0	108.73	48.6	21.32	0.91	0	0	42.56	29	64.08	65.46	8.17	0	0	0	27.42	139.73	3.71	80.92	194.54	94.08	6.66	0	47.62	0	0.92	2.05	4.31	187
C2CD5	0	0	18.42	2.99	0	165.37	30.53	0	0	0	0	167.53	0	29.71	0	0	0	10.65	0	0	0	0	0	0	3.06	0	0	24.16	0	6.88	16.51	0	0	0	0	0	0	0	0	0	0	0	0	0	0	0	0	3.29	0
C2ORF15	0	0	0	0	0	0	10.31	0	0	0	0	0	0	0	0	0	0	0	0	0	0	0	0	0	0	0	0	0	0	0	0	5.87	3.78	0	0	0	0	0	0	0	0	0	0	0	0	0	0	0	0
C2orf15	0	65.94	0	0	10.99	5.61	0	0	0	20.35	53.97	8.8	25.43	27.81	97.2	2.67	10.67	32.74	73.54	0	0	0	0	8.85	0	0	99.18	22.81	0	0	8.09	123.51	45.51	4.1	0	37.67	97.52	0	65.94	83.69	59.58	46.36	0	8.83	0	33.54	43.23	64.42	3.81
C2orf27A	0	0	148.97	0	10.93	0	0	0	0	0	0	0	11.24	0	0	0	12.37	0	16.26	23.71	0	0	0	0	0	0	0	0	4.43	29.44	38.96	18.36	1.2	0	0	0	13.66	0	0	133.64	0	3.36	0	1.77	0	1.85	0	0	3.32
C2orf42	0	35.11	0	6.18	8.58	0	0	29.8	0	0	0	17.52	0	0	0	0	0	0	0	0	0	0	0	0	0	0	210.53	0	0.87	0	0	0	0	28.85	0	0	0	0	1.25	0	0	0	0	0	0	0	0	0	0
C2orf43	0	32.75	5.32	22.55	45.1	0	0	0	0	0	260.67	43.07	12.96	0	0	0	0	0	27.55	0	0	0	0	0	1.62	7.79	190.89	0	0	0	26.13	0	0	0	0	292.52	0	29.5	0	0.21	0	27.67	0	24.1	40.35	10.45	4.45	6.59	4.37
C2orf44	0	31.76	9.31	10.79	23.69	66.9	42.69	0	0	0	0	0	0	0	0	1.59	0	0	13.47	0.57	0	0	87.06	0	0	0	0	0	0	39.17	0	0	0	0	0	0	0	73.55	0	0	145.19	35.78	0	0	9.4	0	0	6.11	21.97
C2orf47	120.67	0	0	0	0	0	30.98	0	4.91	45.6	0	0	0	7.74	0	4.49	92.51	8.98	0	9.94	0	28.93	0	26.5	29.99	0	42.24	0	8.49	0	0	0	0	1.38	0	0	0	0	0	0	0	3.22	0	0	4.38	0	0	2.85	73
C2orf49	0	0	0	0	5.95	0	0	0	8.38	38.53	13.52	9.6	0	27.65	37.68	0	0	0	0	0	4.13	0	0	25.3	6.01	0	0	0	36.16	0	31.87	13.06	1.96	0	1.51	8.52	10.65	4.3	45.24	58.69	3.07	5.49	0	5.78	7.47	15.12	30.19	0.39	0
C2orf68	140.54	289.99	83.41	115.88	104.93	185.12	126.34	370.29	0	183.29	167.77	7.94	37.6	21.63	51.95	15.56	150.34	97.04	51.2	131.57	65.56	59.86	39.26	87.72	55.48	2.69	19.49	93.42	116.33	64.03	14.03	142.49	4.02	132.07	0	267.86	18.69	28.42	124.74	14.97	186.26	77.14	16.52	74.85	20.6	63.39	25.38	42.18	126.82
C2orf69	42.79	4.05	0.58	12.49	0	0	0	0	1.74	6.01	22.5	55.92	26.71	19.32	6.27	0	21	3.18	16.56	23.69	25.54	3.28	9.26	3.76	0	0.41	0	15.55	13.54	8.88	53.82	22.9	1.22	0.24	0	5.48	7.8	14.75	48.86	1.14	15.33	22.82	1.37	24.03	24.87	22.03	8.7	36.37	16.88
C2orf74	0	0	22.77	26.72	77.85	153.03	0	158.13	0	0	0	173.29	20.01	0	0	62.17	276.25	62.78	28.94	68.49	121.81	202.71	69.62	44.5	0	0	32.68	20.44	63.12	144.66	15.53	183.41	144	115.7	0	76.33	103.9	0	142.33	276.16	197.36	255.82	147.37	119.73	9.42	19.06	5.07	29.89	79.45
C2orf76	0	0	0	0	0	0	0	0	0	12.6	35.38	25.12	0	49.72	39.44	0	0	0	34.71	0	28.35	15.49	34.93	0	3.94	0	74.66	49.37	0	17.46	0	0	0	0	0	0	0	0	0	0	4.02	0	0	18.89	0	0	0	41.3	0
C2orf81	0	0	0	0	0	0	0	0	0	0	0	0	0	0	0	0	0	0	0	0	0	0	0	0	0	0	0	0	0	0	0	0	0	0	0	0	0	0	0	0	0	0	0	0	0	0	0	0	0
C2orf82	0	40.01	0	0	0	0	0	0	0	0	0	0	0	162.46	0	0	0	0	0	34.74	0	0	0	0	69.22	0	0	0	46.37	0	0	0	0	0	0	0	0	0	0	0	0	0	0	0	0	0	0	2.03	0
C3	0	0	0	0	0	304.18	5.22	0	0	0	0	0	0	0	43.1	24.7	0	0	0	0	0	124.23	178.82	97.19	0	0	0	0	5.98	0	180.43	0	33.03	0	0	0	0	0	67.1	0	0	0	0	0	202.43	0	0	3.77	0
C3orf14	0	0	176.02	87.65	178.78	171.31	74.31	0	23.78	162.74	86.36	61.32	140.6	48.54	119.6	29.08	244.41	58.64	90.21	0	96.98	5.04	134.69	291.11	0	0	98.2	8.47	85.29	215.75	455.02	99.1	373.77	1.67	13.5	0	130.16	70.61	275.71	0	0	112.12	0	97.39	0	51.43	0	54.1	0
C3orf17	22.64	0	17.48	0	0	0	62.97	0	0	0	59.83	163.65	75.23	0.7	48.02	0	27.39	0	78.49	57.01	0.7	0	113.07	36.7	101.13	0	157.58	0	5.15	7.24	0	0	196.22	0	1.61	0.67	0	0	53.11	0	44.61	114.28	0	0	6.65	195.99	3.72	22.02	17.35
C3orf33	0	32.95	0	0	0	0	0	0	10.63	0	0	0	18.1	0	0	0	0	0	5.61	0	0	36.73	0	0	0	0	0	0	0	0	0	3.95	0	0	0	22.15	0	0	0	0	0	0	0	0	3.16	0	0	5.13	6.44
C3orf38	0	25.35	1.81	61.4	7.74	2.43	17.04	0	0	0	0	62.48	71.63	26.1	29.43	0	78.85	0	43.16	5.65	0	2.57	34.75	82.35	0	0	0	0	70.61	3.47	13.36	0	12.77	0	0	66.17	0	13.98	0.52	0	9.99	3.57	95.39	16.23	34.04	3.94	213.09	9.48	0
C3orf52	0	0	0	0	0	0	0	0	0	0	0	0	0	0	13.61	0	0	0	0	0	0	8.43	0	0	51.08	0	0	0	0	0	0	0	0.76	0	0	0	0	0	0	0	0	0	0	0	6.51	0	0	3.75	154.62
C3orf55	0	0	0	0	0	0	0	0	0	0	0	0	0	0	0	0	0	0	0	0	0	0	0	0	0	0	0	0	0	0	0	0	0	0	0	2.04	0	0	0	0	0	0	0	0	0	0	0	0	0
C3orf58	0	0	13.92	10.24	25.56	15.14	9.38	0	2	0	19.38	9.17	120.49	234.45	90	7.25	0	91.36	98.2	154.11	0	54.68	59.51	0	118.52	0	125.57	0	62.18	42.08	116.7	3.56	98.85	41.32	0	9.59	56.61	0	36.57	0	0	124.47	0	142.09	0	79.47	140.31	52.19	81.41
C3orf62	0	0	0	0	2.78	2.04	0	0	0	0	0	51.59	10.75	0	0	0	0	0	0	0	0	0	6.95	0	9.88	1.37	0	0	2.25	0	2.25	11.83	0.72	0.64	0	0	0	0	19.08	0	0	0	5.71	0	0	0	2.71	0	0
C3orf65	0	0	0	0	0	0	0	0	0	0	5.59	7.94	0	0	0	0	0	0	0	0	0	0	59.91	0	0	0	0	6.57	2.99	14.07	6.79	0	0	0	0.8	0	38.12	0	0	0	3.91	9.08	0	0	0	0	0	2.28	0
C3orf67	0	0	3.69	2.57	0	0	33.97	0	0	0	44.59	30.44	2.75	0	26.77	31.65	37.84	29.47	11.93	7.32	0	3.55	0	0	24.63	0.29	0	4.8	7.23	0	0	0	29.7	0	26.25	5.79	0	109.34	0	0	0	0	0	8.92	7.7	0	0	0	8.11
C3orf72	0	8.55	0	3.77	0	0	0	0	0	6.34	0	4.22	0	0	0	0	0	0	5.82	0	0	0	0	0	0	0	0	0	0	0	0	0	0.43	0	0	1.38	0	0	0	0	0	0	0	0.63	1.64	0	0	2.13	10.69
C3orf83	0	42.07	0	0	0	0	0	0	0	0	0	0	0	21.86	0	0	0	0	0	2.55	0	0	0	0	84.57	0	0	0	0	0	0	0	0	0	0	0	13.81	0	0	0	6.63	30.98	0	0	28.14	0	0	0	0
C4orf21	0	4.53	0	78.81	69.23	5.65	0	178.25	0	4.86	6.29	4.46	38.73	0	33.04	0	0	0	19.03	28.17	0	0	49	1.83	0	0.63	0	30.43	79.74	16.75	116.61	0	0	0	0	80.17	0	47.69	25.06	0	0	0	0	19.37	0	44.09	0	15.77	0
C4orf26	0	0	0	0	0	0	0	0	0	0	0	0	0	0	0	0	0	0	0	0	0	0	0	0	0	0	0	0	0	0	0	0	0	0	0	0	0	0	0	0	0	0	0	0	0	0	0	0	0
C4orf27	91.54	39	85.94	40.07	23.81	94.07	22.01	110.33	16.22	186.49	22.73	19.22	46.27	0	114.04	51.04	37.07	77.18	51.35	41.03	9.99	28.98	47.15	4.83	111.26	0	57.86	9.65	96.2	77.51	0	50.19	106.32	13.85	50.38	75.32	31.78	43.34	23.4	0	57.39	47.52	0	11.57	25.13	64.41	0	42.3	45.49
C4orf29	0	0	0	47.63	30.81	0	14.61	76.46	0	0	21.72	2.71	6.79	0	74.22	0	100.51	0	4.91	0	0	0	0	0.51	0	0	183.5	5.53	6.25	0	13.19	43.52	0	0	0	8.06	0	128.08	26.41	130.99	55.68	0	0	0.41	23.06	4.86	3.73	4.31	52.15
C4orf3	91.14	26.4	42.31	31.97	39.52	128.89	26.62	27.46	62.45	64.02	71.89	127.6	65.27	79.4	90.15	50.44	60.39	81.35	26.97	122.52	90.51	141.66	94.62	91.29	95.94	0	63.2	50.65	120.9	63.86	43.66	10.11	99.07	76.65	72.23	114.53	48.47	54.25	143.38	65.53	20.81	196.87	113.06	49.9	208.57	52.27	138.89	64.54	100.84
C4orf32	0	0	0	1.47	1.02	0.64	0	0	0	0	0	0	0	0	0	0	0	0	6.83	0.23	0	0.34	3.82	0	10.32	0	0	0	0	0.23	0	0	0.17	0	0	0	0.09	2.58	0.15	0	0.53	0	2.68	0	0	0.52	0.2	2.5	0.93
C4orf33	0	0	0	21.74	0	18.96	66.55	15.19	0	91.97	0	34.07	13.49	0	5.54	0	0	7.76	13.45	34.29	0	60.22	0	13.29	7.65	0	176.34	15.16	0	0	10.41	17.97	0	0	61.23	31.9	0	9.8	87.34	0	0	52.85	0	0	24.49	0	10.6	6.17	46.64
C4orf36	0	0	0	0	2.97	0	22.77	44.69	12.56	34.33	0	32.6	0	6.33	0	0	0	0	0	1.35	0.52	0	16.98	0	29.04	0	0	0	0	0	0	0	0	0	0	0	0	1.07	0	0	0	0	0	0	0	0	0	7.28	23.41
C4orf46	0	14.65	0.64	33.78	13.41	0	0	0	0	20.09	0	0	0	0.93	20.95	3.52	83.51	21.27	6.15	44.85	0	0	2.06	0.84	0	0	0	20.61	0	0	0.95	1.73	0	0	26.23	99.1	23.61	5.47	0	0	0	31.77	0	56.46	0	2.1	0	6.75	0
C4orf47	0	0	0	0	0	0	0	0	0	0	0	0	0	0	0	0	0	0	0	0	0	0	0	0	0	0	0	0	0	0	0	0	0	5.52	0	0	0	0	0	0	0	0	0	0	0	0	0	0	0
C4orf48	0	0	0	0	0	0	0	0	0	0	0	0	0	0	0	0	0	0	0	0	0	0	0	0	0	0	0	0	0	0	0	0	0	0	0	0	0	0	0	0	0	0	0	0	0	0	0	0	0
C5	38.61	0	0	1.21	5.86	0	0	0	0	0	0	0	25.64	0.59	0	0	0.71	0	0	4.58	7.38	0.56	0	0.51	0	0	43.8	8.91	0	0	0	0	0	0	0	16.03	0	1.21	0.98	0	0	0	0	0	0	0	0	0	0
C5orf15	23	82.3	3.91	24.16	25.13	0	18.44	232.8	32.6	135.69	19.04	90.15	35.69	5.95	32.86	58.79	113.77	21.55	149.45	64.56	22.15	88.7	74.61	15.28	59.51	0.65	220.99	66.01	0	15.04	133.02	31.91	0	50.92	30.88	1.68	108.43	0.72	52.01	51.7	0	12.88	0	71.67	30.07	201.89	107.93	74.92	91.45
C5orf22	0	12.52	63.18	76.62	101.33	69.1	75.77	157.56	239.89	86.73	115.19	160.14	13.54	136.89	167.2	2.44	60.05	39.36	51.18	92.44	108.49	132	103	144.13	96.71	0	0.44	56.07	0.78	49.56	174.5	155.97	195.58	276.53	347.85	239.23	217.23	14.5	200.11	260.92	195.32	217.71	58.78	77.07	88.01	248.99	324.53	48.47	0
C5orf24	0	0	0	0	0	3.99	0	0	67.21	42.78	32.53	15.4	0	18.75	0	0	16.2	4.09	0	114.52	0	78.09	11.89	3.3	0	0	0	16.68	0	21.41	14.27	11.47	6.07	0	14.12	16.58	5.32	4.23	31.63	27.85	0	5.87	0	0	2	0	33.52	33.75	11.57
C5orf28	166.45	0	0	129.31	14.09	207.29	275.35	24.49	190.17	91.97	80.12	47.58	41.67	0	157.84	0	45.43	74.29	64.07	19.97	28.15	65.21	88.2	191.26	18.41	1.18	0.94	57.45	14.63	54.02	139.55	206.59	17.11	0	212.7	14.64	1.67	30.55	61.86	0	154.6	1.89	68.01	79.75	27.21	30.16	207.54	14.74	55.08
C5orf30	35.12	49.88	0	0	70.05	0	0	0	0	0	0	0	4.7	0.56	0	0	0	0	0	2.78	0	0	0	0	0	0	0	3.83	0	1.42	0	0	0	0	0	0	0	0	0	0	0.82	0	0	98.47	0	0	0	0	0
C5orf34	0	0	0	2.69	21.79	0	0	0	10.51	96.22	0	0	12.49	0	6.59	0	70.66	0	0	0	0	3.45	0	0	0	0	0	0	139.18	2.34	89.8	3.81	0	0	0	0	0	1.35	0	0	0	5.16	0	0	0	47.01	0	1.52	0
C5orf42	0	0	0	73.78	0	0	1.36	3.73	0	0	0	0	30.5	0	30.41	0	0	0	5.47	0	0	0	2.53	0	0	0	0	33.27	0.25	0	25.58	49.86	56.21	0	0	25.19	0	0	0	0	0	25.49	0	48.69	9.31	0	12.58	0.84	60.86
C5orf45	80.63	12.47	0	0	22.36	0	0	11.57	0	27.17	0	0.5	24.2	0	82.25	36.57	0	18.72	15.84	4.43	16.46	16.99	0	19.64	0	0	0	5.23	62.68	0	0	14.69	5.57	34.29	0	3.08	0	4.58	8.23	30.33	8.32	0	0	0	53.12	111.8	119.2	69	21.82
C5orf51	0	5.72	0	27.91	8.34	0	3.84	0	82.29	13.52	7.94	107.77	14.92	124.29	31.73	79.87	37.06	42.94	5.84	13.14	122.66	16.62	28.96	29.41	1.32	0.14	1.4	97.89	33.83	37.46	1.81	10.47	79.82	95.78	25.42	35.22	2.68	6.03	70.81	112.02	2.25	46.19	27.73	85.1	6.58	63.67	117.3	20.44	30.37
C5orf54	0	0	31.62	40.72	0	6.14	0	0	0	97.58	68.48	0	0	0	0	8.41	0	0	0	55.04	0	0	0	0	0	0	57.39	0.79	0	0	0	0	0	0	67.37	0	0	0	72.07	0	80.67	1.74	0	14.63	11.83	0	115.4	0.77	0
C5orf55	0	0	0	0	0	0	0	0	0	0	0	4.78	0	0	0	0	0	0	0	0	0	0	0	0	1.5	0	0	0	0	0	0	0	0	0	0	0	0	0	0	0	0	0	0	0	0	0	0	0	0
C5orf56	0	0	0	0	0	0	0	0	0	0	0	0	0	0	0	0	0	0	0	0	0	0	25.74	0	0	0	0	2.23	0	0	0	0	0	0	24.26	0	0	0	0	0	0	0	0	0	0	46.63	0	0	0
C5orf63	0	0	0	0	0	0	0	0	0	0	0	0	0	0	0	0	0	0	0	0	0	0	0	0	0	0	0	0	0	0	0	0	0	0	0	0	0	0	0	0	0	0	0	0	0	0	0	0	0
C6orf1	0	0	0	0	0	0	0	0	0	0	14.73	0	0	0	0	20.67	0	0	14.45	23.63	0	6.25	0	0	0	0	0	0	10.51	8.55	0	0	6.41	0	0	4.1	0	0	0	0	4.86	0	42.21	9.44	0	0	0	2.65	0
C6orf106	0	28.46	59.3	9.4	30.41	0	0	0	61.93	0	0	28.06	42.38	43.96	27.86	106.05	60.64	5.59	7.27	30.06	8.66	12.26	8.22	3.96	0	0.18	17.87	3.64	71.78	0	0	1.02	22.21	2.79	1.93	16.05	0	47.09	0	96.34	0	0	2.11	43.26	5.46	58.57	54.29	21.29	1.98
C6orf120	0	0	2.59	0	3.75	2.09	7.33	0	6.25	0	3.99	1.79	11.37	0	1.41	0	9.42	5.71	0	3.54	0	0	3.32	42.32	0	0	0	0.93	4.95	1	0	13.23	0	0	0	0	0.8	14.03	0	5.84	0	0	68.02	10.78	13.94	0	82.93	0.72	15.15
C6orf132	0	0	0	1.06	0.73	0	1.62	0	0	0	0	3.56	0	0.52	12.74	0.94	0	5.67	0	0	0	0.98	1.1	10.75	0.37	2.41	21.82	33.12	0	0	0	0.23	6.54	0	0	0	5.9	0.53	5.37	2.97	0	0	3.87	0	20.31	0	3.35	20.75	0
C6orf136	0	0	58.35	0	0	0	0	0	0	0	0	0	108.9	0	0	0	86.9	0	0	0	1.98	0	0	0	0	0	42.61	5.44	0	0	0	0	0	0	0	0	0	0	0	0	0	0	0	16.11	0	0	0	0	0
C6orf141	0	0	39.62	0	0	51.1	0	0	0	66	0	0	0	0	0	0	0	0	0	51.8	0	27.49	0	0	0	0	42.65	0	0	0	0	0	18.81	0	4.31	85.02	0	0	0	0	53.52	20.8	0	55.84	0	0	15.37	0	4.75
C6orf163	0	0	0	0	0	0	0	0	0	0	0	0	5.73	0	0	0	0	0	16.18	0	0	0	13.1	0	0	0	0	0	0	19.64	0	5.83	0	0	0	0	0	0	0	0	0	0	0	0	0	0	0	0	0
C6orf201	0	0	0	0	0	0	0	0	0	0	0	0	0	0	0	0	0	0	0	0	0	0	0	0	0	0	0	0	0	0	0	0	0	0	0	0	0	0	0	0	0	0	0	0	0	0	0	0	0
C6orf203	64.63	55.07	0	24.25	44.83	144.96	86.37	0	9.48	27.24	42.25	0	43.23	0	63.93	60.36	22.86	28.84	12.5	46	0	70.69	25.16	13.63	188.77	0	121.64	49.31	0	7.55	30.96	2.11	93.27	14.42	0	20.74	8.59	18.22	9.84	0	5.79	51.71	38.81	5.44	0	35.82	0	27.46	86.7
C6orf211	0	43.89	8.08	31.69	104.54	40.2	66.38	0	51.92	86.84	0	35.47	169.45	256.05	222.75	89.79	170.65	94.83	46.72	20.66	86.04	0	110.29	178.09	204.36	0	109.45	3.07	130.64	1.5	19.6	270.13	0	200.15	111.41	92.63	103.18	15.87	4.29	68.78	49.16	114.86	0	60.46	50.52	26.12	117.74	58.82	225.59
C6orf226	0	0	0	0	0	0	0	0	0	0	0	0	0	0	0	0	0	0	0	0	0	0	0	0	0	0	0	0	0	0	0	0	0	0	0	0	0	0	0	0	0	0	0	0	0	0	0	8.13	0
C6orf47	0	0	0	0	2.49	1.56	0	0	0	0	0	0	0	16.8	0	0	0	0	0	0	0	1.25	3.73	0	0	0	0	0	0	0	0	0	0	0.49	0.63	0	4.67	0	5.83	0	0	0	0	0	0	0	0	0	0
C6orf47-AS1	0	25.62	0	0	5.33	8.25	0	0	0	0	0	0	0	24.84	0	0	0	0	0	0	0	0	19.68	0	0	0	0	0	0	0	0	0	0	4.15	11.28	0	19.31	0	30.78	0	0	0	0	0	0	0	0	0	0
C6orf48	69.21	332.12	45.94	45.22	141.82	127.2	38.23	96.09	246.75	150.68	99.91	162.57	71.1	62.21	35.05	17.65	156.52	56.53	173.04	139.62	45.82	88.11	82.77	92.78	101.62	0	170.11	37.64	22.42	113.11	60.67	11.49	21.29	67.48	49.52	112.81	47.11	90.6	0	222	57.12	94.59	45.51	62.87	23.17	6.11	35.78	48.13	345.85
C6orf52	0	0	26.72	0	0	0	0	0	0	0	0	0	0	0	0	0	0	0	0	0	0	0	0	0	0	0	0	0	0	0	0	0	0	0	0	0	0	0	0	0	0	0	0	0	0	0	0	0	0
C6orf57	0	0	9.55	0	0	2.57	0	0	34.59	0	9.31	0	0	0	15.56	0	0	0	0	9.33	0	13.58	0	0	0	1.34	17.76	1.71	0	3.67	8.48	2.57	0	0	0	16.41	18.12	5.91	26.34	0	6.34	33.98	0	7.95	5.14	14.57	46.34	11.7	0
C6orf62	2257.69	1511.6	1598.82	2178.46	524.42	750.01	1724.19	1919.36	1822.54	1948.55	1749.01	1016.03	1218.83	403.12	1178.66	1633.16	1893.77	719.73	920.23	2054.01	2011.75	1100.88	1343.58	2091.52	2277.72	6.88	1599.19	1409.14	751.27	1082.92	1105.07	1432.62	945.71	1429.59	1196.4	1006.59	970.73	1119.02	1209.21	3407.61	949.61	658.02	2724.9	1219.19	316.34	1590.05	888.9	525.36	1539.81
C6orf89	0	2.17	20.77	0	14.84	0	0	0	0	0	50.62	49.3	0	114.59	0	130.21	0	9.55	0	5.07	0	2.64	11.1	4.51	4.6	0	0	0.76	0	0	1.26	5.4	0	0	0	0	0	1.68	14.91	0	0	34.23	0	7.21	17.52	0	8.3	30.24	6.75
C6orf99	0	0	0	0	0	15.43	0	0	0	0	15.24	0	0	0	0	0	0	0	0	35.6	0	0	0	0	0	0	0	0	0	0	13.48	6.12	0	0	0	0	0	0	0	0	0	0	0	18.96	24.53	0	0	2.82	0
C7orf10	0	0	0	0	0	0	0	0	31.54	0	0	17.68	0	0	25.86	0	0	0	0	0	0	0	16.39	0	0	0	0	0	0	0	0	0	0	39.67	7.18	43.52	0	0	4.9	0	0	0	0	0	0	0	0	22.86	0
C7orf25	0	0	0	0	0	0	0	0	0	0	0	0	0	0	0	0	14.17	0	19.43	0	0	0	0	0	0	0	16.99	0	3.87	0	0	0	0	0	0	0	0	0	0	0	0	0	0	0	0	0	0	0	0
C7orf26	0	0	1.26	21.42	0	0	0	0	0	0	0	0	0	0	0	0	0	0	0	0	0	0	0	0	0	0	28.99	0	0	0	0	0	0	0	0	0	0	0	0	0	0	0	0	0	0	0	0	0	0
C7orf31	0	0	0	0	0	0	0	0	0	0	0	0	0	0	27.09	0	0	0	19.45	0	0	0	0	1.06	0	0	0	0	0	0	0	0	0	0	0	0	0	0	0	0	0	0	0	0	0	0	0	0	0
C7orf41	0	0	12.66	0	6.15	0	0	0	2.3	2.64	51.99	1.32	1.26	0	0	0	2.08	0	3.64	1.12	0	0	5.38	1.98	0	0	2.98	14.37	0.66	0	3.38	0	0	5.65	0	0	0	0	0	11.48	0	0	33.42	1.58	3.07	0	0	6.61	0
C7orf43	0	0	0	0	4.47	0	0	0	0	0	0	0	0	0	0	0	0	0	0	4.08	0	0	0	0	0	0	0	0	0	0	0	0	0	0	19.47	0	0.66	0	3.92	0	0	0	0	0	0	0	0	0	0
C7orf49	0	21.26	37.87	46.82	38.95	29.36	0	0	9.15	52.59	0	10.48	16.03	9.22	111.07	4.14	35.83	53.58	23.18	20.72	12.18	25.86	7.85	6.32	14.78	0	0.74	0	0	110.19	24.66	46.74	11.78	96.57	143.7	36.31	0	10.35	23.79	0	65.37	76.29	0	3.49	0	0	3.8	2.65	129.96
C7orf50	0	0	12.04	0	4.28	0	0	0	0	0	0	0	0	3.05	0	8.2	21.9	11.02	73.63	1.95	4.68	4.99	0	4.69	0	0	9.82	0	0	0	0	1.34	5.65	3.39	0	1.82	0	6.21	11.37	0	0	3.95	0	2.08	0	0	1.67	0	7.01
C7orf55	0	26.47	0	0	36.5	11.45	0	0	0	0	41.5	0	0	27.12	0	29.36	0	46.96	0	8.32	0	0	0	0	0	0	25.02	0	7.4	8.19	0	34.35	0	28.89	9.27	34.67	3.11	6.59	0	0	29.33	16.84	0	0	30.47	37.13	49.88	0	33.21
C7orf55-LUC7L2	23.65	0	116.93	6.51	39.64	30.87	0	10.94	80.7	33.23	4.47	36.42	33.13	0	148.15	3.65	71.44	8.1	21.07	8.69	17.79	141.41	9.21	0	123.22	1.55	54.04	84.2	3.86	7.36	0	72.02	0	21.51	43.37	2.16	3.89	36.21	115.54	3.4	11.87	119.2	44.3	0	59.34	40.77	393.66	97.98	9.05
C7orf57	0	0	0	0	4.92	0	0	0	0	0	0	0	0	0	0	0	0	0	0	0	0	0	0	0	0	0	0	0	0	0	0	0	0	4.38	0	0	0	0	0	0	0	0	0	0	0	0	0	0	0
C7orf60	0	3.79	2.7	0	0	0	2.55	0	0	0	0	0	0	0	0	0	0	0	0	0	0	0	31.15	0	0	0	0	0	0	0	0	33.02	51.8	6.21	0	0	0	0	0	0	44.19	0	0	0	0	0	0	0	24.4
C7orf63	0	0	0	0	0	0	0	0	0	0	0	0	0	0	0	0	0	0	0	0	0	0	0	0	0	0	0	0	0	0	0	0	0	0	0	0	0	0	0	0	0	0	0	0	0	0	0	0	0
C7orf73	89.02	113.79	347.63	100.21	104.22	99.27	161.46	80.47	157.71	12.51	254.54	118.41	238.17	202.81	313.09	166.54	229.4	63.99	82.75	77.44	397.86	92.25	161.74	171.31	281.68	0.63	209.01	22.64	97.03	166.34	13.33	104.15	227.92	72.32	85.25	74.14	91.71	210.56	16.94	1.52	79.73	256.4	457.02	275.58	101.86	66.76	129.63	64.62	207.23
C8orf33	0	39.94	14.63	37.69	13.94	46.98	0	48.42	9.82	128.56	31.69	7.06	5.37	20.41	6.62	47.8	96.58	26.9	19.52	55.86	0	45.1	36.5	36.01	65.19	1.86	7	20.72	3.55	1.56	3.61	6.86	36.08	35.17	10.55	109.2	8.94	124.24	12.23	12.74	39.58	8.07	0	126.06	11	158.62	1.71	6.4	0
C8orf37	32	0	3.89	0	0	0	0	0	0	0	6.31	2.24	0	17.24	0	13.28	0	0	18.57	36.06	0	0	4.15	0	0	0	0	0	21.94	0	0.96	0	0	0	0	0	0	0	0	0	0	0	0	0	8.72	0	0	2.27	3.79
C8orf44	0	0	0	12.85	0	0	41.53	0	0	0	0	25.31	0	9.49	3.28	0	8.01	6.72	0	32.49	10.34	0	3.87	16.25	0	1.55	0	0	0	0	0	4.14	0	0	19.15	67.84	112.28	0	8.94	0	23.71	0	0	0	0	0	0	10.86	8.58
C8orf44-SGK3	0	0	0	35.83	0	0	0	0	0	0	0	0	0	23.38	0	0	0	0	0	2.76	0	0	0	0	0	0	0	0	0	0	34.3	1.78	0	0	0	0	0	0	0	0	84.26	0	0	28.07	0	56.09	0	1.07	0
C8orf48	0	0	0	0	0	0	0	0	0	0	0	0	0	0	0	0	0	0	0	0	0	0	0	0	0	0	0	0	0	161.69	0	0	0	0	12.7	0	0	0	0	0	0	0	0	0	12.57	0	0	0	0
C8orf58	0	0	0	0	0	0	0	0	0	0	0	0	0	0	0	0	0	0	0	0	0	0	0	0	0	0	0	0.98	0	0	0	0	0	0	0	0	0	0	0	0	0	0	0	0	0	0	0	0	0
C8orf59	164.6	228.22	315.11	280.21	257.2	237.2	26.15	104.45	297.11	437.22	480.01	245.87	317.81	282.19	314.72	143.74	349.09	96.06	140.96	351.43	283.62	428.66	250.97	139.89	390.9	0	114.51	214.51	208.84	323.64	443.78	308.32	317.27	146.86	262.95	341.53	168.29	306.85	344.98	149.74	184.07	365.37	42.21	473.85	127.91	130.78	31.52	291.82	235.02
C8orf76	0	0	11.8	151.79	38.2	60.39	162.42	214.35	0	91.6	300.97	58.31	22.28	50.68	44.18	65.74	55.19	0	56.39	16.47	0	38.04	16.21	0	0	0	80.63	90.87	4.01	6.48	0	62.32	20.13	11.54	8.05	2.73	6.15	22.99	11.18	82.23	14.8	56.85	0	0	0	49.61	0	65.41	22.17
C8orf82	0	0	0	0	0	0	0	0	0	0	0	0	0	0	0	0	0	0	6.51	0	0	0	0	0	0	0	0	0	0	2.62	0	0	0	0	1.48	0	0	0	0	0	0	0	0	0	0	0	0	1.19	0
C9	0	0	0	0	0	1.08	0	0	0	0	0	0	29.14	0	0	0	0	8.84	0	18.01	0	0	10.28	5.77	0	0.28	2.35	0	0	0	0	0	0	2.04	28.34	0	0	1.86	0	0	0	1.58	27.11	1.67	28.06	1.75	0	0	0
C9orf114	0	18.4	33.28	0	12.75	28.19	0	19.52	0	107.47	0	19.4	0	30.29	0	0	4.77	14.46	0	169.39	0	14.92	11.95	10.25	0	0	68.47	0	215.54	102.11	37.83	17.26	0	0	73.28	97.3	0	0	0	2.22	0	73.29	477.51	63.46	0	33.34	186.81	15.39	0
C9orf116	0	0	0	0	0	0	0	0	72.7	0	0	0	0	0	0	0	21.9	0	0	0	0	0	0	0	0	0	0	0	0	0	0	0	0	0	45.27	0	0	0	0	0	0	0	0	4.25	0	0	0	0	0
C9orf117	0	0	0	0	0	0	0	0	0	0	12.59	0	0	0	0	0	0	0	0	0	0	0	0	0	0	0	0	0	0	0	0	0	0	0	0	0	0	0	8.91	0	0	0	0	0	3.48	0	0	0	0
C9orf142	0	0	0	0	0	0	24.89	0	0	24.16	0	0	0	0	0	0	0	0	0	0	0	0	0	0	0	0	0	0	0	0	0	0	0	0	0	0	2.31	0	0	0	0	20.86	0	0	0	0	0	0	0
C9orf147	0	0	0	0	0	0	0	0	0	0	0	0	0	0	0	0	0	0	0	8.04	0	0	0	0	0	0	0	0	0	0	0	0	0	0	0	0	0	0	0	0	0	0	0	0	0	0	0	0	0
C9orf156	348.82	59.45	0	121.23	20.3	7.59	0	0	68.19	0	0	0	0	0	11.03	0	0	0	0	0	0	0	0	73.56	9.18	0	0	0	0	0	54.31	0	9.57	0	0	2.55	171.67	4.96	0	0	0	0	0	43.59	0	80.02	0	12.32	77.63
C9orf16	0	0	0	0	0	0	0	0	0	0	0	0	0	0	0	0	0	0	0	0	0	0	0	7.42	0	0	0	0	0	0	0	0	0	1.45	13.61	2.83	0	0	0	0	0	0	0	0	0	0	0	0	0
C9orf169	0	0	0	0	0	0	0	0	0	0	0	0	0	0	0	0	0	0	0	0	0	0	0	0	0	0	0	0	0	0	0	0	0	26.38	0	0	0	0	0	0	0	0	0	0	0	0	0	0	0
C9orf3	206.2	95.27	0	53.73	88.97	66.54	0	0	0	41.68	74.64	82.97	18.54	0	77.35	22.1	0	48.91	24.94	0	68.4	54.68	37.55	1.19	17.21	0	3.75	23.25	31.56	12.29	194.92	77.47	0	2.17	0	48.32	84.14	119.83	68.15	18.26	3.47	46.43	12.72	0	48.64	117.66	0	4.5	4.98
C9orf37	0	0	0	0	0	0	0	0	0	0	0	0	0	0	0	0	5.82	0	30.57	0	0	0	0	0	0	0	0	0	0	0	0	0	1.13	0	0	0	0	0	0	0	0	6.32	0	0	0	0	0	0	0
C9orf38	0	0	52	36.53	45.58	0	0	0	0	30.09	0	136.29	49.48	0	179.74	0	57.33	78.2	433.07	0	0	0	0	18.48	0	0	75.6	80.64	101.99	0	0	0	0	0	0	0.36	0	0	0	0	0	65.42	40.21	15.58	48.8	53.25	0	21.37	0
C9orf40	0	0	5.64	0	4.03	0	0	0	0	0	4.58	0	0	0	10.21	0	0	0	0	32.15	0	0	12.06	3.67	0	0	0	3.38	0	0	0	0	0	0	0	10.21	5.83	2.18	0	0	0	0	4.46	2.94	0	0	0	0	0
C9orf41	0	0	25.46	20.88	26.73	0	10.85	0	0	23.46	134.21	28.77	84.17	41.91	39.52	10.66	6.62	57.31	84.46	120.34	67.44	62.1	55	24.37	29.85	1.46	61.83	56.92	49.22	23.5	145.35	61.85	47.76	33.28	18.38	76.63	42.11	64.82	48.55	56.43	20.7	46.23	24.68	46.52	69.97	109.34	7.39	53.2	57.76
C9orf43	0	0	0	6.64	0	0	0	0	0	0	0	0	0	0	0	0	0	0	0	0	0	0	0	0	0	0	0	0	0	0	69.2	0	0	0	0	0	0	0	0	0	0	0	0	0	11.57	0	0	0	0
C9orf64	0	29.89	13.84	36.19	5.75	1.43	5.02	0	0	11.09	46.68	27.82	38.71	104.47	0	52.4	54.23	135	5.09	16.64	13.06	199.88	6.83	63.79	1.15	0	12.51	0	0	1.02	7.88	5.73	57.89	0.9	0	101.59	7.38	0	37.38	0.6	0	14.73	1.9	9.97	11.47	6.96	0	9.31	0
C9orf69	0	0	0	4.75	9.89	0	0	0	0	0	0	0	5.08	0	0	0	0	0	0	0	0	0	0	0	0	0	4.68	0	0.97	0	0	17.58	0	0	0	0	0	0	0	0	0	0	0	0	0	0	0	0	0
C9orf72	0	0	3.09	0	79.45	0	29.15	20.12	0	139.45	69.13	63.1	61.28	4.37	1.83	80.28	0	12.27	15.33	0	29.87	105.49	18.93	15.62	6.7	0	0	0	0	8.92	156.95	0	0	56.44	0	30.75	40.6	55.01	121.57	46.94	2.24	151.78	0	9.65	9.1	57.44	97.5	8.87	106.7
C9orf78	478.85	182.06	135.52	300.85	94.76	72.9	202.07	370.4	116.82	85.07	138.43	307.69	202.48	290.42	20.13	169.26	58.43	177.09	177.12	151.21	13.03	155.1	170.32	81.17	13.39	2.15	35.55	164.31	194.7	215.07	31.07	417.41	35.8	237.15	307.14	137.13	185.39	230.44	209.29	340.42	59.72	253.69	129.36	253.25	136.38	170.12	47.86	132.94	59.79
C9orf84	0	7.85	7.82	0	26.35	10.52	0	0	0	3.88	0	1.59	14.78	0	51.61	16.82	0	12.33	0	0	0.42	0	0	0	22.9	0.79	0.55	42.15	12.02	53.77	56.24	25.55	15.8	0.47	0	8.64	0	0.87	24.53	0	0	15.47	0	40.87	0	25.59	0	15.15	0
C9orf85	0	14.59	15.65	72.57	4.45	0	9.8	0	28.75	14.43	8.65	54.15	68.56	62.47	115.72	4.95	19.38	388.41	181.68	15.27	172.96	25.98	0	56.59	17.32	0	0	1.87	9.07	35.86	61.77	44.16	2.56	165.19	25.59	74.94	191.8	69.67	39.7	11.04	0	134.1	3.1	11.3	597.15	28.24	29.71	112.04	7.06
C9orf89	0	0	0	0	0	0	0	0	0	0	7.88	0	0	0	0	0	0	0	7.73	18.61	3.76	0	0	0	4.05	0	29.25	27.26	0	0	23.49	0	3.92	0	0	0	24.54	0	0	20.59	0	20.01	3.77	13.21	0	0	0	0	21.61
C9orf9	0	18.5	0	0	11.29	1.31	0	0	0	0	0	0	9.69	0	0	0	4.79	32.33	0	10.66	0	0	8.45	6.87	5.71	0	0	0	0	0	3.9	0	0	0	0	1.19	0	2.04	0	0	38.5	19.32	4.69	0	0	0	0	2.56	0
C9orf91	0	0	0	0	1	0	0	0	0	0	0	9.82	32.47	0	0	0	0	23.21	4.47	0	0	1.35	1.5	6.09	0	0	0	0	0	0	0	38.36	0	0	0.25	0	0	0	9.77	0	0	0	0	0	0	110.65	39.13	0	0
CA11	0	0	0	0	0	0	0	0	0	0	0	0	0	0	0	0	0	0	0	0	0	10.57	0	31.01	0	0	0	0	0	0	0	0	0	0	0	0	0	0	0	3.36	0	0	56.52	12.39	3.23	0	0	0	0
CA12	0	0	0	16.41	19.2	0	9.39	6.35	59.21	8.88	0	0	11.27	92.89	0	59.46	0	23.78	24.45	13.33	108.51	19.82	30.08	25.07	0	0	0	36.74	0	0	0	0	3.36	0	30.68	22.66	41.06	198.92	0.21	64.94	0	0.66	77.39	13.81	15.19	223.15	36.09	16.41	71.85
CA13	0	0	16.3	10.45	0	0	74.13	0	0	0	0	0	9.32	0	6.12	3.85	0	0	53.89	0.55	1.47	39.3	56.04	0	0	0	0	0	0	2.71	65.07	3.25	0	191.91	0	0	0	0	0	0	0	4.46	0	0.59	69.83	0	0	0	0
CA14	0	0	0	0	0	0	0	0	0	0	0	53.08	0	0	0	0	0	0	0	0	0	0	0	0	0	2.98	0	0	0	0	0	0	0	0	0	0	0	0	0	0	0	0	15.95	0	0	0	0	0	0
CA2	1044.19	595.44	172.1	500.63	458.68	1463.36	3868.93	6616.7	810.86	21.81	731.38	1662.49	1621.86	609.97	1302.21	1398.93	140.58	714.54	438.73	1903.91	1422.74	3571.96	307.25	2118.23	632.68	2.73	3.51	4753.41	322.84	496	1776.21	1007.89	936.6	20.32	4124.53	414.63	4486.75	2166.94	149.38	1005.86	486.18	926.61	4199.49	2595.09	1004.14	594.21	936.12	1108.35	1098.32
CA5B	0	0	0	0	3.02	0	0	0	0	0	0	3.44	0	0	0.96	0	0	0	0	0	0	0.5	17.27	0.92	0	0.35	32.63	0.32	0	0	0	0	0	0	82.03	0	0	0	0	0	0	0	20.48	0	0	0	4.71	5.22	0
CA5BP1	0	79.53	0	23.33	0	0	0	0	0	0	0	0	0	0	0	0	0	20.81	0	26.65	0	0	12.13	0	0	0	147.43	0	0	0	0	0	0	0	6.17	0	0	0	7.64	0	0	0	0	0	68.24	18.42	0	0	0
CA9	0	0	0	0	0	0	0	0	0	0	0	0	0	0	0	0	0	0	0	0	0	0	0	0	0	0	0	0	0	0	0	0	0	0	0	1.58	0	0	0	0	0	0	0	0	0	0	0	0	0
CAAP1	76.8	21.82	0	0	16.03	1.05	67.47	5.79	51.23	17.28	36.46	13.46	10.27	0	6.34	0	136.12	8.58	14.86	51.24	72.87	4.42	95.97	12.97	16.18	0.27	0	38.65	0	3.74	25.11	1.57	44.47	23.32	125.92	1.41	19.15	23.17	1.16	6.33	33.08	7.69	3.28	24.08	92.12	0	0	1.35	19.41
CAB39	0	0	64.98	15.64	13.25	5.53	10.61	0	0	13.66	0	48.75	48.31	6.9	59.54	2.31	7.16	62.44	88.33	69.9	103.04	123.85	133.63	44.26	247.57	0.59	177.5	130.97	0	49.2	21.63	93.83	133.9	35.76	0	0	8	10.47	28.9	7.93	48.07	8.89	13.68	0.58	71.45	102.05	191.9	31.22	60.28
CAB39L	0	0	0	0	0	0	0	0	51.42	0	0	0	0	2.06	0	0	0	0	0	19.56	0	27.47	0	0	0	0	0	0	0	0	0	0	0	0	0	0	0	0	0	0	0	0	0	0	32.83	0	0	23.84	0
CABIN1	0	12.03	30.86	14.01	0	9.22	0	0	41.41	5.95	4.39	0	11.33	0	0	0	20.35	1.69	61.24	0	3.19	1.28	0	0	0	0	0	37.42	90.85	97.53	483.41	0	1.73	38.34	0	72.89	60.64	128.79	2.15	9.52	39.84	0	0	158.79	4.62	0	0	48.78	0
CABLES1	0	0	0	0	12.85	0	0	0	3.87	0	0	0	0	0	0	0	0	0	0	0	0	0	0	0	0	0	0	90.47	0	0	0	0	0	0	0	0	0	0	0	0	0	0	0	23.18	0	0	0	0	0
CABLES2	0	11.97	0	0	0	0	0	0	0	43.41	0	0	0	0	0	0	0	0	0	1.11	0	0	0	0	6.78	0	6.68	0	0	0	0	0	0	0.72	0	0	1.24	0	3.21	0	0	0	18.39	0	0	0	0	0.5	0
CABP7	0	0	0	0	0	0	0	0	0	0	0	0	0	0	0	0	0	0	0	0	0	0	0	0	0	0	0	0	0	0	0	0	0	0	0	0	0	0	0	0	0	0	0	0	0	0	0	0	0
CABYR	0	46.68	0	0	14.25	0	41.83	0	0	0	0	0	0	0	0	104.45	0	0	44.26	43.32	0	0	0	0	0	0	115.91	5.47	5.29	0	0	8.5	0	71.18	19.42	0	0	0	0	87.52	0	80.09	0	0	23.88	0	0	79.53	0
CACFD1	0	0	0	0	0	0	0	0	0	0	0	2.8	0	0	0	0	0	0	0	0	0	0	0	0	0.88	0	0	0	0	0	0	0	0	0	0	0	0	0	0	0	0	0	0	0	0	0	0	0	0
CACHD1	0	0	0	0	0	0	0	0	0	0	0	0	1.34	0	0	0	0	6.71	0	0	0	0	0	0	0	0	0	0	0	0	0	0	0	0	0	0	0	0	0	0	0	0	0	0	0	0	0	0	0
CACNB1	0	0	0	0	0	0	0	0	0	0	0	0	0	0	0	0	0	0	0	0.56	0	0	0	0	0	2.4	0	0	0	2.21	0	0	0	0	0	0	0	0	0	0	0	0	0	0	0	0	0	0	0
CACNB2	0	0	0	0	0	0	0	0	0	0	0	0	0	0	0	0	0	0	6.64	0	0	31.3	7.06	0	0	0.49	0	0	0	0	0	0	0	0	0	0	0	48.97	0.44	0	0	29.37	0	0	9.95	0	0	0	0
CACNB3	0	0	0	0	13.81	0	30.41	0	0	0	0	0	0	0	9.02	0	0	0	8.72	0	0	9.17	0	8.4	0	0	0	16.28	0	0	0	0.61	4.56	0	0	0	7.06	0	0	0	0	0	0	0	0	0	0	11.45	87.98
CACTIN	0	0	0	0	0	0	0	0	0	0	0	0	0	0	0	0	0	0	0	0	0	0	0	0	0	0	0	0	0	0	0	0	0	0	0	0	0	0	0	0	0	0	0	0	0	0	0	0	2.54
CACUL1	319.93	223.86	310.3	570.7	277.27	416.81	195.16	72.89	387.07	281.76	363.14	299.7	287.05	252.25	263.29	222.82	239.57	280.35	239.99	272.38	194.85	367.46	360.5	224.59	715.7	4.83	309.83	173.51	390.92	157.35	438.79	311.68	149.56	589.96	68.83	423.5	172.45	439.04	437.39	264.66	215.94	319.36	85.46	250.76	219.39	358.36	385.92	159.23	197.66
CACYBP	19.41	395.73	152.69	539.58	225	342.6	20.59	108.32	614.9	160.37	226.51	463.56	434.65	133.68	118.53	471.15	384.98	208.7	417.22	177.74	109.59	186.26	38.12	333.57	252.29	0	21.37	69.02	175.9	112.73	229.02	39.61	343.43	255.64	147.35	230.31	169.27	102.93	164.83	4.1	64.39	197.3	103.61	118.42	510.13	274.74	136.4	101.84	722.07
CACYBPP2	0	0	0	11.18	0	0	0	0	0	0	0	0	0	0	0	0	0	0	0	0	0	0	0	0	3.92	0	0	0	6.29	0	0	0	2.56	0	0	0	0	0	0	0	0	0	0	0	0	7.89	0	0	0
CAD	0	0	4.91	0	5.26	0	0	0	0	0	1.5	0	0	0.23	1.67	16.77	4.46	0	0	0	0	13.96	0	0.8	11.21	0	0.29	2.9	49.16	0.3	0.87	6.59	0.44	0	0	10.51	0	0	0	40.05	0	9.7	0	0	0	0	0	8.47	0
CADM1	0	0	0	0	0	0	0	0	0	0	43.25	0	0	0	0	0	0	0	0	0	0	0	0	0	0	0	0	0	0	0	0	0	0	0	0	0	0	0	0	0	0	0	0	0	0	0	0	0	0
CADPS2	0	0	0	0	0	0	0	0	0	0	0	3.39	0	0	23.94	0	0	0	0	0	0	0	0	0	0	0	0	0	0	0	0	0	0	0	0	0	0	0	7.37	0	0	1.94	0	0	0	0	0	0	0
CAGE1	0	0	0	0	3.3	0	0	0	0	0	0	2.66	0	0	6.27	0	0	0	3.68	0	0	0	0	1	0	0	0	0	0	0	3.48	0	0	0	1.64	0	4.13	0	0	4.47	0	0	3.58	1.57	0	0	0	0	0
CALB1	0	0	0	0	0	0	0	0	0	0	0	0	0	0	0	0	0	0	0	0	0	0	0	0	0	0	0	0	0	0	0	0	0	0	0	0	0	0	0	0	0	0	0	0	0	0	0	0	0
CALB2	0	0	1.64	0	0	0	0	0	0	0	0	0	0	0	0	0	25.2	0	0	0	0	0	0	0	0	0	0	0	0	5.4	0	0	0	0	0	6.69	0	0	0	0	0	0	0	0	0	0	0	0	0
CALCOCO1	0	0	0.55	0	0	3.95	0	24.6	0	0	0	0	0	0	0	0	0	8.11	0	0	0	0	0	2.09	0	0.37	0	0	0	0	0	0	0	0	0	0	0	0	0.92	2.49	0	0	1.58	0	0	0	0	0	0
CALCOCO2	365.84	187.29	79.37	131.07	90.69	43.76	180.38	30.47	177.17	0	48.61	2.02	114.33	11.38	230.91	217.17	12.59	88.65	152.71	279.23	6.3	105.73	13.12	70.12	0	0	28.63	14.39	21.33	157.6	13.42	5.9	7.22	0	5.63	261.36	12.77	164.63	43.02	434.87	96.79	0	189.26	22.02	165.37	21.67	64.58	147.88	25.08
CALD1	12.89	36.58	80.02	48.28	53.48	38.57	125.32	26.64	24.36	17.07	233.77	64.46	121.5	93.34	37.27	57.01	63.6	20.92	48.16	92.43	69.07	26.03	78.31	23.84	33.67	1.73	0	2.48	27.64	103.76	0	42.77	3.25	74.46	141.67	18.62	6.06	10.09	5.74	54.35	3.98	33.67	5.43	41.26	18.27	50.47	61.71	100.75	26.76
CALHM2	0	0	0	0	0	0	0	0	0	0	0	0	0	10.05	0	0	0	0	0	0	0	0	0	0	0	0	0	0	0	0	0	0	0	0	0	0	0	0	0	0	0	0	0	0	0	0	0	0	0
CALM1	272.53	681.07	99.66	277.47	182.92	71.83	132.06	47.23	1319.68	649.1	616.68	142.49	83.87	234.56	79.65	90.98	705.87	519.51	283.44	144.75	82.11	339.2	118.83	105.78	177.66	1.74	74.94	178.75	122.62	107.49	374.61	163.37	453.45	245.52	108.7	216.33	384.54	237.55	128.2	126.91	690.54	145.84	200.92	155.91	53.87	326.02	306.9	113.5	556.66
CALM2	3342.48	2207.23	2240.65	1863.24	1487.24	1114.41	840.05	439.01	701.58	2620.27	2832.17	965.41	1641.35	1150.55	3001.68	1353.47	3180.01	1661.97	1133.19	2916.3	1552.83	1292.64	1553.49	2131.73	1254.5	5.7	783.26	1065.85	3539.77	1135.63	1476.31	1826.16	1464.47	1159.47	54.72	1673.97	625.37	1392.09	3974.67	1177.66	637.36	2216.93	583.44	553.09	980.28	2053.44	1801	1693.51	1059.44
CALM2P2	0	0	0	0	0	0	0	0	0	0	0	0	20.31	0	0	8.4	0	0	0	12	4.57	0	0	0	0	0	0	0	5.34	5.91	0	0	4.34	0	0	0	0	4.76	0	0	0	0	0	0	0	0	0	0	0
CALM3	0	0	0	0	0	31.93	0	0	71.71	0	0	16.43	74.86	11.57	0	0	17.28	52.39	20.95	88.75	0	57.75	0	72.65	16.48	0	0	36.14	0	0	7.03	127.81	77.26	0.89	49.14	40.89	20.62	44.13	42.91	24.15	25.42	0	30.22	0	18.71	0	1.4	7.67	9.26
CALML3	0	36.67	0	5.38	3.73	0	0	0	5.26	0	14.44	18.07	0	2.65	9.46	2.38	0	38.41	33.29	27.22	5.83	22.3	0	0	0	0	4.26	10.94	0	0	0	1.17	12.31	22.16	25.58	0	31.78	13.48	0	1.47	1.93	0	8.27	16.31	4.69	36.07	14.57	25.9	16.98
CALML3-AS1	0	0	2.36	0	0	0	0	236.84	0	0	0	0	0	0	24.68	0	0	0	0	0.92	0	7.4	14.57	0	0	0	0	0	0	0	0	0	0.33	0	0	0	0	0	0	0	0	0	0	0	0	0	5.93	0	0
CALML4	0	0	0	0	5.56	0	0	0	24.28	83.76	0	4.08	21.44	30.59	0	0	0	3.25	0	3.93	0	3.36	1.89	0	0	0	0	0.53	0	0	0	0	0	1.83	24.95	0	1.94	52.92	8.88	0	0	0	0	0	4.76	39.45	0	0	0
CALML5	0	0	0	0	0	0	0	0	0	0	0	0	0	0	0	0	0	0	0	0	0	0	0	0	0	0	0	0	0	0	0	0	0	0	0	0	0	0	0	0	0	0	0	0	0	0	0	0	0
CALR	63.59	396.54	380.82	312.6	459.8	882.21	631.74	372.19	77.7	461.57	815.14	413.37	266.01	633.05	926.63	329.75	296.58	957.24	733.5	601.52	315.84	520.48	388.59	388.67	159.14	0	582.36	387.3	360.95	426.39	480.22	231.1	357.24	411.88	727.2	527.79	407.14	374.1	472.55	316.74	274.75	734.95	168.28	577.06	548.04	504.36	153.25	378.54	1586.32
CALU	316.93	149.04	226.06	101.33	714.59	331.77	282.38	477.49	658.94	207.8	609.06	251.45	417.78	668.45	580.56	168.31	295.57	191.85	265.66	427.12	166.91	194.83	370.17	517.99	280.81	1.57	265.83	452.93	304.58	597.62	322.47	431.17	583.4	262.61	775.82	344.08	385.48	297.86	420.88	1585.95	398.62	380.35	75.91	351.51	195.72	957.06	218.38	209.49	475.19
CAMK1D	0	0	0	0	0	0	0	0	0	0	0	0	0	0	0	0	0	0	0	0	0	0	0	0	0	0	0	0	0	0	0	0	0	0	0	0	0	0.2	0	0	0	0	1.23	0	0	0	0	0	0
CAMK2A	0	0	0	1.24	0	0	0	0	0	0	7.32	4.16	0	0	0	0	0	0	0	1.18	0	3.99	0	0	10	0	0	7.92	0	0	0	0	0	0	3.49	0	0	0	0.75	0	16.87	0	8.33	0.42	0	5.68	7.05	0.7	1.56
CAMK2D	25.34	106.09	112.79	221.85	195.68	132.31	255.46	21.02	142.41	110.36	259.82	422.16	601.23	257.43	121.66	28.04	95.14	558.89	225.46	141.26	282.41	328.2	138.11	193.7	36.28	4.38	168.5	119.68	165.7	73.63	200.3	187.52	279.06	0.68	309.62	95.54	433.45	479.45	172.96	143.13	133.89	110.81	273.96	368.18	335.47	128.01	416.62	70.88	287.93
CAMK2G	52.13	0	0	0	0	0.81	0	0	0	0	19.64	0	42.74	9.92	0	0	0	15.21	15.45	33.68	23.54	91.64	32.3	22.06	70.08	0	0	0	16.25	0	42.96	0	0	143.63	0	26.71	0	182.46	0	0.91	1.53	12.78	0	21.32	3.26	35.06	29.98	1.06	0
CAMK2N1	0	20.62	0.94	83.94	25.18	56.64	4.42	0	16.96	91.81	77.57	25.92	30.96	26.36	10.17	23.05	86.89	32.4	26.86	99.73	48.75	30.64	24.02	6.1	34.51	0.99	57.77	59.69	82.18	41.44	59.59	41.56	33.76	61.16	10.19	36.43	1.03	9.1	102.76	24.3	25.91	124.04	20.93	33.14	27.74	3.2	0	15.43	12.78
CAMK2N2	0	0	0	0	0	0	0	0	0	0	0	0	0	0	0	0	0	0	0	0	0	0	0	0	0	0	0	0	0	0	0	0	0	0	0	0	0	0	0	0	0	0	0	0	0	0	0	0	0
CAMK4	0	0	0	0	0	0	0	0	0	10.65	0	0	0	0	0	0	0	0	0	0	0	4.36	0	0	0	0	0	0	0	0	0	0	0	0	0	0	0	0	0	0	0	0	0	0	0.46	0	0	0	0
CAMKK1	0	8.63	0	0	0	0	0	0	0	0	17.97	0	4.06	0.47	0	0	0	0	0	0	0	0	0	0	0	0	6.32	45.79	0	0	0	0	0	0	0	0	0	0	7.28	0	0	0	0	0	0	0	0	0	0
CAMKK2	0	0	0	1.75	3.64	5.33	0	0	1.71	0	0	3.92	3.75	0	2.62	0	8.76	2.65	0	2.21	5.48	1.37	3.63	8.86	0	1.02	0	1.53	0	28.09	140.83	0	10.21	0.48	2.36	0	0	3.35	2.13	0	0	4.76	42.03	20.64	3.05	4.2	39.82	2.95	0
CAMKMT	0	0	0	0	0	0	0	0	33.52	26.05	0	0	0	0	0	0	0	0	0	0	0	0	0	0	51.37	0	0	0	0	0	0	2.49	0	0	0	2.22	0	0	0	0	5.43	27.72	0	0	32.32	8.07	11.3	0	0
CAMLG	0	18.47	2.63	16.27	22.56	0	12.42	0	15.89	127.92	269.3	27.36	26.1	0	50.03	0	57.46	58.05	0	79.71	10.76	0	84.4	58.67	0	0	7.73	2.36	0	40.51	58.42	1.77	59.53	3.35	37.22	4.76	0	14.43	0	146.96	14.56	41.62	29.68	46.56	49.61	0	6.61	39.15	143.69
CAMSAP1	0	0	0	0	0	0	0	0	0	0	4.81	1.29	0	0	0	0	0	0	1.68	0.34	0	0	9.02	0	57.98	0.35	0	0.44	0	0.27	6.53	1	0.25	0.45	0	3.04	0.54	1.63	0	1.89	0.41	0	0	0	1	0	0.23	1.23	0.69
CAMSAP2	11.77	20.06	6.82	1.47	62.57	6.78	38	2.21	92.02	28.11	27.85	77.04	26.23	0	27.16	2.6	13.28	32.82	140.2	13.49	0	38.61	11.7	108.37	39.75	0.5	23.31	59.07	120.74	1.37	0	30.32	41.01	0	98.44	9.79	77.75	104.43	34.82	0	142.85	30.13	109.4	9.57	44.53	8.83	43.84	20.33	63.69
CAMSAP3	0	0	0	0	0	0	0	0	0	0	0	0	0	0	0	0	0	0	0	0	0	0	0	0	0	0	0	0	0	0	0	0	0	0	0	0	0	0	0	0	0	0	1.59	0	0	0	0	0	0
CAMTA1	176.67	132.87	47.76	32.77	45.96	39.85	33.73	0	206.13	30.09	3.67	0	34.68	0	38.84	88	193.6	45.36	101.37	71.88	32.8	78.38	48.33	155.82	107.06	0	107.35	32.1	68.33	44.11	0	85.11	0	49.36	123.23	46.57	124.44	39.83	53.8	51.76	3.6	60	50.92	37.27	39.59	126.02	69.19	51.45	46
CAMTA2	0	19.42	0	8.55	17.79	0	0	0	0	0	0	0	0	0	0	3.78	0	0	0	0	26.16	7.87	26.62	0	0	0	31.16	7.45	0	0	20.48	6.9	1.96	0	0	5.01	0	0	0	0	24.5	5.47	0	0	29.81	6.03	13.07	4.14	12.29
CAND1	77.8	29.47	0	59.27	77.18	0	22.11	0	35.73	9.11	10.23	10.89	13.88	2.79	5.7	3.59	38.76	2.89	10.03	12.31	36.29	2.24	32.29	8.89	44.46	0.53	2.67	66.24	8.5	0	202.59	108.5	130.11	52.53	10.13	27.03	4.41	103	0.33	103.2	0.21	45.65	7.31	0.2	8.48	0	4.83	5.92	81.16
CANT1	0	0	32.35	0	0	0	0	0	2.01	0	14.11	0	0	0	10.83	0	0	3.66	0	11.32	0	5.67	0	11.32	12.55	0	0	1.3	0	0	0	0	0	0	0	0	0.53	33.77	5.83	1.22	0	0	0	12.45	23.39	0	3.34	7.74	0
CANX	478.64	627.44	170.79	473.77	456.21	297.61	840.33	804.76	69.28	88.9	278.31	238.18	291.62	550.68	439.43	442.52	309.86	154.66	117	282.89	354.66	380.95	446.44	395.99	278.03	3.82	502.17	435.8	488.31	425.97	835.38	498.12	170.75	18.06	545.23	252.27	573.91	142.41	645.77	770.91	170.41	221.8	288.09	363.38	481.58	343.48	363.44	135.65	514.77
CAP1	196.83	253.61	299.08	194.53	421.17	174.39	462.43	438.55	367.35	202.26	201.6	142.42	150.39	366.46	304.13	422.59	191.32	60.24	52.91	183.75	231.24	168.19	122.14	205.48	414.47	0	419.26	271.44	166.59	216.5	192	191.83	315.31	208.15	277.42	159.24	133.94	158.62	255.76	385.32	58.18	191.38	392.42	266.88	155.97	322.79	202.94	122.46	225.85
[truncated: 13,146 more rows]
[truncated: 1,122 more columns]
