# Supplementary material for: Predicting heterogeneity in clone-specific therapeutic vulnerabilities using single-cell transcriptomic signatures
Source: Genome Med. 2021 Dec 16;13:189. doi: 10.1186/s13073-021-01000-y (PMC8680165; doi:10.1186/s13073-021-01000-y)
Supplement: Supplementary file 4 — Additional file 4: Table S4: ITTH score and drug response. Table S5: CIBERSORT's TCGA deconvolution. Table S6: CIBERSORT's signature matrix. [file 13073_2021_1000_MOESM4_ESM.xlsx]

## Sheet: Table S4
Table S4: ITTH score and drug response
Patient ID	Drug name	Clinical drug response	Cancer type	ITTH score
TCGA-OU-A5PI	Etoposide	Stable Disease	ACC	1.89949
TCGA-OU-A5PI	Doxorubicin	Stable Disease	ACC	1.89949
TCGA-OU-A5PI	Cisplatin	Stable Disease	ACC	1.89949
TCGA-OU-A5PI	Carboplatin	Stable Disease	ACC	1.89949
TCGA-G2-A2EC	Doxorubicin	Partial Response	BLCA	2.03617
TCGA-G2-A2EC	Cisplatin	Partial Response	BLCA	2.03617
TCGA-G2-A2EJ	Paclitaxel	Stable Disease	BLCA	1.62808
TCGA-G2-A2EJ	Cisplatin	Stable Disease	BLCA	1.62808
TCGA-BT-A2LA	Carboplatin	Complete Response	BLCA	1.12725
TCGA-BT-A2LA	Etoposide	Complete Response	BLCA	1.12725
TCGA-G2-A2EF	Doxorubicin	Partial Response	BLCA	1.65103
TCGA-G2-A2EF	Cisplatin	Partial Response	BLCA	1.65103
TCGA-G2-A2EK	Doxorubicin	Stable Disease	BLCA	1.78116
TCGA-G2-A2EK	Cisplatin	Stable Disease	BLCA	1.78116
TCGA-G2-A2EL	Etoposide	Stable Disease	BLCA	0.373136
TCGA-G2-A2EL	Paclitaxel	Stable Disease	BLCA	0.373136
TCGA-E5-A2PC	Doxorubicin	Complete Response	BLCA	1.57768
TCGA-E5-A2PC	Cisplatin	Complete Response	BLCA	1.57768
TCGA-FD-A3B4	Gemcitabine	Complete Response	BLCA	1.53305
TCGA-FD-A3B4	Cisplatin	Complete Response	BLCA	1.53305
TCGA-BT-A2LD	Carboplatin	Clinical Progressive Disease	BLCA	2.03639
TCGA-BT-A2LD	Paclitaxel	Clinical Progressive Disease	BLCA	2.03639
TCGA-DK-A3IQ	Gemcitabine	Stable Disease	BLCA	2.02051
TCGA-DK-A3IU	Gemcitabine	Clinical Progressive Disease	BLCA	2.03985
TCGA-DK-A3IU	Carboplatin	Clinical Progressive Disease	BLCA	2.03985
TCGA-G2-A3IB	Doxorubicin	Clinical Progressive Disease	BLCA	1.85437
TCGA-G2-A3IB	Cisplatin	Clinical Progressive Disease	BLCA	1.85437
TCGA-G2-A3IE	Gemcitabine	Partial Response	BLCA	1.5758
TCGA-G2-A3IE	Cisplatin	Clinical Progressive Disease	BLCA	1.5758
TCGA-GV-A3JW	Carboplatin	Partial Response	BLCA	1.25319
TCGA-GV-A3JW	Gemcitabine	Partial Response	BLCA	1.25319
TCGA-DK-A3IV	Gemcitabine	Clinical Progressive Disease	BLCA	1.59096
TCGA-DK-A3IV	Cisplatin	Clinical Progressive Disease	BLCA	1.59096
TCGA-BT-A3PJ	Carboplatin	Stable Disease	BLCA	1.90688
TCGA-GD-A3OS	Docetaxel	Clinical Progressive Disease	BLCA	2.02989
TCGA-GV-A3QH	Cisplatin	Clinical Progressive Disease	BLCA	1.26137
TCGA-GV-A3QH	Gemcitabine	Clinical Progressive Disease	BLCA	1.26137
TCGA-CU-A3YL	Gemcitabine	Complete Response	BLCA	1.6471
TCGA-CU-A3YL	Cisplatin	Complete Response	BLCA	1.6471
TCGA-DK-A3WX	Gemcitabine	Clinical Progressive Disease	BLCA	1.91075
TCGA-DK-A3WX	Cisplatin	Clinical Progressive Disease	BLCA	1.91075
TCGA-DK-A3WY	Gemcitabine	Complete Response	BLCA	1.68012
TCGA-DK-A3WY	Cisplatin	Complete Response	BLCA	1.68012
TCGA-FD-A3SJ	Carboplatin	Stable Disease	BLCA	1.15897
TCGA-FD-A3SJ	Gemcitabine	Stable Disease	BLCA	1.15897
TCGA-FD-A3SJ	Doxorubicin	Stable Disease	BLCA	1.15897
TCGA-FD-A3SJ	Cisplatin	Stable Disease	BLCA	1.15897
TCGA-FD-A3SO	Gemcitabine	Clinical Progressive Disease	BLCA	1.30567
TCGA-FD-A3SO	Cisplatin	Clinical Progressive Disease	BLCA	1.30567
TCGA-FD-A3SQ	Cisplatin	Stable Disease	BLCA	1.84589
TCGA-FD-A3SQ	Gemcitabine	Stable Disease	BLCA	1.84589
TCGA-GV-A3QF	Carboplatin	Stable Disease	BLCA	1.48393
TCGA-GV-A3QF	Gemcitabine	Stable Disease	BLCA	1.48393
TCGA-DK-A3WW	Gemcitabine	Complete Response	BLCA	1.77447
TCGA-DK-A3WW	Cisplatin	Complete Response	BLCA	1.77447
TCGA-DK-A3WW	Paclitaxel	Complete Response	BLCA	1.77447
TCGA-FJ-A3Z7	Cisplatin	Complete Response	BLCA	1.53274
TCGA-FJ-A3Z7	Gemcitabine	Complete Response	BLCA	1.53274
TCGA-GC-A3YS	Gemcitabine	Complete Response	BLCA	2.17858
TCGA-GC-A3YS	Cisplatin	Complete Response	BLCA	2.17858
TCGA-GC-A3YS	Carboplatin	Complete Response	BLCA	2.17858
TCGA-GV-A40E	Cisplatin	Clinical Progressive Disease	BLCA	1.56458
TCGA-GV-A40E	Gemcitabine	Clinical Progressive Disease	BLCA	1.56458
TCGA-BT-A42E	Carboplatin	Complete Response	BLCA	1.85065
TCGA-BT-A42E	Gemcitabine	Complete Response	BLCA	1.85065
TCGA-CF-A47S	Doxorubicin	Complete Response	BLCA	1.55719
TCGA-CF-A47T	Carboplatin	Clinical Progressive Disease	BLCA	1.43716
TCGA-CF-A47T	Fluorouracil	Clinical Progressive Disease	BLCA	1.43716
TCGA-FD-A43S	Gemcitabine	Complete Response	BLCA	1.73545
TCGA-FD-A43S	Cisplatin	Complete Response	BLCA	1.73545
TCGA-FD-A43U	Cisplatin	Complete Response	BLCA	1.58601
TCGA-FD-A43U	Gemcitabine	Complete Response	BLCA	1.58601
TCGA-FD-A5BS	Gemcitabine	Complete Response	BLCA	2.1255
TCGA-FD-A5BS	Cisplatin	Complete Response	BLCA	2.1255
TCGA-FJ-A3Z9	Gemcitabine	Complete Response	BLCA	1.11092
TCGA-FJ-A3Z9	Cisplatin	Complete Response	BLCA	1.11092
TCGA-FD-A5C1	Cisplatin	Complete Response	BLCA	1.32029
TCGA-FD-A5C1	Gemcitabine	Complete Response	BLCA	1.32029
TCGA-LT-A5Z6	Gemcitabine	Complete Response	BLCA	1.19513
TCGA-LT-A5Z6	Cisplatin	Complete Response	BLCA	1.19513
TCGA-DK-A6B2	Gemcitabine	Clinical Progressive Disease	BLCA	1.73252
TCGA-DK-A6B6	Gemcitabine	Complete Response	BLCA	1.70109
TCGA-DK-A6B6	Cisplatin	Complete Response	BLCA	1.70109
TCGA-FD-A62S	Gemcitabine	Clinical Progressive Disease	BLCA	1.49831
TCGA-FD-A62S	Carboplatin	Clinical Progressive Disease	BLCA	1.49831
TCGA-DK-A6B5	Paclitaxel	Complete Response	BLCA	1.48143
TCGA-DK-A6B5	Cisplatin	Complete Response	BLCA	1.48143
TCGA-DK-A6B5	Gemcitabine	Complete Response	BLCA	1.48143
TCGA-E5-A4U1	Docetaxel	Clinical Progressive Disease	BLCA	1.24013
TCGA-FD-A6TC	Gemcitabine	Complete Response	BLCA	1.86625
TCGA-FJ-A871	Gemcitabine	Clinical Progressive Disease	BLCA	2.01882
TCGA-FJ-A871	Cisplatin	Clinical Progressive Disease	BLCA	2.01882
TCGA-FJ-A871	Doxorubicin	Clinical Progressive Disease	BLCA	2.01882
TCGA-SY-A9G5	Gemcitabine	Complete Response	BLCA	1.72271
TCGA-SY-A9G5	Cisplatin	Complete Response	BLCA	1.72271
TCGA-DK-AA76	Cisplatin	Complete Response	BLCA	1.43484
TCGA-DK-AA76	Gemcitabine	Complete Response	BLCA	1.43484
TCGA-G2-AA3C	Cisplatin	Clinical Progressive Disease	BLCA	2.00837
TCGA-G2-AA3C	Gemcitabine	Clinical Progressive Disease	BLCA	2.00837
TCGA-G2-AA3D	Doxorubicin	Stable Disease	BLCA	1.20332
TCGA-G2-AA3D	Cisplatin	Stable Disease	BLCA	1.20332
TCGA-XF-A9SH	Docetaxel	Clinical Progressive Disease	BLCA	1.55051
TCGA-XF-A9SH	Doxorubicin	Clinical Progressive Disease	BLCA	1.55051
TCGA-XF-A9SX	Gemcitabine	Clinical Progressive Disease	BLCA	1.54915
TCGA-XF-A9SZ	Gemcitabine	Complete Response	BLCA	1.69298
TCGA-XF-A9SZ	Cisplatin	Complete Response	BLCA	1.69298
TCGA-XF-A9T4	Gemcitabine	Partial Response	BLCA	2.0435
TCGA-XF-A9T4	Paclitaxel	Clinical Progressive Disease	BLCA	2.0435
TCGA-XF-A9SY	Carboplatin	Clinical Progressive Disease	BLCA	1.31404
TCGA-XF-A9SY	Gemcitabine	Clinical Progressive Disease	BLCA	1.31404
TCGA-XF-A9T5	Gemcitabine	Complete Response	BLCA	1.52349
TCGA-XF-A9T5	Cisplatin	Complete Response	BLCA	1.52349
TCGA-XF-AAME	Carboplatin	Clinical Progressive Disease	BLCA	1.88309
TCGA-XF-AAME	Gemcitabine	Partial Response	BLCA	1.88309
TCGA-XF-AAME	Cisplatin	Partial Response	BLCA	1.88309
TCGA-XF-AAMJ	Gemcitabine	Complete Response	BLCA	2.04041
TCGA-XF-AAMR	Cisplatin	Complete Response	BLCA	1.86216
TCGA-XF-AAMR	Gemcitabine	Complete Response	BLCA	1.86216
TCGA-XF-AAMY	Gemcitabine	Complete Response	BLCA	1.49424
TCGA-XF-AAMY	Carboplatin	Complete Response	BLCA	1.49424
TCGA-XF-AAN0	Cisplatin	Partial Response	BLCA	1.46207
TCGA-XF-AAN3	Cisplatin	Complete Response	BLCA	1.89397
TCGA-XF-AAN3	Gemcitabine	Complete Response	BLCA	1.89397
TCGA-XF-AAN5	Cisplatin	Complete Response	BLCA	1.906
TCGA-XF-AAN5	Gemcitabine	Complete Response	BLCA	1.906
TCGA-XF-AAN7	Gemcitabine	Partial Response	BLCA	1.55836
TCGA-XF-AAN7	Paclitaxel	Stable Disease	BLCA	1.55836
TCGA-EW-A1OY	Paclitaxel	Stable Disease	BRCA	1.25807
TCGA-EW-A1P3	Paclitaxel	Stable Disease	BRCA	1.49815
TCGA-E9-A1NI	Doxorubicin	Complete Response	BRCA	1.18451
TCGA-E9-A1NI	Cyclophosphamide	Complete Response	BRCA	1.18451
TCGA-E9-A1NI	Fluorouracil	Complete Response	BRCA	1.18451
TCGA-E9-A1NE	Doxorubicin	Complete Response	BRCA	1.01582
TCGA-E9-A1NE	Cyclophosphamide	Complete Response	BRCA	1.01582
TCGA-E9-A1NE	Fluorouracil	Complete Response	BRCA	1.01582
TCGA-E9-A1NC	Doxorubicin	Complete Response	BRCA	1.7414
TCGA-E9-A1NC	Fluorouracil	Complete Response	BRCA	1.7414
TCGA-E9-A1NC	Cyclophosphamide	Complete Response	BRCA	1.7414
TCGA-AC-A2FB	Docetaxel	Complete Response	BRCA	1.97687
TCGA-E9-A2JS	Cyclophosphamide	Complete Response	BRCA	1.36248
TCGA-E9-A2JS	Fluorouracil	Complete Response	BRCA	1.36248
TCGA-GM-A2DF	Paclitaxel	Complete Response	BRCA	1.42255
TCGA-GM-A2DF	Fluorouracil	Complete Response	BRCA	1.42255
TCGA-GM-A2DF	Cyclophosphamide	Complete Response	BRCA	1.42255
TCGA-GM-A2DH	Paclitaxel	Complete Response	BRCA	1.26635
TCGA-GM-A2DH	Fluorouracil	Complete Response	BRCA	1.26635
TCGA-GM-A2DH	Doxorubicin	Complete Response	BRCA	1.26635
TCGA-GM-A2DH	Cyclophosphamide	Complete Response	BRCA	1.26635
TCGA-GM-A2DM	Paclitaxel	Complete Response	BRCA	1.69719
TCGA-GM-A2DM	Fluorouracil	Complete Response	BRCA	1.69719
TCGA-GM-A2DM	Cyclophosphamide	Complete Response	BRCA	1.69719
TCGA-GM-A2DN	Paclitaxel	Complete Response	BRCA	1.65273
TCGA-GM-A2DN	Fluorouracil	Complete Response	BRCA	1.65273
TCGA-GM-A2DN	Cyclophosphamide	Complete Response	BRCA	1.65273
TCGA-BH-A2L8	Cyclophosphamide	Complete Response	BRCA	1.67165
TCGA-GM-A2DA	Fluorouracil	Complete Response	BRCA	1.51587
TCGA-GM-A2DA	Doxorubicin	Complete Response	BRCA	1.51587
TCGA-GM-A2DA	Cyclophosphamide	Complete Response	BRCA	1.51587
TCGA-GM-A2DA	Docetaxel	Stable Disease	BRCA	1.51587
TCGA-GM-A2DA	Paclitaxel	Stable Disease	BRCA	1.51587
TCGA-GM-A2DB	Paclitaxel	Complete Response	BRCA	1.27167
TCGA-GM-A2DB	Fluorouracil	Complete Response	BRCA	1.27167
TCGA-GM-A2DB	Cyclophosphamide	Complete Response	BRCA	1.27167
TCGA-GM-A2DC	Capecitabine	Complete Response	BRCA	0.940455
TCGA-GM-A2DC	Docetaxel	Complete Response	BRCA	0.940455
TCGA-GM-A2DC	Cyclophosphamide	Complete Response	BRCA	0.940455
TCGA-GM-A2DI	Docetaxel	Complete Response	BRCA	1.4812
TCGA-GM-A2DI	Fluorouracil	Complete Response	BRCA	1.4812
TCGA-GM-A2DI	Cyclophosphamide	Complete Response	BRCA	1.4812
TCGA-E9-A3HO	Cyclophosphamide	Complete Response	BRCA	1.8587
TCGA-E9-A3HO	Fluorouracil	Complete Response	BRCA	1.8587
TCGA-E9-A3Q9	Cyclophosphamide	Complete Response	BRCA	1.65498
TCGA-E9-A3Q9	Fluorouracil	Complete Response	BRCA	1.65498
TCGA-EW-A2FR	Paclitaxel	Stable Disease	BRCA	1.93577
TCGA-A2-A0CK	Doxorubicin	Complete Response	BRCA	1.2143
TCGA-A2-A0CK	Cyclophosphamide	Complete Response	BRCA	1.2143
TCGA-A2-A0CK	Paclitaxel	Complete Response	BRCA	1.2143
TCGA-A2-A0CK	Docetaxel	Complete Response	BRCA	1.2143
TCGA-A2-A0CR	Doxorubicin	Complete Response	BRCA	1.65719
TCGA-A2-A0CR	Cyclophosphamide	Complete Response	BRCA	1.65719
TCGA-A2-A0CR	Paclitaxel	Complete Response	BRCA	1.65719
TCGA-AC-A3W5	Docetaxel	Complete Response	BRCA	1.44672
TCGA-AC-A3W5	Cyclophosphamide	Complete Response	BRCA	1.44672
TCGA-EW-A3U0	Cisplatin	Complete Response	BRCA	2.27972
TCGA-EW-A3U0	Docetaxel	Complete Response	BRCA	2.27972
TCGA-EW-A3U0	Doxorubicin	Complete Response	BRCA	2.27972
TCGA-EW-A3U0	Cyclophosphamide	Complete Response	BRCA	2.27972
TCGA-GM-A3NW	Fluorouracil	Stable Disease	BRCA	1.40716
TCGA-GM-A3NW	Cyclophosphamide	Stable Disease	BRCA	1.40716
TCGA-A2-A0EP	Cyclophosphamide	Complete Response	BRCA	1.53359
TCGA-A2-A0EP	Doxorubicin	Complete Response	BRCA	1.53359
TCGA-A2-A0EP	Paclitaxel	Complete Response	BRCA	1.53359
TCGA-A2-A3XS	Cyclophosphamide	Complete Response	BRCA	1.07849
TCGA-A2-A3XS	Doxorubicin	Complete Response	BRCA	1.07849
TCGA-A2-A3XS	Paclitaxel	Complete Response	BRCA	1.07849
TCGA-A2-A3XS	Docetaxel	Clinical Progressive Disease	BRCA	1.07849
TCGA-A2-A3XS	Capecitabine	Clinical Progressive Disease	BRCA	1.07849
TCGA-A2-A3XT	Cyclophosphamide	Partial Response	BRCA	1.87139
TCGA-A2-A3XT	Doxorubicin	Partial Response	BRCA	1.87139
TCGA-A2-A3XT	Docetaxel	Partial Response	BRCA	1.87139
TCGA-A2-A3XU	Capecitabine	Clinical Progressive Disease	BRCA	1.38311
TCGA-E9-A3X8	Cyclophosphamide	Complete Response	BRCA	1.66467
TCGA-E9-A3X8	Doxorubicin	Complete Response	BRCA	1.66467
TCGA-E9-A3X8	Fluorouracil	Complete Response	BRCA	1.66467
TCGA-GM-A3XL	Fluorouracil	Complete Response	BRCA	0.774391
TCGA-GM-A3XL	Doxorubicin	Complete Response	BRCA	0.774391
TCGA-GM-A3XL	Cyclophosphamide	Complete Response	BRCA	0.774391
TCGA-GM-A3XL	Paclitaxel	Complete Response	BRCA	0.774391
TCGA-GM-A3XN	Paclitaxel	Complete Response	BRCA	1.6398
TCGA-GM-A3XN	Fluorouracil	Complete Response	BRCA	1.6398
TCGA-GM-A3XN	Doxorubicin	Complete Response	BRCA	1.6398
TCGA-GM-A3XN	Cyclophosphamide	Complete Response	BRCA	1.6398
TCGA-A2-A3XV	Carboplatin	Complete Response	BRCA	1.07644
TCGA-A2-A3XV	Docetaxel	Complete Response	BRCA	1.07644
TCGA-A2-A3XW	Doxorubicin	Complete Response	BRCA	1.43234
TCGA-A2-A3XW	Cyclophosphamide	Complete Response	BRCA	1.43234
TCGA-A2-A3XW	Paclitaxel	Complete Response	BRCA	1.43234
TCGA-A2-A3XX	Cyclophosphamide	Complete Response	BRCA	1.20634
TCGA-A2-A3XX	Doxorubicin	Complete Response	BRCA	1.20634
TCGA-A2-A3XX	Paclitaxel	Complete Response	BRCA	1.20634
TCGA-A2-A3XY	Doxorubicin	Complete Response	BRCA	1.32005
TCGA-A2-A3XY	Cyclophosphamide	Complete Response	BRCA	1.32005
TCGA-A2-A3XY	Paclitaxel	Complete Response	BRCA	1.32005
TCGA-A2-A3XY	Carboplatin	Clinical Progressive Disease	BRCA	1.32005
TCGA-A2-A3XY	Gemcitabine	Clinical Progressive Disease	BRCA	1.32005
TCGA-A2-A3XY	Docetaxel	Clinical Progressive Disease	BRCA	1.32005
TCGA-A2-A3XZ	Carboplatin	Complete Response	BRCA	1.18265
TCGA-A2-A3XZ	Docetaxel	Complete Response	BRCA	1.18265
TCGA-A2-A3Y0	Doxorubicin	Complete Response	BRCA	0.791957
TCGA-A2-A3Y0	Cyclophosphamide	Complete Response	BRCA	0.791957
TCGA-A2-A3Y0	Docetaxel	Complete Response	BRCA	0.791957
TCGA-AC-A3YI	Cyclophosphamide	Complete Response	BRCA	1.68564
TCGA-AC-A3YI	Fluorouracil	Complete Response	BRCA	1.68564
TCGA-B6-A402	Cyclophosphamide	Partial Response	BRCA	1.31826
TCGA-B6-A402	Doxorubicin	Partial Response	BRCA	1.31826
TCGA-B6-A402	Paclitaxel	Partial Response	BRCA	1.31826
TCGA-D8-A3Z6	Cyclophosphamide	Stable Disease	BRCA	1.42321
TCGA-D8-A3Z6	Paclitaxel	Stable Disease	BRCA	1.42321
TCGA-D8-A3Z6	Doxorubicin	Stable Disease	BRCA	1.42321
TCGA-EW-A424	Docetaxel	Complete Response	BRCA	1.22337
TCGA-EW-A424	Cyclophosphamide	Complete Response	BRCA	1.22337
TCGA-GM-A3XG	Paclitaxel	Complete Response	BRCA	1.6505
TCGA-GM-A3XG	Fluorouracil	Complete Response	BRCA	1.6505
TCGA-GM-A3XG	Doxorubicin	Complete Response	BRCA	1.6505
TCGA-GM-A3XG	Cyclophosphamide	Complete Response	BRCA	1.6505
TCGA-LL-A440	Cyclophosphamide	Complete Response	BRCA	1.74302
TCGA-LL-A440	Docetaxel	Complete Response	BRCA	1.74302
TCGA-LL-A441	Docetaxel	Complete Response	BRCA	2.0424
TCGA-LL-A441	Cyclophosphamide	Complete Response	BRCA	2.0424
TCGA-A2-A4RY	Docetaxel	Complete Response	BRCA	1.65624
TCGA-A2-A4RY	Doxorubicin	Complete Response	BRCA	1.65624
TCGA-A2-A4RY	Cyclophosphamide	Complete Response	BRCA	1.65624
TCGA-A2-A4S2	Doxorubicin	Complete Response	BRCA	0.892425
TCGA-A2-A4S2	Cyclophosphamide	Complete Response	BRCA	0.892425
TCGA-A2-A4S2	Paclitaxel	Complete Response	BRCA	0.892425
TCGA-A7-A4SA	Doxorubicin	Complete Response	BRCA	1.47078
TCGA-A7-A4SA	Cyclophosphamide	Complete Response	BRCA	1.47078
TCGA-A7-A4SA	Paclitaxel	Complete Response	BRCA	1.47078
TCGA-A7-A4SB	Docetaxel	Complete Response	BRCA	0.926554
TCGA-A7-A4SB	Cyclophosphamide	Complete Response	BRCA	0.926554
TCGA-A7-A4SD	Docetaxel	Complete Response	BRCA	1.61942
TCGA-A7-A4SD	Cyclophosphamide	Complete Response	BRCA	1.61942
TCGA-A7-A4SE	Doxorubicin	Complete Response	BRCA	1.63656
TCGA-A7-A4SE	Cyclophosphamide	Complete Response	BRCA	1.63656
TCGA-A7-A4SE	Paclitaxel	Complete Response	BRCA	1.63656
TCGA-A7-A4SF	Carboplatin	Complete Response	BRCA	0.867481
TCGA-A7-A4SF	Docetaxel	Complete Response	BRCA	0.867481
TCGA-AQ-A54O	Doxorubicin	Complete Response	BRCA	1.01897
TCGA-AQ-A54O	Cyclophosphamide	Complete Response	BRCA	1.01897
TCGA-AQ-A54O	Paclitaxel	Complete Response	BRCA	1.01897
TCGA-GM-A4E0	Capecitabine	Complete Response	BRCA	1.83179
TCGA-GM-A4E0	Docetaxel	Complete Response	BRCA	1.83179
TCGA-GM-A4E0	Fluorouracil	Complete Response	BRCA	1.83179
TCGA-GM-A4E0	Cyclophosphamide	Complete Response	BRCA	1.83179
TCGA-BH-A5IZ	Doxorubicin	Complete Response	BRCA	1.21815
TCGA-BH-A5IZ	Docetaxel	Complete Response	BRCA	1.21815
TCGA-BH-A5IZ	Cyclophosphamide	Complete Response	BRCA	1.21815
TCGA-E9-A5FK	Cyclophosphamide	Complete Response	BRCA	1.68363
TCGA-E9-A5FK	Fluorouracil	Complete Response	BRCA	1.68363
TCGA-PE-A5DE	Docetaxel	Complete Response	BRCA	1.86154
TCGA-PE-A5DE	Cyclophosphamide	Complete Response	BRCA	1.86154
TCGA-A7-A5ZV	Doxorubicin	Complete Response	BRCA	1.69594
TCGA-A7-A5ZV	Cyclophosphamide	Complete Response	BRCA	1.69594
TCGA-A7-A5ZV	Paclitaxel	Complete Response	BRCA	1.69594
TCGA-GM-A5PV	Docetaxel	Complete Response	BRCA	1.26774
TCGA-GM-A5PV	Cyclophosphamide	Complete Response	BRCA	1.26774
TCGA-LL-A5YO	Docetaxel	Complete Response	BRCA	1.91103
TCGA-LL-A5YO	Cyclophosphamide	Complete Response	BRCA	1.91103
TCGA-A7-A5ZW	Cyclophosphamide	Complete Response	BRCA	1.62323
TCGA-A7-A5ZW	Docetaxel	Complete Response	BRCA	1.62323
TCGA-A7-A5ZX	Doxorubicin	Complete Response	BRCA	1.62017
TCGA-A7-A5ZX	Cyclophosphamide	Complete Response	BRCA	1.62017
TCGA-A7-A5ZX	Paclitaxel	Complete Response	BRCA	1.62017
TCGA-E2-A573	Docetaxel	Complete Response	BRCA	1.19215
TCGA-E2-A573	Cyclophosphamide	Complete Response	BRCA	1.19215
TCGA-OL-A66I	Doxorubicin	Complete Response	BRCA	1.72216
TCGA-OL-A66I	Cyclophosphamide	Complete Response	BRCA	1.72216
TCGA-OL-A66I	Paclitaxel	Complete Response	BRCA	1.72216
TCGA-AC-A62V	Paclitaxel	Partial Response	BRCA	0.982861
TCGA-E9-A6HE	Doxorubicin	Complete Response	BRCA	1.58833
TCGA-E9-A6HE	Cyclophosphamide	Complete Response	BRCA	1.58833
TCGA-E9-A6HE	Paclitaxel	Complete Response	BRCA	1.58833
TCGA-OL-A66O	Cyclophosphamide	Complete Response	BRCA	0.92955
TCGA-OL-A66O	Docetaxel	Complete Response	BRCA	0.92955
TCGA-LL-A73Z	Doxorubicin	Clinical Progressive Disease	BRCA	1.39737
TCGA-LL-A73Z	Cyclophosphamide	Clinical Progressive Disease	BRCA	1.39737
TCGA-LL-A73Z	Paclitaxel	Clinical Progressive Disease	BRCA	1.39737
TCGA-LL-A740	Doxorubicin	Complete Response	BRCA	1.8044
TCGA-LL-A740	Cyclophosphamide	Complete Response	BRCA	1.8044
TCGA-LL-A740	Paclitaxel	Complete Response	BRCA	1.8044
TCGA-S3-A6ZF	Docetaxel	Complete Response	BRCA	1.55683
TCGA-S3-A6ZF	Cyclophosphamide	Complete Response	BRCA	1.55683
TCGA-S3-A6ZG	Doxorubicin	Complete Response	BRCA	1.23436
TCGA-S3-A6ZG	Cyclophosphamide	Complete Response	BRCA	1.23436
TCGA-S3-A6ZH	Doxorubicin	Complete Response	BRCA	1.28121
TCGA-S3-A6ZH	Cyclophosphamide	Complete Response	BRCA	1.28121
TCGA-A7-A6VV	Cyclophosphamide	Complete Response	BRCA	1.84949
TCGA-A7-A6VV	Docetaxel	Complete Response	BRCA	1.84949
TCGA-A7-A6VW	Paclitaxel	Complete Response	BRCA	1.39715
TCGA-A7-A6VW	Doxorubicin	Complete Response	BRCA	1.39715
TCGA-A7-A6VW	Cyclophosphamide	Complete Response	BRCA	1.39715
TCGA-A7-A6VX	Docetaxel	Complete Response	BRCA	1.65043
TCGA-A7-A6VX	Cyclophosphamide	Complete Response	BRCA	1.65043
TCGA-A7-A6VY	Cyclophosphamide	Complete Response	BRCA	1.85077
TCGA-A7-A6VY	Doxorubicin	Complete Response	BRCA	1.85077
TCGA-A7-A6VY	Paclitaxel	Complete Response	BRCA	1.85077
TCGA-OL-A6VO	Docetaxel	Complete Response	BRCA	1.43822
TCGA-OL-A6VO	Cyclophosphamide	Complete Response	BRCA	1.43822
TCGA-BH-A8G0	Docetaxel	Complete Response	BRCA	1.4906
TCGA-BH-A8G0	Cyclophosphamide	Complete Response	BRCA	1.4906
TCGA-LD-A7W5	Docetaxel	Stable Disease	BRCA	1.42043
TCGA-LL-A7SZ	Doxorubicin	Complete Response	BRCA	0.683122
TCGA-LL-A7SZ	Cyclophosphamide	Complete Response	BRCA	0.683122
TCGA-LL-A8F5	Paclitaxel	Complete Response	BRCA	1.85876
TCGA-XX-A899	Cyclophosphamide	Complete Response	BRCA	1.64628
TCGA-XX-A899	Docetaxel	Complete Response	BRCA	1.64628
TCGA-4H-AAAK	Cyclophosphamide	Complete Response	BRCA	1.60985
TCGA-4H-AAAK	Doxorubicin	Complete Response	BRCA	1.60985
TCGA-4H-AAAK	Fluorouracil	Complete Response	BRCA	1.60985
TCGA-S3-AA0Z	Doxorubicin	Complete Response	BRCA	1.25126
TCGA-S3-AA0Z	Cyclophosphamide	Complete Response	BRCA	1.25126
TCGA-S3-AA10	Cyclophosphamide	Complete Response	BRCA	1.68096
TCGA-S3-AA10	Docetaxel	Complete Response	BRCA	1.68096
TCGA-S3-AA14	Doxorubicin	Complete Response	BRCA	1.52826
TCGA-S3-AA14	Cyclophosphamide	Complete Response	BRCA	1.52826
TCGA-S3-AA15	Doxorubicin	Complete Response	BRCA	1.96077
TCGA-S3-AA15	Cyclophosphamide	Complete Response	BRCA	1.96077
TCGA-S3-AA15	Paclitaxel	Complete Response	BRCA	1.96077
TCGA-WT-AB41	Docetaxel	Complete Response	BRCA	0.816275
TCGA-WT-AB41	Cyclophosphamide	Complete Response	BRCA	0.816275
TCGA-Z7-A8R5	Doxorubicin	Stable Disease	BRCA	1.93292
TCGA-Z7-A8R5	Cyclophosphamide	Stable Disease	BRCA	1.93292
TCGA-Z7-A8R5	Paclitaxel	Stable Disease	BRCA	1.93292
TCGA-Z7-A8R6	Doxorubicin	Complete Response	BRCA	1.18991
TCGA-Z7-A8R6	Cyclophosphamide	Complete Response	BRCA	1.18991
TCGA-Z7-A8R6	Paclitaxel	Complete Response	BRCA	1.18991
TCGA-A8-A06R	Fluorouracil	Complete Response	BRCA	1.62067
TCGA-A8-A06R	Doxorubicin	Complete Response	BRCA	1.62067
TCGA-A8-A06R	Cyclophosphamide	Complete Response	BRCA	1.62067
TCGA-A8-A086	Docetaxel	Complete Response	BRCA	1.65327
TCGA-A8-A086	Cyclophosphamide	Complete Response	BRCA	1.65327
TCGA-A8-A08B	Fluorouracil	Complete Response	BRCA	0.828375
TCGA-A8-A08B	Cyclophosphamide	Complete Response	BRCA	0.828375
TCGA-A8-A08C	Fluorouracil	Complete Response	BRCA	1.70961
TCGA-A8-A08C	Cyclophosphamide	Complete Response	BRCA	1.70961
TCGA-A8-A08G	Fluorouracil	Complete Response	BRCA	1.37558
TCGA-A8-A08G	Cyclophosphamide	Complete Response	BRCA	1.37558
TCGA-A8-A08G	Docetaxel	Complete Response	BRCA	1.37558
TCGA-A8-A08I	Fluorouracil	Complete Response	BRCA	1.98967
TCGA-A8-A08I	Cyclophosphamide	Complete Response	BRCA	1.98967
TCGA-A8-A08P	Fluorouracil	Complete Response	BRCA	1.65091
TCGA-A8-A08P	Doxorubicin	Complete Response	BRCA	1.65091
TCGA-A8-A08P	Cyclophosphamide	Complete Response	BRCA	1.65091
TCGA-A8-A08P	Docetaxel	Complete Response	BRCA	1.65091
TCGA-A8-A08X	Doxorubicin	Complete Response	BRCA	1.76402
TCGA-A8-A08X	Cyclophosphamide	Complete Response	BRCA	1.76402
TCGA-A8-A08X	Paclitaxel	Complete Response	BRCA	1.76402
TCGA-A8-A092	Paclitaxel	Complete Response	BRCA	0.941517
TCGA-A8-A092	Cyclophosphamide	Complete Response	BRCA	0.941517
TCGA-A8-A095	Fluorouracil	Complete Response	BRCA	1.49018
TCGA-A8-A095	Doxorubicin	Complete Response	BRCA	1.49018
TCGA-A8-A095	Cyclophosphamide	Complete Response	BRCA	1.49018
TCGA-A8-A09D	Doxorubicin	Complete Response	BRCA	1.88188
TCGA-A8-A09D	Cyclophosphamide	Complete Response	BRCA	1.88188
TCGA-A8-A09D	Paclitaxel	Complete Response	BRCA	1.88188
TCGA-A8-A09M	Paclitaxel	Complete Response	BRCA	0.934514
TCGA-A8-A07C	Fluorouracil	Complete Response	BRCA	1.53023
TCGA-A8-A07C	Cyclophosphamide	Complete Response	BRCA	1.53023
TCGA-A8-A07C	Docetaxel	Complete Response	BRCA	1.53023
TCGA-A8-A097	Docetaxel	Complete Response	BRCA	1.84621
TCGA-A8-A097	Cyclophosphamide	Complete Response	BRCA	1.84621
TCGA-A8-A08O	Docetaxel	Clinical Progressive Disease	BRCA	1.19642
TCGA-A8-A0A6	Cyclophosphamide	Complete Response	BRCA	1.61071
TCGA-BH-A0HY	Docetaxel	Complete Response	BRCA	0.870432
TCGA-BH-A0HY	Carboplatin	Complete Response	BRCA	0.870432
TCGA-A8-A075	Cyclophosphamide	Complete Response	BRCA	1.44071
TCGA-A8-A075	Docetaxel	Complete Response	BRCA	1.44071
TCGA-AQ-A04H	Carboplatin	Complete Response	BRCA	0.976815
TCGA-BH-A0W7	Docetaxel	Complete Response	BRCA	1.28276
TCGA-BH-A0W7	Cyclophosphamide	Complete Response	BRCA	1.28276
TCGA-C5-A1M6	Bleomycin	Clinical Progressive Disease	CESC	0.962684
TCGA-FU-A23L	Cisplatin	Complete Response	CESC	1.27258
TCGA-EK-A2H0	Cisplatin	Complete Response	CESC	1.98137
TCGA-C5-A1BQ	Cisplatin	Complete Response	CESC	1.93633
TCGA-HG-A2PA	Paclitaxel	Partial Response	CESC	1.70738
TCGA-HG-A2PA	Carboplatin	Partial Response	CESC	1.70738
TCGA-IR-A3L7	Cisplatin	Complete Response	CESC	1.72751
TCGA-IR-A3LC	Cisplatin	Complete Response	CESC	1.7471
TCGA-IR-A3LH	Cisplatin	Complete Response	CESC	1.86962
TCGA-IR-A3LI	Cisplatin	Complete Response	CESC	0.967521
TCGA-IR-A3LI	Paclitaxel	Complete Response	CESC	0.967521
TCGA-IR-A3LK	Cisplatin	Complete Response	CESC	1.46229
TCGA-IR-A3LK	Carboplatin	Clinical Progressive Disease	CESC	1.46229
TCGA-IR-A3LK	Paclitaxel	Clinical Progressive Disease	CESC	1.46229
TCGA-IR-A3LL	Cisplatin	Complete Response	CESC	2.03244
TCGA-EX-A3L1	Cisplatin	Complete Response	CESC	1.71344
TCGA-EA-A3QD	Cisplatin	Complete Response	CESC	1.42558
TCGA-IR-A3LA	Cisplatin	Complete Response	CESC	1.59814
TCGA-IR-A3LA	Fluorouracil	Complete Response	CESC	1.59814
TCGA-IR-A3LB	Cisplatin	Complete Response	CESC	1.69504
TCGA-IR-A3LB	Fluorouracil	Complete Response	CESC	1.69504
TCGA-IR-A3LB	Carboplatin	Stable Disease	CESC	1.69504
TCGA-IR-A3LB	Paclitaxel	Stable Disease	CESC	1.69504
TCGA-LP-A4AU	Cisplatin	Complete Response	CESC	1.72502
TCGA-LP-A4AU	Fluorouracil	Complete Response	CESC	1.72502
TCGA-EA-A44S	Carboplatin	Stable Disease	CESC	1.56341
TCGA-EA-A44S	Bleomycin	Stable Disease	CESC	1.56341
TCGA-EA-A44S	Gemcitabine	Stable Disease	CESC	1.56341
TCGA-EA-A44S	Doxorubicin	Stable Disease	CESC	1.56341
TCGA-EA-A4BA	Carboplatin	Complete Response	CESC	2.14021
TCGA-EA-A4BA	Cyclophosphamide	Complete Response	CESC	2.14021
TCGA-EA-A4BA	Doxorubicin	Complete Response	CESC	2.14021
TCGA-HM-A4S6	Cisplatin	Complete Response	CESC	1.73119
TCGA-MY-A5BD	Cisplatin	Complete Response	CESC	1.57668
TCGA-MY-A5BF	Cisplatin	Complete Response	CESC	1.72124
TCGA-DS-A5RQ	Cisplatin	Complete Response	CESC	1.68149
TCGA-Q1-A5R2	Cisplatin	Partial Response	CESC	1.05537
TCGA-Q1-A5R3	Cisplatin	Partial Response	CESC	1.89721
TCGA-Q1-A73O	Cisplatin	Complete Response	CESC	1.29206
TCGA-RA-A741	Carboplatin	Complete Response	CESC	1.47513
TCGA-RA-A741	Paclitaxel	Complete Response	CESC	1.47513
TCGA-DS-A7WF	Cisplatin	Partial Response	CESC	1.87453
TCGA-DS-A7WH	Cisplatin	Complete Response	CESC	1.85517
TCGA-DS-A7WI	Cisplatin	Complete Response	CESC	1.7576
TCGA-VS-A8EC	Carboplatin	Partial Response	CESC	1.74677
TCGA-VS-A8EC	Paclitaxel	Partial Response	CESC	1.74677
TCGA-VS-A8EH	Cisplatin	Complete Response	CESC	1.53812
TCGA-MY-A913	Cisplatin	Complete Response	CESC	1.52919
TCGA-VS-A8EJ	Cisplatin	Clinical Progressive Disease	CESC	2.15064
TCGA-VS-A8EJ	Fluorouracil	Clinical Progressive Disease	CESC	2.15064
TCGA-VS-A8EK	Cisplatin	Partial Response	CESC	1.92313
TCGA-VS-A8QC	Paclitaxel	Clinical Progressive Disease	CESC	1.72801
TCGA-VS-A8QF	Cisplatin	Complete Response	CESC	1.88787
TCGA-VS-A8QH	Gemcitabine	Partial Response	CESC	1.15396
TCGA-VS-A8QM	Cisplatin	Clinical Progressive Disease	CESC	1.54554
TCGA-VS-A94X	Cisplatin	Partial Response	CESC	1.75439
TCGA-VS-A94Y	Cisplatin	Clinical Progressive Disease	CESC	1.88002
TCGA-VS-A94Z	Cisplatin	Complete Response	CESC	1.69898
TCGA-VS-A954	Cisplatin	Complete Response	CESC	1.82417
TCGA-MA-AA3X	Cisplatin	Complete Response	CESC	1.87367
TCGA-UC-A7PG	Cisplatin	Clinical Progressive Disease	CESC	1.64872
TCGA-UC-A7PI	Cisplatin	Complete Response	CESC	1.56023
TCGA-VS-A957	Cisplatin	Complete Response	CESC	1.13361
TCGA-VS-A958	Cisplatin	Complete Response	CESC	1.98047
TCGA-VS-A9U5	Cisplatin	Complete Response	CESC	1.53359
TCGA-VS-A9U6	Cisplatin	Stable Disease	CESC	1.39857
TCGA-VS-A9U7	Cisplatin	Complete Response	CESC	1.97562
TCGA-VS-A9UB	Cisplatin	Complete Response	CESC	1.72566
TCGA-VS-A9UC	Cisplatin	Stable Disease	CESC	1.61752
TCGA-VS-A9UD	Cisplatin	Complete Response	CESC	1.7612
TCGA-VS-A9UH	Cisplatin	Complete Response	CESC	1.46489
TCGA-VS-A9UM	Cisplatin	Complete Response	CESC	1.73107
TCGA-VS-A9UM	Paclitaxel	Complete Response	CESC	1.73107
TCGA-VS-A9UO	Cisplatin	Complete Response	CESC	1.95723
TCGA-VS-A9UP	Cisplatin	Complete Response	CESC	1.72122
TCGA-VS-A9UR	Cisplatin	Complete Response	CESC	1.51217
TCGA-VS-A9UU	Cisplatin	Complete Response	CESC	1.59071
TCGA-VS-A9UY	Cisplatin	Clinical Progressive Disease	CESC	1.65347
TCGA-VS-A9V0	Cisplatin	Complete Response	CESC	1.48074
TCGA-VS-A9V1	Cisplatin	Clinical Progressive Disease	CESC	1.47779
TCGA-VS-A9V3	Cisplatin	Complete Response	CESC	1.21086
TCGA-VS-A9V5	Carboplatin	Clinical Progressive Disease	CESC	1.34069
TCGA-VS-AA62	Cisplatin	Clinical Progressive Disease	CESC	1.86323
TCGA-AA-3713	Fluorouracil	Partial Response	COAD	1.41176
TCGA-A6-6652	Oxaliplatin	Stable Disease	COAD	1.44276
TCGA-AZ-6600	Fluorouracil	Clinical Progressive Disease	COAD	1.83421
TCGA-AZ-6600	Leucovorin	Clinical Progressive Disease	COAD	1.83421
TCGA-A6-5664	Leucovorin	Clinical Progressive Disease	COAD	1.55802
TCGA-A6-5664	Fluorouracil	Clinical Progressive Disease	COAD	1.55802
TCGA-AZ-4616	Capecitabine	Stable Disease	COAD	1.9307
TCGA-AZ-6606	Fluorouracil	Clinical Progressive Disease	COAD	1.51348
TCGA-F4-6805	Capecitabine	Complete Response	COAD	1.52668
TCGA-F4-6806	Capecitabine	Complete Response	COAD	1.66384
TCGA-F4-6807	Capecitabine	Complete Response	COAD	2.03527
TCGA-A6-A565	Fluorouracil	Clinical Progressive Disease	COAD	1.85801
TCGA-A6-A565	Leucovorin	Clinical Progressive Disease	COAD	1.85801
TCGA-A6-A565	Oxaliplatin	Clinical Progressive Disease	COAD	1.85801
TCGA-A6-A566	Oxaliplatin	Clinical Progressive Disease	COAD	1.85648
TCGA-A6-A566	Fluorouracil	Clinical Progressive Disease	COAD	1.85648
TCGA-A6-A566	Leucovorin	Clinical Progressive Disease	COAD	1.85648
TCGA-A6-A56B	Fluorouracil	Complete Response	COAD	1.89277
TCGA-A6-A56B	Leucovorin	Complete Response	COAD	1.89277
TCGA-A6-A56B	Oxaliplatin	Complete Response	COAD	1.89277
TCGA-A6-A5ZU	Oxaliplatin	Complete Response	COAD	2.01867
TCGA-A6-A5ZU	Leucovorin	Complete Response	COAD	2.01867
TCGA-A6-A5ZU	Fluorouracil	Complete Response	COAD	2.01867
TCGA-NH-A50V	Fluorouracil	Complete Response	COAD	1.54905
TCGA-NH-A50V	Oxaliplatin	Complete Response	COAD	1.54905
TCGA-QG-A5YV	Capecitabine	Complete Response	COAD	0.892801
TCGA-QG-A5YX	Capecitabine	Complete Response	COAD	1.47406
TCGA-NH-A50U	Leucovorin	Partial Response	COAD	1.01532
TCGA-NH-A50U	Oxaliplatin	Partial Response	COAD	1.01532
TCGA-NH-A50U	Fluorouracil	Clinical Progressive Disease	COAD	1.01532
TCGA-NH-A50U	Capecitabine	Clinical Progressive Disease	COAD	1.01532
TCGA-NH-A6GA	Oxaliplatin	Clinical Progressive Disease	COAD	1.24739
TCGA-NH-A6GA	Leucovorin	Clinical Progressive Disease	COAD	1.24739
TCGA-NH-A6GA	Fluorouracil	Clinical Progressive Disease	COAD	1.24739
TCGA-NH-A6GB	Oxaliplatin	Clinical Progressive Disease	COAD	1.31103
TCGA-NH-A6GB	Leucovorin	Clinical Progressive Disease	COAD	1.31103
TCGA-NH-A6GB	Fluorouracil	Clinical Progressive Disease	COAD	1.31103
TCGA-AY-A8YK	Fluorouracil	Complete Response	COAD	1.68683
TCGA-AY-A8YK	Oxaliplatin	Complete Response	COAD	1.68683
TCGA-NH-A8F7	Fluorouracil	Partial Response	COAD	1.47988
TCGA-NH-A8F7	Oxaliplatin	Partial Response	COAD	1.47988
TCGA-AA-A02K	Leucovorin	Clinical Progressive Disease	COAD	1.14846
TCGA-AA-A02K	Fluorouracil	Clinical Progressive Disease	COAD	1.14846
TCGA-AZ-4682	Leucovorin	Clinical Progressive Disease	COAD	1.14072
TCGA-AZ-4682	Fluorouracil	Clinical Progressive Disease	COAD	1.14072
TCGA-IG-A3I8	Fluorouracil	Complete Response	ESCA	1.59938
TCGA-IG-A3I8	Cisplatin	Complete Response	ESCA	1.59938
TCGA-IG-A3YC	Etoposide	Clinical Progressive Disease	ESCA	1.70614
TCGA-IG-A7DP	Carboplatin	Complete Response	ESCA	2.02467
TCGA-IG-A7DP	Gemcitabine	Complete Response	ESCA	2.02467
TCGA-JY-A6FA	Cisplatin	Complete Response	ESCA	1.47379
TCGA-JY-A6FA	Fluorouracil	Partial Response	ESCA	1.47379
TCGA-L7-A6VZ	Leucovorin	Complete Response	ESCA	1.7462
TCGA-L7-A6VZ	Fluorouracil	Complete Response	ESCA	1.7462
TCGA-L5-A88W	Carboplatin	Clinical Progressive Disease	ESCA	2.01194
TCGA-L5-A88W	Paclitaxel	Clinical Progressive Disease	ESCA	2.01194
TCGA-L5-A88W	Gemcitabine	Partial Response	ESCA	2.01194
TCGA-VR-A8EQ	Fluorouracil	Complete Response	ESCA	1.5709
TCGA-VR-A8ER	Fluorouracil	Complete Response	ESCA	1.72232
TCGA-VR-A8ER	Cisplatin	Complete Response	ESCA	1.72232
TCGA-VR-AA4D	Fluorouracil	Clinical Progressive Disease	ESCA	1.88686
TCGA-VR-AA4D	Leucovorin	Clinical Progressive Disease	ESCA	1.88686
TCGA-JY-A93D	Fluorouracil	Complete Response	ESCA	2.13404
TCGA-V5-AASV	Carboplatin	Partial Response	ESCA	1.75468
TCGA-V5-AASV	Paclitaxel	Partial Response	ESCA	1.75468
TCGA-V5-A7RC	Carboplatin	Clinical Progressive Disease	ESCA	1.56006
TCGA-V5-A7RC	Paclitaxel	Clinical Progressive Disease	ESCA	1.56006
TCGA-CN-6996	Capecitabine	Clinical Progressive Disease	HNSC	1.52255
TCGA-CN-6998	Cisplatin	Clinical Progressive Disease	HNSC	1.97654
TCGA-CR-5247	Paclitaxel	Complete Response	HNSC	2.04206
TCGA-CR-5247	Carboplatin	Complete Response	HNSC	2.04206
TCGA-CR-5248	Paclitaxel	Complete Response	HNSC	1.73958
TCGA-CR-5248	Carboplatin	Complete Response	HNSC	1.73958
TCGA-CR-7389	Paclitaxel	Complete Response	HNSC	1.75626
TCGA-CR-7389	Carboplatin	Complete Response	HNSC	1.75626
TCGA-IQ-7630	Docetaxel	Complete Response	HNSC	1.39762
TCGA-CR-7383	Paclitaxel	Partial Response	HNSC	1.53398
TCGA-CR-7383	Carboplatin	Partial Response	HNSC	1.53398
TCGA-CR-7404	Carboplatin	Complete Response	HNSC	1.86231
TCGA-DQ-7589	Docetaxel	Stable Disease	HNSC	1.88404
TCGA-DQ-7589	Fluorouracil	Stable Disease	HNSC	1.88404
TCGA-DQ-7589	Paclitaxel	Complete Response	HNSC	1.88404
TCGA-DQ-7590	Carboplatin	Complete Response	HNSC	1.89926
TCGA-DQ-7590	Paclitaxel	Complete Response	HNSC	1.89926
TCGA-DQ-7593	Carboplatin	Complete Response	HNSC	1.58158
TCGA-DQ-7593	Paclitaxel	Complete Response	HNSC	1.58158
TCGA-DQ-7594	Paclitaxel	Complete Response	HNSC	1.51448
TCGA-DQ-7594	Carboplatin	Complete Response	HNSC	1.51448
TCGA-DQ-7595	Cisplatin	Complete Response	HNSC	1.91195
TCGA-DQ-7596	Carboplatin	Complete Response	HNSC	1.75826
TCGA-HL-7533	Cisplatin	Complete Response	HNSC	1.66946
TCGA-HL-7533	Docetaxel	Complete Response	HNSC	1.66946
TCGA-HL-7533	Capecitabine	Complete Response	HNSC	1.66946
TCGA-HD-8314	Cisplatin	Complete Response	HNSC	1.82946
TCGA-CN-A498	Carboplatin	Complete Response	HNSC	1.90623
TCGA-CN-A49A	Carboplatin	Complete Response	HNSC	1.85274
TCGA-BA-A4IF	Cisplatin	Complete Response	HNSC	1.64764
TCGA-BA-A4IH	Cisplatin	Complete Response	HNSC	1.86656
TCGA-CQ-A4CH	Cisplatin	Partial Response	HNSC	1.20274
TCGA-CN-A63T	Cisplatin	Complete Response	HNSC	1.31518
TCGA-F7-A50J	Cisplatin	Complete Response	HNSC	1.76095
TCGA-P3-A5Q6	Cisplatin	Complete Response	HNSC	1.70786
TCGA-BA-A6DI	Cisplatin	Complete Response	HNSC	1.71505
TCGA-BA-A6DJ	Cisplatin	Complete Response	HNSC	1.57761
TCGA-BA-A6DL	Carboplatin	Complete Response	HNSC	2.02106
TCGA-BA-A6DL	Paclitaxel	Complete Response	HNSC	2.02106
TCGA-CN-A63W	Cisplatin	Complete Response	HNSC	1.65358
TCGA-CN-A63W	Carboplatin	Complete Response	HNSC	1.65358
TCGA-CN-A641	Cisplatin	Complete Response	HNSC	1.6716
TCGA-H7-A6C4	Cisplatin	Complete Response	HNSC	1.82286
TCGA-H7-A6C4	Carboplatin	Complete Response	HNSC	1.82286
TCGA-IQ-A61E	Cisplatin	Complete Response	HNSC	1.91206
TCGA-IQ-A61G	Cisplatin	Clinical Progressive Disease	HNSC	1.58971
TCGA-IQ-A61J	Cisplatin	Complete Response	HNSC	1.80915
TCGA-IQ-A61O	Cisplatin	Complete Response	HNSC	1.91432
TCGA-BA-A6D8	Cisplatin	Complete Response	HNSC	1.50545
TCGA-BA-A6DA	Cisplatin	Complete Response	HNSC	1.49978
TCGA-BA-A6DD	Cisplatin	Clinical Progressive Disease	HNSC	1.30459
TCGA-D6-A6EK	Cisplatin	Partial Response	HNSC	1.42109
TCGA-KU-A6H7	Cisplatin	Complete Response	HNSC	1.10106
TCGA-MZ-A6I9	Cisplatin	Complete Response	HNSC	1.70939
TCGA-MZ-A6I9	Carboplatin	Clinical Progressive Disease	HNSC	1.70939
TCGA-MZ-A6I9	Docetaxel	Clinical Progressive Disease	HNSC	1.70939
TCGA-QK-A6IF	Carboplatin	Complete Response	HNSC	1.90914
TCGA-QK-A6IF	Paclitaxel	Complete Response	HNSC	1.90914
TCGA-QK-A6IG	Carboplatin	Clinical Progressive Disease	HNSC	1.20959
TCGA-QK-A6IG	Paclitaxel	Clinical Progressive Disease	HNSC	1.20959
TCGA-QK-A6IH	Paclitaxel	Clinical Progressive Disease	HNSC	2.02707
TCGA-QK-A6IH	Fluorouracil	Stable Disease	HNSC	2.02707
TCGA-QK-A6II	Carboplatin	Clinical Progressive Disease	HNSC	1.90182
TCGA-QK-A6II	Paclitaxel	Clinical Progressive Disease	HNSC	1.90182
TCGA-CN-A6UY	Carboplatin	Complete Response	HNSC	1.5121
TCGA-CN-A6V3	Cisplatin	Complete Response	HNSC	1.49594
TCGA-CN-A6V6	Cisplatin	Complete Response	HNSC	1.19892
TCGA-CN-A6V7	Cisplatin	Complete Response	HNSC	1.58537
TCGA-MZ-A5BI	Cisplatin	Complete Response	HNSC	1.55159
TCGA-MZ-A7D7	Cisplatin	Complete Response	HNSC	1.60349
TCGA-P3-A6SW	Cisplatin	Complete Response	HNSC	1.52857
TCGA-P3-A6T2	Cisplatin	Complete Response	HNSC	1.7754
TCGA-P3-A6T3	Cisplatin	Complete Response	HNSC	1.67784
TCGA-P3-A6T6	Paclitaxel	Clinical Progressive Disease	HNSC	1.81152
TCGA-P3-A6T7	Cisplatin	Complete Response	HNSC	1.77761
TCGA-P3-A6T8	Cisplatin	Complete Response	HNSC	2.02409
TCGA-T2-A6WX	Carboplatin	Clinical Progressive Disease	HNSC	1.71085
TCGA-T2-A6X0	Cisplatin	Complete Response	HNSC	1.54955
TCGA-TN-A7HJ	Cisplatin	Complete Response	HNSC	1.6978
TCGA-TN-A7HL	Cisplatin	Complete Response	HNSC	1.36338
TCGA-UF-A7JC	Cisplatin	Complete Response	HNSC	1.88018
TCGA-UF-A7JF	Cisplatin	Complete Response	HNSC	1.74706
TCGA-UF-A7JJ	Cisplatin	Complete Response	HNSC	1.4443
TCGA-UF-A7JK	Cisplatin	Complete Response	HNSC	1.68353
TCGA-QK-A8Z7	Carboplatin	Complete Response	HNSC	1.9109
TCGA-QK-A8Z7	Paclitaxel	Complete Response	HNSC	1.9109
TCGA-QK-A8Z9	Carboplatin	Complete Response	HNSC	2.05767
TCGA-QK-A8Z9	Paclitaxel	Complete Response	HNSC	2.05767
TCGA-CN-4731	Docetaxel	Clinical Progressive Disease	HNSC	1.54243
TCGA-IA-A83W	Doxorubicin	Complete Response	KIRP	1.5704
TCGA-IA-A83W	Cyclophosphamide	Complete Response	KIRP	1.5704
TCGA-MH-A855	Carboplatin	Partial Response	KIRP	1.33683
TCGA-FG-5963	Temozolomide	Clinical Progressive Disease	LGG	1.79481
TCGA-FG-6689	Temozolomide	Stable Disease	LGG	1.59854
TCGA-FG-7638	Temozolomide	Stable Disease	LGG	1.03698
TCGA-FN-7833	Temozolomide	Complete Response	LGG	1.7372
TCGA-DU-8162	Temozolomide	Stable Disease	LGG	1.0111
TCGA-DU-8163	Temozolomide	Stable Disease	LGG	1.03668
TCGA-DU-8165	Temozolomide	Stable Disease	LGG	2.01053
TCGA-DU-8166	Temozolomide	Clinical Progressive Disease	LGG	1.2518
TCGA-DU-8168	Temozolomide	Stable Disease	LGG	1.38636
TCGA-FG-8191	Temozolomide	Stable Disease	LGG	1.48748
TCGA-IK-8125	Temozolomide	Complete Response	LGG	1.55346
TCGA-HT-7884	Temozolomide	Stable Disease	LGG	1.43899
TCGA-HT-8013	Temozolomide	Clinical Progressive Disease	LGG	1.76253
TCGA-HT-8114	Temozolomide	Complete Response	LGG	2.03641
TCGA-HT-8564	Temozolomide	Clinical Progressive Disease	LGG	1.85973
TCGA-HW-8319	Temozolomide	Stable Disease	LGG	1.8653
TCGA-HW-8320	Temozolomide	Stable Disease	LGG	1.52506
TCGA-HW-8321	Temozolomide	Stable Disease	LGG	1.75845
TCGA-HW-8322	Temozolomide	Stable Disease	LGG	1.49809
TCGA-DB-A4XB	Temozolomide	Stable Disease	LGG	1.81396
TCGA-FG-A4MW	Temozolomide	Stable Disease	LGG	1.87079
TCGA-DB-A4XD	Temozolomide	Complete Response	LGG	1.02176
TCGA-DB-A4XF	Temozolomide	Stable Disease	LGG	1.73503
TCGA-DB-A4XG	Temozolomide	Stable Disease	LGG	1.39375
TCGA-HW-A5KJ	Temozolomide	Clinical Progressive Disease	LGG	1.14603
TCGA-HW-A5KK	Temozolomide	Clinical Progressive Disease	LGG	2.0372
TCGA-HW-A5KL	Temozolomide	Stable Disease	LGG	0.962623
TCGA-DU-A5TS	Temozolomide	Stable Disease	LGG	1.72562
TCGA-DU-A5TY	Temozolomide	Stable Disease	LGG	1.76132
TCGA-FG-8189	Temozolomide	Stable Disease	LGG	1.13721
TCGA-HT-A5RA	Temozolomide	Partial Response	LGG	1.46533
TCGA-HT-A5RC	Temozolomide	Clinical Progressive Disease	LGG	1.5376
TCGA-DB-A64O	Temozolomide	Stable Disease	LGG	1.84593
TCGA-DB-A64P	Temozolomide	Stable Disease	LGG	1.18878
TCGA-DB-A64V	Temozolomide	Stable Disease	LGG	1.28991
TCGA-DB-A64W	Temozolomide	Stable Disease	LGG	1.36283
TCGA-DB-A64X	Temozolomide	Stable Disease	LGG	1.86328
TCGA-DH-A66B	Temozolomide	Stable Disease	LGG	2.05507
TCGA-HT-A61C	Temozolomide	Complete Response	LGG	2.17016
TCGA-DH-A66D	Temozolomide	Stable Disease	LGG	1.89734
TCGA-DH-A66G	Temozolomide	Partial Response	LGG	2.04125
TCGA-FG-A6J3	Temozolomide	Stable Disease	LGG	2.15101
TCGA-QH-A65R	Temozolomide	Stable Disease	LGG	1.49197
TCGA-QH-A6CS	Temozolomide	Stable Disease	LGG	1.91568
TCGA-DB-A75K	Temozolomide	Complete Response	LGG	1.38603
TCGA-DU-A6S6	Temozolomide	Stable Disease	LGG	1.37789
TCGA-DU-A6S7	Temozolomide	Stable Disease	LGG	1.80273
TCGA-DU-A76O	Temozolomide	Stable Disease	LGG	1.85046
TCGA-DU-A76R	Temozolomide	Clinical Progressive Disease	LGG	1.61617
TCGA-KT-A74X	Temozolomide	Stable Disease	LGG	1.1674
TCGA-QH-A65X	Temozolomide	Stable Disease	LGG	1.2138
TCGA-QH-A6X4	Temozolomide	Clinical Progressive Disease	LGG	1.27273
TCGA-QH-A6X8	Temozolomide	Stable Disease	LGG	0.922016
TCGA-QH-A6XC	Temozolomide	Clinical Progressive Disease	LGG	2.02383
TCGA-S9-A6TW	Temozolomide	Stable Disease	LGG	1.8559
TCGA-S9-A6TX	Temozolomide	Stable Disease	LGG	1.39324
TCGA-S9-A6TY	Temozolomide	Stable Disease	LGG	1.21414
TCGA-S9-A6U0	Temozolomide	Stable Disease	LGG	1.68224
TCGA-DH-A7UR	Temozolomide	Complete Response	LGG	1.50087
TCGA-DU-A76K	Temozolomide	Clinical Progressive Disease	LGG	1.56151
TCGA-DU-A7TA	Temozolomide	Stable Disease	LGG	1.75044
TCGA-FG-A711	Temozolomide	Clinical Progressive Disease	LGG	1.08242
TCGA-FG-A711	Carboplatin	Clinical Progressive Disease	LGG	1.08242
TCGA-FG-A711	Etoposide	Clinical Progressive Disease	LGG	1.08242
TCGA-S9-A6TS	Temozolomide	Clinical Progressive Disease	LGG	1.01972
TCGA-S9-A6U1	Temozolomide	Stable Disease	LGG	1.30828
TCGA-S9-A6WD	Temozolomide	Stable Disease	LGG	1.36545
TCGA-S9-A6WG	Temozolomide	Stable Disease	LGG	2.1669
TCGA-S9-A6WM	Temozolomide	Stable Disease	LGG	1.99555
TCGA-S9-A6WN	Temozolomide	Stable Disease	LGG	1.47451
TCGA-VW-A7QS	Temozolomide	Partial Response	LGG	1.14241
TCGA-DH-A7UT	Temozolomide	Stable Disease	LGG	1.73936
TCGA-DH-A7UU	Temozolomide	Stable Disease	LGG	1.85205
TCGA-DH-A7UV	Temozolomide	Stable Disease	LGG	1.66135
TCGA-E1-A7YV	Temozolomide	Clinical Progressive Disease	LGG	1.52996
TCGA-E1-A7YW	Etoposide	Clinical Progressive Disease	LGG	2.00629
TCGA-E1-A7YW	Temozolomide	Clinical Progressive Disease	LGG	2.00629
TCGA-FG-A70Y	Temozolomide	Stable Disease	LGG	1.68909
TCGA-KT-A7W1	Temozolomide	Clinical Progressive Disease	LGG	2.00401
TCGA-S9-A6TV	Temozolomide	Stable Disease	LGG	1.70288
TCGA-S9-A7IX	Temozolomide	Clinical Progressive Disease	LGG	1.76184
TCGA-S9-A7J0	Temozolomide	Stable Disease	LGG	1.73099
TCGA-S9-A7QY	Temozolomide	Stable Disease	LGG	1.45686
TCGA-S9-A7R1	Temozolomide	Stable Disease	LGG	1.37762
TCGA-S9-A7R4	Temozolomide	Stable Disease	LGG	1.53565
TCGA-S9-A7R7	Temozolomide	Stable Disease	LGG	1.83155
TCGA-S9-A7R8	Temozolomide	Clinical Progressive Disease	LGG	1.8061
TCGA-S9-A89V	Temozolomide	Clinical Progressive Disease	LGG	1.92064
TCGA-S9-A89Z	Temozolomide	Stable Disease	LGG	1.68721
TCGA-TM-A84B	Temozolomide	Clinical Progressive Disease	LGG	1.52724
TCGA-TM-A84C	Temozolomide	Clinical Progressive Disease	LGG	1.79961
TCGA-TM-A84L	Temozolomide	Clinical Progressive Disease	LGG	1.90393
TCGA-VM-A8CE	Temozolomide	Stable Disease	LGG	1.32759
TCGA-VV-A829	Temozolomide	Stable Disease	LGG	1.781
TCGA-WH-A86K	Temozolomide	Stable Disease	LGG	1.98633
TCGA-DD-A1EH	Doxorubicin	Partial Response	LIHC	1.51446
TCGA-DD-A3A4	Gemcitabine	Clinical Progressive Disease	LIHC	1.38383
TCGA-FV-A3I0	Gemcitabine	Clinical Progressive Disease	LIHC	1.86584
TCGA-DD-A4NS	Temozolomide	Clinical Progressive Disease	LIHC	2.08851
TCGA-UB-A7MA	Gemcitabine	Clinical Progressive Disease	LIHC	1.62759
TCGA-UB-A7MA	Cisplatin	Clinical Progressive Disease	LIHC	1.62759
TCGA-UB-A7MB	Fluorouracil	Clinical Progressive Disease	LIHC	1.05453
TCGA-UB-A7MB	Oxaliplatin	Clinical Progressive Disease	LIHC	1.05453
TCGA-05-4384	Cisplatin	Clinical Progressive Disease	LUAD	1.30545
TCGA-05-4390	Cisplatin	Complete Response	LUAD	1.86991
TCGA-50-5930	Docetaxel	Clinical Progressive Disease	LUAD	1.88536
TCGA-50-5933	Carboplatin	Complete Response	LUAD	1.91242
TCGA-50-5933	Paclitaxel	Complete Response	LUAD	1.91242
TCGA-50-5941	Cisplatin	Complete Response	LUAD	1.72813
TCGA-50-5941	Docetaxel	Complete Response	LUAD	1.72813
TCGA-05-4427	Cisplatin	Complete Response	LUAD	1.7392
TCGA-50-5051	Carboplatin	Partial Response	LUAD	2.01357
TCGA-50-5051	Paclitaxel	Partial Response	LUAD	2.01357
TCGA-50-5072	Carboplatin	Clinical Progressive Disease	LUAD	1.55151
TCGA-50-5072	Paclitaxel	Clinical Progressive Disease	LUAD	1.55151
TCGA-91-6848	Cisplatin	Complete Response	LUAD	1.88376
TCGA-91-6848	Docetaxel	Complete Response	LUAD	1.88376
TCGA-53-7624	Paclitaxel	Clinical Progressive Disease	LUAD	1.95321
TCGA-53-7624	Docetaxel	Clinical Progressive Disease	LUAD	1.95321
TCGA-53-7624	Gemcitabine	Clinical Progressive Disease	LUAD	1.95321
TCGA-53-7624	Cisplatin	Clinical Progressive Disease	LUAD	1.95321
TCGA-53-7624	Carboplatin	Clinical Progressive Disease	LUAD	1.95321
TCGA-53-7626	Cisplatin	Clinical Progressive Disease	LUAD	1.5928
TCGA-53-7626	Docetaxel	Clinical Progressive Disease	LUAD	1.5928
TCGA-86-7711	Cisplatin	Complete Response	LUAD	1.71878
TCGA-86-7711	Etoposide	Complete Response	LUAD	1.71878
TCGA-86-7713	Etoposide	Complete Response	LUAD	1.96978
TCGA-86-7713	Cisplatin	Complete Response	LUAD	1.96978
TCGA-91-7771	Cisplatin	Complete Response	LUAD	1.87015
TCGA-69-7973	Cisplatin	Complete Response	LUAD	1.90586
TCGA-69-7974	Carboplatin	Clinical Progressive Disease	LUAD	1.90624
TCGA-73-7498	Carboplatin	Complete Response	LUAD	1.54116
TCGA-73-7498	Cisplatin	Complete Response	LUAD	1.54116
TCGA-86-7955	Etoposide	Complete Response	LUAD	1.22881
TCGA-86-7955	Cisplatin	Complete Response	LUAD	1.22881
TCGA-44-8117	Cisplatin	Complete Response	LUAD	1.76724
TCGA-44-8117	Docetaxel	Complete Response	LUAD	1.76724
TCGA-86-8054	Paclitaxel	Complete Response	LUAD	1.77437
TCGA-86-8054	Cisplatin	Complete Response	LUAD	1.77437
TCGA-86-8075	Etoposide	Complete Response	LUAD	1.89194
TCGA-86-8075	Cisplatin	Complete Response	LUAD	1.89194
TCGA-86-8076	Etoposide	Complete Response	LUAD	2.05502
TCGA-86-8076	Cisplatin	Complete Response	LUAD	2.05502
TCGA-99-8033	Paclitaxel	Stable Disease	LUAD	1.76421
TCGA-J2-8194	Carboplatin	Clinical Progressive Disease	LUAD	0.909936
TCGA-J2-8194	Gemcitabine	Clinical Progressive Disease	LUAD	0.909936
TCGA-J2-8194	Docetaxel	Stable Disease	LUAD	0.909936
TCGA-86-8278	Etoposide	Stable Disease	LUAD	1.7524
TCGA-86-8278	Cisplatin	Stable Disease	LUAD	1.7524
TCGA-86-8279	Etoposide	Complete Response	LUAD	1.52873
TCGA-86-8279	Cisplatin	Complete Response	LUAD	1.52873
TCGA-62-8398	Carboplatin	Complete Response	LUAD	1.67897
TCGA-86-8669	Cisplatin	Complete Response	LUAD	1.31894
TCGA-86-8669	Etoposide	Complete Response	LUAD	1.31894
TCGA-86-8671	Cisplatin	Complete Response	LUAD	1.9258
TCGA-86-8671	Etoposide	Complete Response	LUAD	1.9258
TCGA-86-8674	Cisplatin	Clinical Progressive Disease	LUAD	1.71713
TCGA-97-8547	Paclitaxel	Complete Response	LUAD	1.7358
TCGA-97-8547	Carboplatin	Complete Response	LUAD	1.7358
TCGA-55-A48X	Carboplatin	Complete Response	LUAD	1.72119
TCGA-55-A48Y	Carboplatin	Complete Response	LUAD	1.71782
TCGA-62-A46U	Carboplatin	Complete Response	LUAD	1.91659
TCGA-62-A46Y	Cisplatin	Complete Response	LUAD	1.76227
TCGA-62-A471	Cisplatin	Complete Response	LUAD	1.52322
TCGA-62-A471	Gemcitabine	Complete Response	LUAD	1.52322
TCGA-86-A4D0	Etoposide	Complete Response	LUAD	1.54895
TCGA-86-A4D0	Cisplatin	Complete Response	LUAD	1.54895
TCGA-53-A4EZ	Cisplatin	Complete Response	LUAD	1.58287
TCGA-55-A48Z	Cisplatin	Stable Disease	LUAD	1.73418
TCGA-86-A4P8	Cisplatin	Complete Response	LUAD	1.85264
TCGA-93-A4JP	Carboplatin	Partial Response	LUAD	1.53262
TCGA-MP-A4T9	Cisplatin	Complete Response	LUAD	1.73552
TCGA-MP-A4T9	Gemcitabine	Complete Response	LUAD	1.73552
TCGA-MP-A4TC	Cisplatin	Complete Response	LUAD	2.02517
TCGA-69-A59K	Cisplatin	Stable Disease	LUAD	1.92785
TCGA-95-A4VK	Cisplatin	Stable Disease	LUAD	1.66431
TCGA-95-A4VP	Carboplatin	Stable Disease	LUAD	1.90726
TCGA-95-A4VP	Paclitaxel	Stable Disease	LUAD	1.90726
TCGA-MP-A4TD	Cisplatin	Complete Response	LUAD	1.89376
TCGA-MP-A4TD	Gemcitabine	Complete Response	LUAD	1.89376
TCGA-MP-A4TF	Cisplatin	Partial Response	LUAD	2.00484
TCGA-L9-A743	Docetaxel	Complete Response	LUAD	2.00511
TCGA-L9-A743	Cisplatin	Complete Response	LUAD	2.00511
TCGA-L9-A7SV	Cisplatin	Complete Response	LUAD	1.6937
TCGA-49-AAR4	Paclitaxel	Partial Response	LUAD	1.69368
TCGA-49-AAR4	Carboplatin	Partial Response	LUAD	1.69368
TCGA-73-A9RS	Carboplatin	Clinical Progressive Disease	LUAD	1.51456
TCGA-73-A9RS	Paclitaxel	Clinical Progressive Disease	LUAD	1.51456
TCGA-73-A9RS	Docetaxel	Clinical Progressive Disease	LUAD	1.51456
TCGA-05-4398	Carboplatin	Complete Response	LUAD	2.11572
TCGA-05-4398	Etoposide	Complete Response	LUAD	2.11572
TCGA-05-4402	Carboplatin	Complete Response	LUAD	1.50484
TCGA-05-4432	Cisplatin	Complete Response	LUAD	2.02208
TCGA-05-5425	Paclitaxel	Clinical Progressive Disease	LUAD	2.02967
TCGA-05-5425	Carboplatin	Clinical Progressive Disease	LUAD	2.02967
TCGA-05-5428	Cisplatin	Complete Response	LUAD	1.52896
TCGA-50-5066	Carboplatin	Stable Disease	LUAD	2.10984
TCGA-50-5066	Paclitaxel	Stable Disease	LUAD	2.10984
TCGA-50-5068	Paclitaxel	Clinical Progressive Disease	LUAD	2.26613
TCGA-64-5779	Cisplatin	Complete Response	LUAD	1.92105
TCGA-64-5781	Cisplatin	Complete Response	LUAD	1.83986
TCGA-64-5781	Gemcitabine	Complete Response	LUAD	1.83986
TCGA-64-5815	Gemcitabine	Complete Response	LUAD	2.05785
TCGA-64-5815	Carboplatin	Complete Response	LUAD	2.05785
TCGA-43-5668	Gemcitabine	Clinical Progressive Disease	LUSC	1.83132
TCGA-43-6647	Paclitaxel	Complete Response	LUSC	2.02999
TCGA-43-6647	Carboplatin	Complete Response	LUSC	2.02999
TCGA-90-6837	Docetaxel	Complete Response	LUSC	1.84481
TCGA-90-6837	Cisplatin	Complete Response	LUSC	1.84481
TCGA-90-6837	Gemcitabine	Complete Response	LUSC	1.84481
TCGA-92-8063	Carboplatin	Complete Response	LUSC	1.53403
TCGA-58-8387	Cisplatin	Complete Response	LUSC	2.01126
TCGA-85-8351	Cisplatin	Complete Response	LUSC	1.85495
TCGA-85-8351	Etoposide	Complete Response	LUSC	1.85495
TCGA-58-8391	Carboplatin	Complete Response	LUSC	1.50956
TCGA-58-8391	Gemcitabine	Complete Response	LUSC	1.50956
TCGA-43-A474	Carboplatin	Complete Response	LUSC	1.63715
TCGA-43-A474	Docetaxel	Complete Response	LUSC	1.63715
TCGA-43-A475	Cisplatin	Complete Response	LUSC	1.79373
TCGA-43-A475	Docetaxel	Complete Response	LUSC	1.79373
TCGA-56-A4BW	Carboplatin	Complete Response	LUSC	1.34424
TCGA-56-A4BW	Paclitaxel	Complete Response	LUSC	1.34424
TCGA-58-A46J	Carboplatin	Complete Response	LUSC	1.6631
TCGA-58-A46K	Carboplatin	Complete Response	LUSC	1.01493
TCGA-58-A46L	Carboplatin	Complete Response	LUSC	1.96915
TCGA-58-A46L	Docetaxel	Complete Response	LUSC	1.96915
TCGA-J1-A4AH	Cisplatin	Complete Response	LUSC	1.60934
TCGA-J1-A4AH	Gemcitabine	Complete Response	LUSC	1.60934
TCGA-90-A4EE	Cisplatin	Complete Response	LUSC	1.87973
TCGA-90-A4EE	Docetaxel	Complete Response	LUSC	1.87973
TCGA-96-A4JL	Gemcitabine	Complete Response	LUSC	1.73216
TCGA-96-A4JL	Carboplatin	Complete Response	LUSC	1.73216
TCGA-68-A59I	Paclitaxel	Clinical Progressive Disease	LUSC	1.4578
TCGA-68-A59I	Carboplatin	Clinical Progressive Disease	LUSC	1.4578
TCGA-68-A59I	Docetaxel	Clinical Progressive Disease	LUSC	1.4578
TCGA-85-A50Z	Etoposide	Complete Response	LUSC	1.71665
TCGA-85-A50Z	Cisplatin	Complete Response	LUSC	1.71665
TCGA-L3-A524	Cisplatin	Complete Response	LUSC	1.69751
TCGA-L3-A524	Gemcitabine	Complete Response	LUSC	1.69751
TCGA-43-A56V	Carboplatin	Complete Response	LUSC	1.67275
TCGA-43-A56V	Docetaxel	Complete Response	LUSC	1.67275
TCGA-90-A59Q	Cisplatin	Complete Response	LUSC	1.90171
TCGA-NC-A5HE	Cisplatin	Complete Response	LUSC	1.48623
TCGA-NC-A5HG	Cisplatin	Complete Response	LUSC	2.03051
TCGA-NC-A5HJ	Cisplatin	Clinical Progressive Disease	LUSC	1.68711
TCGA-NC-A5HK	Cisplatin	Complete Response	LUSC	1.97384
TCGA-NC-A5HO	Carboplatin	Complete Response	LUSC	1.66293
TCGA-NC-A5HP	Cisplatin	Clinical Progressive Disease	LUSC	2.00432
TCGA-NC-A5HP	Docetaxel	Clinical Progressive Disease	LUSC	2.00432
TCGA-NC-A5HP	Gemcitabine	Clinical Progressive Disease	LUSC	2.00432
TCGA-NC-A5HQ	Carboplatin	Complete Response	LUSC	1.72309
TCGA-NC-A5HR	Carboplatin	Complete Response	LUSC	1.49427
TCGA-NC-A5HT	Paclitaxel	Partial Response	LUSC	1.91231
TCGA-NC-A5HT	Gemcitabine	Clinical Progressive Disease	LUSC	1.91231
TCGA-33-AASI	Docetaxel	Stable Disease	LUSC	1.52532
TCGA-33-AASI	Gemcitabine	Stable Disease	LUSC	1.52532
TCGA-34-5240	Cisplatin	Stable Disease	LUSC	1.66177
TCGA-34-5240	Docetaxel	Stable Disease	LUSC	1.66177
TCGA-LK-A4NW	Cisplatin	Clinical Progressive Disease	MESO	1.34018
TCGA-LK-A4NW	Gemcitabine	Clinical Progressive Disease	MESO	1.34018
TCGA-LK-A4NW	Carboplatin	Clinical Progressive Disease	MESO	1.34018
TCGA-LK-A4NZ	Cisplatin	Clinical Progressive Disease	MESO	1.54603
TCGA-LK-A4O0	Cisplatin	Complete Response	MESO	1.7003
TCGA-LK-A4O5	Cisplatin	Clinical Progressive Disease	MESO	1.99789
TCGA-LK-A4O5	Doxorubicin	Clinical Progressive Disease	MESO	1.99789
TCGA-LK-A4O7	Cisplatin	Clinical Progressive Disease	MESO	1.75337
TCGA-MQ-A6BN	Gemcitabine	Complete Response	MESO	2.15458
TCGA-MQ-A6BN	Cisplatin	Complete Response	MESO	2.15458
TCGA-MQ-A6BQ	Cisplatin	Stable Disease	MESO	1.7417
TCGA-MQ-A6BR	Cisplatin	Complete Response	MESO	1.91365
TCGA-SC-A6LM	Gemcitabine	Clinical Progressive Disease	MESO	1.53712
TCGA-SC-A6LM	Carboplatin	Clinical Progressive Disease	MESO	1.53712
TCGA-SC-A6LP	Cisplatin	Clinical Progressive Disease	MESO	1.9148
TCGA-SC-A6LQ	Cisplatin	Stable Disease	MESO	1.67047
TCGA-SC-A6LR	Cisplatin	Stable Disease	MESO	2.16757
TCGA-SH-A7BC	Carboplatin	Partial Response	MESO	1.88692
TCGA-SH-A7BD	Cisplatin	Partial Response	MESO	1.65223
TCGA-SH-A7BH	Cisplatin	Clinical Progressive Disease	MESO	2.17807
TCGA-3H-AB3M	Cisplatin	Stable Disease	MESO	1.33706
TCGA-3H-AB3M	Carboplatin	Clinical Progressive Disease	MESO	1.33706
TCGA-3H-AB3M	Doxorubicin	Stable Disease	MESO	1.33706
TCGA-3H-AB3O	Cisplatin	Partial Response	MESO	1.89966
TCGA-3H-AB3S	Gemcitabine	Clinical Progressive Disease	MESO	1.74266
TCGA-3H-AB3X	Cisplatin	Complete Response	MESO	1.74111
TCGA-SH-A9CT	Cisplatin	Partial Response	MESO	1.90853
TCGA-SH-A9CU	Cisplatin	Partial Response	MESO	1.88396
TCGA-UD-AAC1	Carboplatin	Clinical Progressive Disease	MESO	1.847
TCGA-UD-AAC1	Gemcitabine	Clinical Progressive Disease	MESO	1.847
TCGA-UD-AAC4	Cisplatin	Stable Disease	MESO	1.83908
TCGA-UD-AAC4	Gemcitabine	Stable Disease	MESO	1.83908
TCGA-UD-AAC6	Carboplatin	Stable Disease	MESO	1.49598
TCGA-XT-AASU	Cisplatin	Clinical Progressive Disease	MESO	1.71501
TCGA-13-A5FT	Cisplatin	Complete Response	OV	1.76013
TCGA-13-A5FT	Paclitaxel	Complete Response	OV	1.76013
TCGA-3P-A9WA	Paclitaxel	Complete Response	OV	1.87896
TCGA-3P-A9WA	Carboplatin	Complete Response	OV	1.87896
TCGA-OY-A56P	Docetaxel	Complete Response	OV	1.85616
TCGA-OY-A56P	Carboplatin	Complete Response	OV	1.85616
TCGA-OY-A56Q	Paclitaxel	Complete Response	OV	1.35078
TCGA-OY-A56Q	Carboplatin	Complete Response	OV	1.35078
TCGA-F2-6879	Gemcitabine	Partial Response	PAAD	1.98339
TCGA-F2-6880	Gemcitabine	Complete Response	PAAD	2.03399
TCGA-F2-7273	Capecitabine	Clinical Progressive Disease	PAAD	2.15095
TCGA-F2-7273	Gemcitabine	Stable Disease	PAAD	2.15095
TCGA-F2-7276	Gemcitabine	Clinical Progressive Disease	PAAD	1.85719
TCGA-HZ-7924	Gemcitabine	Complete Response	PAAD	1.71848
TCGA-IB-7644	Gemcitabine	Clinical Progressive Disease	PAAD	2.1169
TCGA-IB-7647	Gemcitabine	Clinical Progressive Disease	PAAD	1.78491
TCGA-IB-7651	Gemcitabine	Clinical Progressive Disease	PAAD	1.89565
TCGA-IB-7651	Oxaliplatin	Clinical Progressive Disease	PAAD	1.89565
TCGA-IB-7651	Leucovorin	Clinical Progressive Disease	PAAD	1.89565
TCGA-IB-7651	Fluorouracil	Clinical Progressive Disease	PAAD	1.89565
TCGA-IB-7652	Gemcitabine	Complete Response	PAAD	1.9077
TCGA-IB-7885	Gemcitabine	Complete Response	PAAD	1.99009
TCGA-IB-7888	Fluorouracil	Stable Disease	PAAD	2.02172
TCGA-IB-7889	Gemcitabine	Clinical Progressive Disease	PAAD	1.57994
TCGA-HZ-7920	Fluorouracil	Complete Response	PAAD	1.73217
TCGA-IB-7645	Oxaliplatin	Clinical Progressive Disease	PAAD	1.722
TCGA-IB-7645	Carboplatin	Clinical Progressive Disease	PAAD	1.722
TCGA-IB-7645	Gemcitabine	Clinical Progressive Disease	PAAD	1.722
TCGA-IB-7891	Leucovorin	Stable Disease	PAAD	2.02814
TCGA-IB-7891	Oxaliplatin	Stable Disease	PAAD	2.02814
TCGA-IB-7891	Gemcitabine	Stable Disease	PAAD	2.02814
TCGA-H6-8124	Capecitabine	Complete Response	PAAD	2.05864
TCGA-HZ-8317	Gemcitabine	Clinical Progressive Disease	PAAD	1.87904
TCGA-IB-8127	Gemcitabine	Complete Response	PAAD	2.06651
TCGA-F2-A44G	Gemcitabine	Complete Response	PAAD	1.83986
TCGA-F2-A44G	Capecitabine	Complete Response	PAAD	1.83986
TCGA-F2-A44H	Gemcitabine	Complete Response	PAAD	2.13451
TCGA-F2-A44H	Capecitabine	Complete Response	PAAD	2.13451
TCGA-FB-A545	Fluorouracil	Complete Response	PAAD	1.5666
TCGA-FB-A545	Gemcitabine	Complete Response	PAAD	1.5666
TCGA-HZ-A49G	Gemcitabine	Clinical Progressive Disease	PAAD	1.93101
TCGA-HZ-A49H	Gemcitabine	Complete Response	PAAD	2.06372
TCGA-HZ-A49I	Fluorouracil	Clinical Progressive Disease	PAAD	1.75788
TCGA-FB-A5VM	Gemcitabine	Clinical Progressive Disease	PAAD	2.04048
TCGA-FB-A78T	Gemcitabine	Complete Response	PAAD	1.54882
TCGA-H8-A6C1	Gemcitabine	Complete Response	PAAD	1.9456
TCGA-IB-A5SO	Gemcitabine	Clinical Progressive Disease	PAAD	2.00909
TCGA-IB-A5SP	Gemcitabine	Clinical Progressive Disease	PAAD	1.54523
TCGA-IB-A5SS	Gemcitabine	Partial Response	PAAD	2.02503
TCGA-OE-A75W	Fluorouracil	Clinical Progressive Disease	PAAD	2.16156
TCGA-Q3-A5QY	Gemcitabine	Partial Response	PAAD	1.92773
TCGA-US-A774	Gemcitabine	Clinical Progressive Disease	PAAD	1.74644
TCGA-HZ-A77O	Gemcitabine	Clinical Progressive Disease	PAAD	1.89241
TCGA-HZ-A77P	Gemcitabine	Complete Response	PAAD	1.89859
TCGA-IB-A6UF	Gemcitabine	Complete Response	PAAD	1.90581
TCGA-IB-A7LX	Fluorouracil	Clinical Progressive Disease	PAAD	1.72892
TCGA-IB-A7LX	Leucovorin	Clinical Progressive Disease	PAAD	1.72892
TCGA-IB-A7LX	Oxaliplatin	Clinical Progressive Disease	PAAD	1.72892
TCGA-IB-A7LX	Gemcitabine	Clinical Progressive Disease	PAAD	1.72892
TCGA-L1-A7W4	Gemcitabine	Clinical Progressive Disease	PAAD	2.02202
TCGA-LB-A8F3	Gemcitabine	Complete Response	PAAD	2.03944
TCGA-YB-A89D	Gemcitabine	Complete Response	PAAD	1.89382
TCGA-YB-A89D	Fluorouracil	Complete Response	PAAD	1.89382
TCGA-YY-A8LH	Capecitabine	Complete Response	PAAD	1.73211
TCGA-F2-A8YN	Gemcitabine	Clinical Progressive Disease	PAAD	1.75449
TCGA-S4-A8RM	Gemcitabine	Complete Response	PAAD	1.76589
TCGA-2L-AAQA	Gemcitabine	Clinical Progressive Disease	PAAD	1.90091
TCGA-3A-A9I5	Gemcitabine	Complete Response	PAAD	2.0452
TCGA-3A-A9I5	Fluorouracil	Complete Response	PAAD	2.0452
TCGA-3A-A9I9	Gemcitabine	Stable Disease	PAAD	2.02729
TCGA-3A-A9IC	Fluorouracil	Stable Disease	PAAD	1.6919
TCGA-3E-AAAZ	Docetaxel	Partial Response	PAAD	1.86258
TCGA-3E-AAAZ	Gemcitabine	Partial Response	PAAD	1.86258
TCGA-IB-AAUO	Gemcitabine	Clinical Progressive Disease	PAAD	1.749
TCGA-2L-AAQE	Gemcitabine	Clinical Progressive Disease	PAAD	1.2995
TCGA-2L-AAQI	Gemcitabine	Clinical Progressive Disease	PAAD	1.89958
TCGA-2L-AAQJ	Gemcitabine	Clinical Progressive Disease	PAAD	1.72413
TCGA-3A-A9IH	Gemcitabine	Stable Disease	PAAD	2.0244
TCGA-3A-A9IH	Oxaliplatin	Stable Disease	PAAD	2.0244
TCGA-LB-A9Q5	Gemcitabine	Clinical Progressive Disease	PAAD	2.01563
TCGA-LB-A9Q5	Paclitaxel	Clinical Progressive Disease	PAAD	2.01563
TCGA-RB-AA9M	Gemcitabine	Clinical Progressive Disease	PAAD	1.68471
TCGA-3A-A9IX	Fluorouracil	Complete Response	PAAD	2.00935
TCGA-3A-A9IX	Gemcitabine	Complete Response	PAAD	2.00935
TCGA-3A-A9IZ	Gemcitabine	Clinical Progressive Disease	PAAD	1.93096
TCGA-3A-A9J0	Gemcitabine	Clinical Progressive Disease	PAAD	1.87729
TCGA-FB-AAPP	Gemcitabine	Clinical Progressive Disease	PAAD	1.50967
TCGA-FB-AAPP	Capecitabine	Clinical Progressive Disease	PAAD	1.50967
TCGA-FB-AAPY	Gemcitabine	Complete Response	PAAD	1.59043
TCGA-FB-AAQ6	Gemcitabine	Complete Response	PAAD	1.88978
TCGA-IB-AAUQ	Fluorouracil	Clinical Progressive Disease	PAAD	1.7789
TCGA-IB-AAUQ	Oxaliplatin	Clinical Progressive Disease	PAAD	1.7789
TCGA-XD-AAUG	Gemcitabine	Clinical Progressive Disease	PAAD	1.89246
TCGA-XD-AAUG	Paclitaxel	Clinical Progressive Disease	PAAD	1.89246
TCGA-XD-AAUI	Gemcitabine	Clinical Progressive Disease	PAAD	2.05145
TCGA-Z5-AAPL	Cyclophosphamide	Complete Response	PAAD	2.04879
TCGA-Z5-AAPL	Doxorubicin	Complete Response	PAAD	2.04879
TCGA-Z5-AAPL	Fluorouracil	Complete Response	PAAD	2.04879
TCGA-QT-A5XJ	Capecitabine	Clinical Progressive Disease	PCPG	1.80539
TCGA-QT-A5XJ	Temozolomide	Clinical Progressive Disease	PCPG	1.80539
TCGA-WB-A81Q	Gemcitabine	Clinical Progressive Disease	PCPG	1.32166
TCGA-WB-A81Q	Cyclophosphamide	Clinical Progressive Disease	PCPG	1.32166
TCGA-VP-A87D	Docetaxel	Complete Response	PRAD	1.59043
TCGA-KK-A8II	Docetaxel	Clinical Progressive Disease	PRAD	1.13246
TCGA-G9-A9S0	Docetaxel	Clinical Progressive Disease	PRAD	1.70851
TCGA-IS-A3K7	Doxorubicin	Partial Response	SARC	1.60357
TCGA-IW-A3M4	Docetaxel	Complete Response	SARC	1.70678
TCGA-IE-A3OV	Doxorubicin	Clinical Progressive Disease	SARC	2.11489
TCGA-IE-A3OV	Gemcitabine	Clinical Progressive Disease	SARC	2.11489
TCGA-IE-A3OV	Docetaxel	Clinical Progressive Disease	SARC	2.11489
TCGA-IF-A3RQ	Doxorubicin	Partial Response	SARC	1.52792
TCGA-K1-A3PN	Gemcitabine	Clinical Progressive Disease	SARC	1.83578
TCGA-K1-A3PN	Docetaxel	Clinical Progressive Disease	SARC	1.83578
TCGA-HB-A43Z	Gemcitabine	Complete Response	SARC	2.01128
TCGA-HB-A43Z	Docetaxel	Complete Response	SARC	2.01128
TCGA-HB-A43Z	Doxorubicin	Complete Response	SARC	2.01128
TCGA-IE-A4EH	Docetaxel	Complete Response	SARC	1.75417
TCGA-IE-A4EH	Gemcitabine	Complete Response	SARC	1.75417
TCGA-IF-A4AJ	Doxorubicin	Clinical Progressive Disease	SARC	1.90481
TCGA-K1-A42X	Doxorubicin	Clinical Progressive Disease	SARC	1.97166
TCGA-KF-A41W	Docetaxel	Complete Response	SARC	1.72092
TCGA-MO-A47P	Doxorubicin	Complete Response	SARC	2.14906
TCGA-DX-A6B7	Gemcitabine	Complete Response	SARC	1.70333
TCGA-DX-A6B7	Docetaxel	Complete Response	SARC	1.70333
TCGA-DX-A6B8	Doxorubicin	Clinical Progressive Disease	SARC	1.99013
TCGA-IE-A6BZ	Doxorubicin	Complete Response	SARC	1.73086
TCGA-LI-A67I	Doxorubicin	Clinical Progressive Disease	SARC	2.01131
TCGA-K1-A6RU	Doxorubicin	Clinical Progressive Disease	SARC	2.03841
TCGA-X6-A7WC	Gemcitabine	Stable Disease	SARC	1.90063
TCGA-X6-A8C6	Doxorubicin	Clinical Progressive Disease	SARC	1.85044
TCGA-X6-A8C6	Gemcitabine	Clinical Progressive Disease	SARC	1.85044
TCGA-DX-A8BU	Docetaxel	Clinical Progressive Disease	SARC	1.87377
TCGA-DX-A8BU	Gemcitabine	Clinical Progressive Disease	SARC	1.87377
TCGA-DX-A8BU	Doxorubicin	Clinical Progressive Disease	SARC	1.87377
TCGA-DX-A8BV	Docetaxel	Clinical Progressive Disease	SARC	1.92505
TCGA-DX-A8BV	Gemcitabine	Clinical Progressive Disease	SARC	1.92505
TCGA-DX-A8BV	Doxorubicin	Stable Disease	SARC	1.92505
TCGA-PT-A8TR	Gemcitabine	Complete Response	SARC	1.89837
TCGA-PT-A8TR	Docetaxel	Complete Response	SARC	1.89837
TCGA-X2-A95T	Docetaxel	Complete Response	SARC	1.81306
TCGA-X2-A95T	Gemcitabine	Complete Response	SARC	1.81306
TCGA-3B-A9HL	Gemcitabine	Clinical Progressive Disease	SARC	1.73462
TCGA-3B-A9HL	Docetaxel	Clinical Progressive Disease	SARC	1.73462
TCGA-3B-A9HP	Gemcitabine	Stable Disease	SARC	2.04089
TCGA-3B-A9HP	Docetaxel	Stable Disease	SARC	2.04089
TCGA-3B-A9HR	Gemcitabine	Clinical Progressive Disease	SARC	1.87481
TCGA-3B-A9HR	Docetaxel	Clinical Progressive Disease	SARC	1.87481
TCGA-DX-A7EQ	Cisplatin	Clinical Progressive Disease	SARC	1.64869
TCGA-DX-A7EQ	Doxorubicin	Clinical Progressive Disease	SARC	1.64869
TCGA-X9-A971	Docetaxel	Clinical Progressive Disease	SARC	2.01163
TCGA-X9-A971	Gemcitabine	Clinical Progressive Disease	SARC	2.01163
TCGA-X9-A973	Doxorubicin	Stable Disease	SARC	1.76003
TCGA-3B-A9HS	Gemcitabine	Clinical Progressive Disease	SARC	1.89473
TCGA-3B-A9HS	Docetaxel	Clinical Progressive Disease	SARC	1.89473
TCGA-3B-A9HT	Cisplatin	Complete Response	SARC	2.09225
TCGA-3B-A9HZ	Docetaxel	Clinical Progressive Disease	SARC	2.02318
TCGA-3B-A9HZ	Gemcitabine	Clinical Progressive Disease	SARC	2.02318
TCGA-3B-A9I0	Doxorubicin	Stable Disease	SARC	1.74124
TCGA-3B-A9I0	Docetaxel	Clinical Progressive Disease	SARC	1.74124
TCGA-3B-A9I0	Gemcitabine	Clinical Progressive Disease	SARC	1.74124
TCGA-3B-A9I1	Doxorubicin	Clinical Progressive Disease	SARC	2.1392
TCGA-3B-A9I1	Gemcitabine	Clinical Progressive Disease	SARC	2.1392
TCGA-DX-A7EN	Gemcitabine	Complete Response	SARC	2.06949
TCGA-DX-A7EN	Docetaxel	Complete Response	SARC	2.06949
TCGA-QQ-A8VD	Doxorubicin	Clinical Progressive Disease	SARC	1.929
TCGA-DX-A6YX	Gemcitabine	Clinical Progressive Disease	SARC	1.65671
TCGA-DX-A6YX	Docetaxel	Clinical Progressive Disease	SARC	1.65671
TCGA-DX-A6YX	Doxorubicin	Clinical Progressive Disease	SARC	1.65671
TCGA-DX-AB3B	Doxorubicin	Complete Response	SARC	1.96396
TCGA-DX-AB3C	Etoposide	Complete Response	SARC	1.65049
TCGA-DX-AB3C	Doxorubicin	Complete Response	SARC	1.65049
TCGA-D3-A1Q1	Cyclophosphamide	Clinical Progressive Disease	SKCM	0.428174
TCGA-D3-A1Q3	Cisplatin	Complete Response	SKCM	1.19634
TCGA-GF-A3OT	Carboplatin	Clinical Progressive Disease	SKCM	1.97116
TCGA-GF-A3OT	Paclitaxel	Clinical Progressive Disease	SKCM	1.97116
TCGA-D3-A51H	Cisplatin	Complete Response	SKCM	1.75497
TCGA-EB-A553	Carboplatin	Complete Response	SKCM	0.365568
TCGA-EB-A5FP	Carboplatin	Clinical Progressive Disease	SKCM	0
TCGA-EB-A5KH	Cisplatin	Complete Response	SKCM	1.38682
TCGA-EB-A57M	Cisplatin	Complete Response	SKCM	1.94398
TCGA-EB-A5SH	Cisplatin	Complete Response	SKCM	0.880656
TCGA-EB-A5UL	Bleomycin	Complete Response	SKCM	1.06604
TCGA-EB-A6QY	Carboplatin	Complete Response	SKCM	1.40519
TCGA-W3-A825	Cisplatin	Partial Response	SKCM	1.79492
TCGA-FR-A8YC	Doxorubicin	Clinical Progressive Disease	SKCM	0.427871
TCGA-GN-A8LK	Carboplatin	Clinical Progressive Disease	SKCM	1.06529
TCGA-W3-AA1O	Cisplatin	Clinical Progressive Disease	SKCM	0.738997
TCGA-W3-AA1Q	Gemcitabine	Clinical Progressive Disease	SKCM	1.60725
TCGA-W3-AA21	Paclitaxel	Clinical Progressive Disease	SKCM	1.09021
TCGA-W3-AA21	Temozolomide	Clinical Progressive Disease	SKCM	1.09021
TCGA-BR-6457	Leucovorin	Complete Response	STAD	2.16593
TCGA-BR-6457	Fluorouracil	Complete Response	STAD	2.16593
TCGA-BR-6458	Fluorouracil	Complete Response	STAD	1.86554
TCGA-BR-6458	Leucovorin	Complete Response	STAD	1.86554
TCGA-BR-6458	Etoposide	Complete Response	STAD	1.86554
TCGA-D7-6520	Cisplatin	Clinical Progressive Disease	STAD	1.42449
TCGA-BR-6706	Fluorouracil	Complete Response	STAD	2.13894
TCGA-BR-6706	Etoposide	Complete Response	STAD	2.13894
TCGA-BR-6706	Leucovorin	Complete Response	STAD	2.13894
TCGA-BR-6707	Oxaliplatin	Clinical Progressive Disease	STAD	1.89182
TCGA-BR-6707	Leucovorin	Clinical Progressive Disease	STAD	1.89182
TCGA-BR-6707	Fluorouracil	Clinical Progressive Disease	STAD	1.89182
TCGA-BR-6709	Fluorouracil	Partial Response	STAD	1.88238
TCGA-BR-6709	Leucovorin	Partial Response	STAD	1.88238
TCGA-BR-6709	Cisplatin	Partial Response	STAD	1.88238
TCGA-BR-6709	Carboplatin	Partial Response	STAD	1.88238
TCGA-BR-6802	Leucovorin	Complete Response	STAD	1.8738
TCGA-BR-6802	Fluorouracil	Complete Response	STAD	1.8738
TCGA-BR-6802	Capecitabine	Complete Response	STAD	1.8738
TCGA-BR-6563	Doxorubicin	Complete Response	STAD	1.76168
TCGA-BR-6563	Cyclophosphamide	Complete Response	STAD	1.76168
TCGA-FP-7829	Fluorouracil	Complete Response	STAD	1.92245
TCGA-IN-7806	Oxaliplatin	Complete Response	STAD	1.48262
TCGA-IN-7806	Capecitabine	Complete Response	STAD	1.48262
TCGA-FP-7916	Capecitabine	Clinical Progressive Disease	STAD	2.02711
TCGA-FP-7998	Cisplatin	Complete Response	STAD	1.9139
TCGA-FP-7998	Fluorouracil	Complete Response	STAD	1.9139
TCGA-BR-7959	Etoposide	Complete Response	STAD	2.01237
TCGA-BR-8291	Etoposide	Complete Response	STAD	1.7417
TCGA-BR-8291	Leucovorin	Complete Response	STAD	1.7417
TCGA-BR-8291	Fluorouracil	Complete Response	STAD	1.7417
TCGA-BR-8297	Etoposide	Clinical Progressive Disease	STAD	2.00258
TCGA-BR-8297	Fluorouracil	Clinical Progressive Disease	STAD	2.00258
TCGA-BR-8297	Leucovorin	Clinical Progressive Disease	STAD	2.00258
TCGA-BR-8362	Etoposide	Complete Response	STAD	2.00509
TCGA-BR-8362	Cisplatin	Clinical Progressive Disease	STAD	2.00509
TCGA-BR-8367	Etoposide	Complete Response	STAD	1.99191
TCGA-BR-8367	Oxaliplatin	Clinical Progressive Disease	STAD	1.99191
TCGA-BR-8371	Fluorouracil	Clinical Progressive Disease	STAD	1.51651
TCGA-BR-8371	Leucovorin	Clinical Progressive Disease	STAD	1.51651
TCGA-BR-8371	Cisplatin	Clinical Progressive Disease	STAD	1.51651
TCGA-BR-8371	Etoposide	Clinical Progressive Disease	STAD	1.51651
TCGA-BR-8372	Etoposide	Complete Response	STAD	1.81609
TCGA-BR-8372	Fluorouracil	Complete Response	STAD	1.81609
TCGA-BR-8372	Leucovorin	Complete Response	STAD	1.81609
TCGA-BR-8373	Fluorouracil	Complete Response	STAD	2.00029
TCGA-BR-8373	Leucovorin	Complete Response	STAD	2.00029
TCGA-BR-8373	Etoposide	Complete Response	STAD	2.00029
TCGA-D7-8579	Fluorouracil	Complete Response	STAD	1.74061
TCGA-FP-8209	Fluorouracil	Complete Response	STAD	1.98921
TCGA-FP-8209	Leucovorin	Complete Response	STAD	1.98921
TCGA-FP-8210	Fluorouracil	Clinical Progressive Disease	STAD	1.88589
TCGA-FP-8210	Leucovorin	Clinical Progressive Disease	STAD	1.88589
TCGA-FP-8210	Etoposide	Clinical Progressive Disease	STAD	1.88589
TCGA-FP-8211	Capecitabine	Complete Response	STAD	1.74202
TCGA-FP-8211	Oxaliplatin	Complete Response	STAD	1.74202
TCGA-HU-8249	Capecitabine	Complete Response	STAD	1.63484
TCGA-IN-8462	Oxaliplatin	Clinical Progressive Disease	STAD	1.86269
TCGA-IN-8462	Capecitabine	Clinical Progressive Disease	STAD	1.86269
TCGA-IN-8462	Paclitaxel	Clinical Progressive Disease	STAD	1.86269
TCGA-BR-8381	Oxaliplatin	Complete Response	STAD	2.36822
TCGA-BR-8381	Leucovorin	Complete Response	STAD	2.36822
TCGA-BR-8381	Fluorouracil	Complete Response	STAD	2.36822
TCGA-BR-8590	Etoposide	Complete Response	STAD	1.56427
TCGA-BR-8590	Fluorouracil	Complete Response	STAD	1.56427
TCGA-BR-8590	Leucovorin	Complete Response	STAD	1.56427
TCGA-BR-8592	Etoposide	Complete Response	STAD	2.12754
TCGA-BR-8592	Fluorouracil	Complete Response	STAD	2.12754
TCGA-BR-8592	Leucovorin	Complete Response	STAD	2.12754
TCGA-BR-8680	Oxaliplatin	Complete Response	STAD	1.76075
TCGA-BR-8682	Oxaliplatin	Complete Response	STAD	1.80205
TCGA-BR-8682	Capecitabine	Complete Response	STAD	1.80205
TCGA-HU-8602	Capecitabine	Complete Response	STAD	1.89208
TCGA-BR-A44T	Fluorouracil	Complete Response	STAD	1.91563
TCGA-BR-A44T	Leucovorin	Complete Response	STAD	1.91563
TCGA-CD-A486	Paclitaxel	Complete Response	STAD	2.02176
TCGA-CD-A486	Cisplatin	Complete Response	STAD	2.02176
TCGA-CD-A486	Capecitabine	Complete Response	STAD	2.02176
TCGA-CD-A487	Cisplatin	Complete Response	STAD	1.90011
TCGA-CD-A487	Capecitabine	Complete Response	STAD	1.90011
TCGA-F1-A448	Capecitabine	Complete Response	STAD	1.49852
TCGA-F1-A448	Oxaliplatin	Complete Response	STAD	1.49852
TCGA-F1-A448	Fluorouracil	Complete Response	STAD	1.49852
TCGA-FP-A4BE	Fluorouracil	Complete Response	STAD	2.14565
TCGA-HU-A4G3	Fluorouracil	Stable Disease	STAD	1.37896
TCGA-BR-A4IU	Oxaliplatin	Complete Response	STAD	1.90243
TCGA-BR-A4IV	Oxaliplatin	Complete Response	STAD	1.97483
TCGA-BR-A4IV	Capecitabine	Complete Response	STAD	1.97483
TCGA-BR-A4IY	Oxaliplatin	Complete Response	STAD	1.89141
TCGA-BR-A4IY	Capecitabine	Complete Response	STAD	1.89141
TCGA-BR-A4J2	Oxaliplatin	Complete Response	STAD	2.0361
TCGA-BR-A4J2	Cisplatin	Complete Response	STAD	2.0361
TCGA-BR-A4J8	Capecitabine	Complete Response	STAD	1.91533
TCGA-EQ-A4SO	Capecitabine	Complete Response	STAD	1.02117
TCGA-EQ-A4SO	Oxaliplatin	Complete Response	STAD	1.02117
TCGA-HU-A4GD	Fluorouracil	Stable Disease	STAD	1.81253
TCGA-HU-A4GJ	Cisplatin	Stable Disease	STAD	2.0932
TCGA-HU-A4GJ	Capecitabine	Stable Disease	STAD	2.0932
TCGA-HU-A4GX	Paclitaxel	Clinical Progressive Disease	STAD	1.25228
TCGA-HU-A4GX	Cisplatin	Clinical Progressive Disease	STAD	1.25228
TCGA-HU-A4H3	Capecitabine	Clinical Progressive Disease	STAD	1.49303
TCGA-HU-A4H3	Oxaliplatin	Clinical Progressive Disease	STAD	1.49303
TCGA-B7-A5TI	Oxaliplatin	Complete Response	STAD	1.84244
TCGA-B7-A5TK	Capecitabine	Complete Response	STAD	2.16889
TCGA-B7-A5TN	Cisplatin	Complete Response	STAD	2.00126
TCGA-D7-A748	Fluorouracil	Clinical Progressive Disease	STAD	1.74575
TCGA-KB-A6F7	Fluorouracil	Complete Response	STAD	1.98932
TCGA-D7-A747	Cisplatin	Clinical Progressive Disease	STAD	1.88484
TCGA-D7-A747	Capecitabine	Clinical Progressive Disease	STAD	1.88484
TCGA-F1-A72C	Capecitabine	Complete Response	STAD	1.66098
TCGA-SW-A7EB	Fluorouracil	Stable Disease	STAD	1.55293
TCGA-SW-A7EB	Doxorubicin	Stable Disease	STAD	1.55293
TCGA-SW-A7EB	Cisplatin	Stable Disease	STAD	1.55293
TCGA-VQ-A8DT	Fluorouracil	Complete Response	STAD	1.31898
TCGA-VQ-A8DU	Fluorouracil	Clinical Progressive Disease	STAD	2.13786
TCGA-VQ-A8DZ	Fluorouracil	Clinical Progressive Disease	STAD	1.74283
TCGA-VQ-A8E2	Fluorouracil	Complete Response	STAD	2.02527
TCGA-VQ-A8P3	Fluorouracil	Complete Response	STAD	1.90042
TCGA-VQ-A8PB	Fluorouracil	Complete Response	STAD	1.80994
TCGA-VQ-A8E0	Fluorouracil	Clinical Progressive Disease	STAD	1.48948
TCGA-VQ-A8PD	Fluorouracil	Clinical Progressive Disease	STAD	1.75764
TCGA-VQ-A8PP	Fluorouracil	Clinical Progressive Disease	STAD	1.54535
TCGA-VQ-A8PU	Fluorouracil	Complete Response	STAD	1.13227
TCGA-VQ-A91D	Fluorouracil	Clinical Progressive Disease	STAD	1.85106
TCGA-VQ-A91E	Fluorouracil	Complete Response	STAD	1.57422
TCGA-VQ-A91K	Fluorouracil	Complete Response	STAD	1.9126
TCGA-VQ-A91N	Fluorouracil	Clinical Progressive Disease	STAD	1.64809
TCGA-VQ-A91Q	Fluorouracil	Complete Response	STAD	1.7781
TCGA-VQ-A91V	Cisplatin	Clinical Progressive Disease	STAD	1.89227
TCGA-VQ-A91V	Fluorouracil	Clinical Progressive Disease	STAD	1.89227
TCGA-VQ-A91Y	Fluorouracil	Clinical Progressive Disease	STAD	2.04432
TCGA-VQ-A91Z	Fluorouracil	Complete Response	STAD	1.69488
TCGA-VQ-A91Z	Leucovorin	Complete Response	STAD	1.69488
TCGA-VQ-A922	Fluorouracil	Clinical Progressive Disease	STAD	1.90626
TCGA-VQ-A928	Fluorouracil	Clinical Progressive Disease	STAD	1.4385
TCGA-VQ-AA68	Fluorouracil	Complete Response	STAD	1.35703
TCGA-VQ-AA6B	Fluorouracil	Complete Response	STAD	1.699
TCGA-VQ-AA6D	Fluorouracil	Complete Response	STAD	1.6781
TCGA-VQ-AA6F	Fluorouracil	Clinical Progressive Disease	STAD	1.526
TCGA-VQ-AA6G	Fluorouracil	Clinical Progressive Disease	STAD	1.69429
TCGA-CG-4305	Cisplatin	Complete Response	STAD	2.05131
TCGA-CG-4305	Fluorouracil	Complete Response	STAD	2.05131
TCGA-CG-4305	Leucovorin	Complete Response	STAD	2.05131
TCGA-CG-4444	Fluorouracil	Complete Response	STAD	1.70199
TCGA-CG-4472	Cisplatin	Partial Response	STAD	1.53377
TCGA-CG-4477	Cisplatin	Clinical Progressive Disease	STAD	1.92248
TCGA-CG-4477	Fluorouracil	Clinical Progressive Disease	STAD	1.92248
TCGA-CG-5717	Fluorouracil	Clinical Progressive Disease	STAD	1.91369
TCGA-CG-5717	Cisplatin	Clinical Progressive Disease	STAD	1.91369
TCGA-CG-5717	Leucovorin	Clinical Progressive Disease	STAD	1.91369
TCGA-CG-5724	Cisplatin	Clinical Progressive Disease	STAD	1.73287
TCGA-CG-5725	Fluorouracil	Clinical Progressive Disease	STAD	1.75554
TCGA-CG-5725	Oxaliplatin	Clinical Progressive Disease	STAD	1.75554
TCGA-CG-5725	Leucovorin	Clinical Progressive Disease	STAD	1.75554
TCGA-CG-5725	Docetaxel	Clinical Progressive Disease	STAD	1.75554
TCGA-CG-5732	Fluorouracil	Clinical Progressive Disease	STAD	1.66232
TCGA-CG-5732	Leucovorin	Clinical Progressive Disease	STAD	1.66232
TCGA-CG-5732	Cisplatin	Clinical Progressive Disease	STAD	1.66232
TCGA-CG-5732	Docetaxel	Clinical Progressive Disease	STAD	1.66232
TCGA-2G-AAF1	Carboplatin	Complete Response	TGCT	2.03879
TCGA-2G-AAF6	Bleomycin	Complete Response	TGCT	1.85135
TCGA-2G-AAF6	Etoposide	Complete Response	TGCT	1.85135
TCGA-2G-AAF6	Cisplatin	Complete Response	TGCT	1.85135
TCGA-2G-AAF8	Etoposide	Complete Response	TGCT	1.15551
TCGA-2G-AAF8	Cisplatin	Complete Response	TGCT	1.15551
TCGA-2G-AAFG	Bleomycin	Complete Response	TGCT	1.42631
TCGA-2G-AAFG	Etoposide	Complete Response	TGCT	1.42631
TCGA-2G-AAFG	Cisplatin	Complete Response	TGCT	1.42631
TCGA-2G-AAFH	Bleomycin	Complete Response	TGCT	2.01737
TCGA-2G-AAFH	Etoposide	Complete Response	TGCT	2.01737
TCGA-2G-AAFH	Cisplatin	Complete Response	TGCT	2.01737
TCGA-2G-AAFL	Bleomycin	Complete Response	TGCT	1.83923
TCGA-2G-AAFL	Etoposide	Complete Response	TGCT	1.83923
TCGA-2G-AAFL	Cisplatin	Complete Response	TGCT	1.83923
TCGA-2G-AAFM	Bleomycin	Complete Response	TGCT	1.69447
TCGA-2G-AAFM	Etoposide	Complete Response	TGCT	1.69447
TCGA-2G-AAFM	Cisplatin	Complete Response	TGCT	1.69447
TCGA-2G-AAFN	Etoposide	Complete Response	TGCT	1.30423
TCGA-2G-AAFN	Cisplatin	Complete Response	TGCT	1.30423
TCGA-2G-AAFO	Bleomycin	Complete Response	TGCT	1.73834
TCGA-2G-AAFO	Etoposide	Complete Response	TGCT	1.73834
TCGA-2G-AAFO	Cisplatin	Complete Response	TGCT	1.73834
TCGA-2G-AAFY	Bleomycin	Complete Response	TGCT	1.82584
TCGA-2G-AAFY	Etoposide	Complete Response	TGCT	1.82584
TCGA-2G-AAFY	Cisplatin	Complete Response	TGCT	1.82584
TCGA-2G-AAFZ	Etoposide	Partial Response	TGCT	1.64832
TCGA-2G-AAFZ	Bleomycin	Partial Response	TGCT	1.64832
TCGA-2G-AAFZ	Cisplatin	Partial Response	TGCT	1.64832
TCGA-2G-AAG0	Bleomycin	Complete Response	TGCT	1.33855
TCGA-2G-AAG0	Etoposide	Complete Response	TGCT	1.33855
TCGA-2G-AAG0	Cisplatin	Complete Response	TGCT	1.33855
TCGA-2G-AAG5	Bleomycin	Complete Response	TGCT	1.91397
TCGA-2G-AAG5	Etoposide	Complete Response	TGCT	1.91397
TCGA-2G-AAG5	Cisplatin	Complete Response	TGCT	1.91397
TCGA-2G-AAG8	Bleomycin	Complete Response	TGCT	1.77554
TCGA-2G-AAG8	Etoposide	Complete Response	TGCT	1.77554
TCGA-2G-AAG8	Cisplatin	Complete Response	TGCT	1.77554
TCGA-2G-AAG9	Bleomycin	Partial Response	TGCT	2.01637
TCGA-2G-AAG9	Etoposide	Partial Response	TGCT	2.01637
TCGA-2G-AAG9	Cisplatin	Partial Response	TGCT	2.01637
TCGA-2G-AAGA	Bleomycin	Complete Response	TGCT	1.70456
TCGA-2G-AAGA	Etoposide	Complete Response	TGCT	1.70456
TCGA-2G-AAGA	Cisplatin	Complete Response	TGCT	1.70456
TCGA-2G-AAGC	Bleomycin	Complete Response	TGCT	1.68194
TCGA-2G-AAGC	Etoposide	Complete Response	TGCT	1.68194
TCGA-2G-AAGC	Cisplatin	Complete Response	TGCT	1.68194
TCGA-2G-AAGE	Bleomycin	Complete Response	TGCT	1.47635
TCGA-2G-AAGE	Etoposide	Complete Response	TGCT	1.47635
TCGA-2G-AAGE	Cisplatin	Complete Response	TGCT	1.47635
TCGA-2G-AAGF	Bleomycin	Complete Response	TGCT	1.29537
TCGA-2G-AAGF	Etoposide	Complete Response	TGCT	1.29537
TCGA-2G-AAGF	Cisplatin	Complete Response	TGCT	1.29537
TCGA-2G-AAGG	Bleomycin	Partial Response	TGCT	1.76753
TCGA-2G-AAGG	Etoposide	Partial Response	TGCT	1.76753
TCGA-2G-AAGG	Cisplatin	Partial Response	TGCT	1.76753
TCGA-2G-AAGJ	Bleomycin	Complete Response	TGCT	1.61578
TCGA-2G-AAGJ	Etoposide	Complete Response	TGCT	1.61578
TCGA-2G-AAGJ	Cisplatin	Complete Response	TGCT	1.61578
TCGA-2G-AAGK	Bleomycin	Complete Response	TGCT	1.41607
TCGA-2G-AAGK	Etoposide	Complete Response	TGCT	1.41607
TCGA-2G-AAGK	Cisplatin	Complete Response	TGCT	1.41607
TCGA-2G-AAGN	Bleomycin	Complete Response	TGCT	1.39082
TCGA-2G-AAGN	Etoposide	Complete Response	TGCT	1.39082
TCGA-2G-AAGN	Cisplatin	Complete Response	TGCT	1.39082
TCGA-2G-AAGO	Bleomycin	Complete Response	TGCT	1.01821
TCGA-2G-AAGO	Etoposide	Complete Response	TGCT	1.01821
TCGA-2G-AAGO	Cisplatin	Complete Response	TGCT	1.01821
TCGA-2G-AAGP	Bleomycin	Complete Response	TGCT	1.7946
TCGA-2G-AAGP	Etoposide	Complete Response	TGCT	1.7946
TCGA-2G-AAGP	Cisplatin	Complete Response	TGCT	1.7946
TCGA-2G-AAGS	Bleomycin	Complete Response	TGCT	1.81537
TCGA-2G-AAGS	Etoposide	Complete Response	TGCT	1.81537
TCGA-2G-AAGS	Cisplatin	Complete Response	TGCT	1.81537
TCGA-2G-AAGT	Bleomycin	Partial Response	TGCT	1.78192
TCGA-2G-AAGT	Etoposide	Partial Response	TGCT	1.78192
TCGA-2G-AAGT	Cisplatin	Partial Response	TGCT	1.78192
TCGA-2G-AAGV	Bleomycin	Complete Response	TGCT	1.86435
TCGA-2G-AAGV	Etoposide	Complete Response	TGCT	1.86435
TCGA-2G-AAGV	Cisplatin	Complete Response	TGCT	1.86435
TCGA-2G-AAGZ	Bleomycin	Partial Response	TGCT	1.49196
TCGA-2G-AAGZ	Etoposide	Partial Response	TGCT	1.49196
TCGA-2G-AAGZ	Cisplatin	Partial Response	TGCT	1.49196
TCGA-2G-AAH0	Bleomycin	Complete Response	TGCT	1.93708
TCGA-2G-AAH0	Etoposide	Complete Response	TGCT	1.93708
TCGA-2G-AAH0	Cisplatin	Complete Response	TGCT	1.93708
TCGA-2G-AAH4	Bleomycin	Partial Response	TGCT	1.70445
TCGA-2G-AAH4	Etoposide	Partial Response	TGCT	1.70445
TCGA-2G-AAH4	Cisplatin	Partial Response	TGCT	1.70445
TCGA-2G-AAH8	Bleomycin	Partial Response	TGCT	1.6255
TCGA-2G-AAH8	Etoposide	Partial Response	TGCT	1.6255
TCGA-2G-AAH8	Cisplatin	Partial Response	TGCT	1.6255
TCGA-2G-AAHA	Bleomycin	Partial Response	TGCT	2.15882
TCGA-2G-AAHA	Etoposide	Partial Response	TGCT	2.15882
TCGA-2G-AAHA	Cisplatin	Partial Response	TGCT	2.15882
TCGA-2G-AAHC	Bleomycin	Complete Response	TGCT	2.03525
TCGA-2G-AAHC	Etoposide	Complete Response	TGCT	2.03525
TCGA-2G-AAHC	Cisplatin	Complete Response	TGCT	2.03525
TCGA-2G-AAKD	Bleomycin	Partial Response	TGCT	0.961951
TCGA-2G-AAKD	Etoposide	Partial Response	TGCT	0.961951
TCGA-2G-AAKD	Cisplatin	Partial Response	TGCT	0.961951
TCGA-2G-AAKG	Bleomycin	Complete Response	TGCT	1.74257
TCGA-2G-AAKG	Etoposide	Complete Response	TGCT	1.74257
TCGA-2G-AAKG	Cisplatin	Complete Response	TGCT	1.74257
TCGA-2G-AAKH	Bleomycin	Complete Response	TGCT	1.31086
TCGA-2G-AAKH	Etoposide	Complete Response	TGCT	1.31086
TCGA-2G-AAKH	Cisplatin	Complete Response	TGCT	1.31086
TCGA-2G-AAKL	Bleomycin	Partial Response	TGCT	0.612399
TCGA-2G-AAKL	Etoposide	Partial Response	TGCT	0.612399
TCGA-2G-AAKL	Cisplatin	Partial Response	TGCT	0.612399
TCGA-2G-AAKM	Bleomycin	Partial Response	TGCT	1.35469
TCGA-2G-AAKM	Etoposide	Partial Response	TGCT	1.35469
TCGA-2G-AAKM	Cisplatin	Partial Response	TGCT	1.35469
TCGA-2G-AAL7	Bleomycin	Complete Response	TGCT	1.68951
TCGA-2G-AAL7	Etoposide	Complete Response	TGCT	1.68951
TCGA-2G-AAL7	Cisplatin	Complete Response	TGCT	1.68951
TCGA-2X-A9D5	Cisplatin	Complete Response	TGCT	1.89198
TCGA-2X-A9D5	Etoposide	Complete Response	TGCT	1.89198
TCGA-4K-AA1G	Cisplatin	Complete Response	TGCT	1.75745
TCGA-4K-AA1G	Etoposide	Complete Response	TGCT	1.75745
TCGA-4K-AA1G	Bleomycin	Complete Response	TGCT	1.75745
TCGA-4K-AAAL	Etoposide	Stable Disease	TGCT	1.74119
TCGA-4K-AAAL	Cisplatin	Stable Disease	TGCT	1.74119
TCGA-4K-AAAL	Bleomycin	Stable Disease	TGCT	1.74119
TCGA-S6-A8JY	Etoposide	Complete Response	TGCT	1.83786
TCGA-S6-A8JY	Cisplatin	Complete Response	TGCT	1.83786
TCGA-XE-A8H1	Bleomycin	Complete Response	TGCT	1.64705
TCGA-XE-A8H1	Etoposide	Complete Response	TGCT	1.64705
TCGA-XE-AANJ	Bleomycin	Clinical Progressive Disease	TGCT	1.29213
TCGA-XE-AANJ	Etoposide	Clinical Progressive Disease	TGCT	1.29213
TCGA-XE-AANJ	Paclitaxel	Complete Response	TGCT	1.29213
TCGA-XE-AANV	Bleomycin	Complete Response	TGCT	1.87024
TCGA-XE-AANV	Etoposide	Complete Response	TGCT	1.87024
TCGA-XE-AANV	Cisplatin	Complete Response	TGCT	1.87024
TCGA-XE-AAOD	Bleomycin	Complete Response	TGCT	1.88593
TCGA-XE-AAOD	Etoposide	Complete Response	TGCT	1.88593
TCGA-XE-AAOD	Cisplatin	Complete Response	TGCT	1.88593
TCGA-XE-AAOJ	Bleomycin	Partial Response	TGCT	1.889
TCGA-XE-AAOJ	Etoposide	Partial Response	TGCT	1.889
TCGA-XE-AAOJ	Cisplatin	Partial Response	TGCT	1.889
TCGA-YU-A90Q	Carboplatin	Complete Response	TGCT	1.53804
TCGA-YU-A912	Bleomycin	Complete Response	TGCT	1.81675
TCGA-YU-A94D	Bleomycin	Clinical Progressive Disease	TGCT	1.45457
TCGA-YU-AA4L	Bleomycin	Stable Disease	TGCT	1.28636
TCGA-YU-AA61	Bleomycin	Complete Response	TGCT	1.79152
TCGA-ZM-AA05	Cisplatin	Complete Response	TGCT	1.71819
TCGA-ZM-AA05	Etoposide	Complete Response	TGCT	1.71819
TCGA-ZM-AA05	Bleomycin	Complete Response	TGCT	1.71819
TCGA-ZM-AA06	Cisplatin	Complete Response	TGCT	1.87427
TCGA-ZM-AA06	Etoposide	Complete Response	TGCT	1.87427
TCGA-ZM-AA06	Bleomycin	Complete Response	TGCT	1.87427
TCGA-CE-A481	Doxorubicin	Complete Response	THCA	1.8713
TCGA-CE-A482	Doxorubicin	Complete Response	THCA	1.90066
TCGA-EO-A22X	Carboplatin	Complete Response	UCEC	2.01878
TCGA-EO-A22X	Paclitaxel	Complete Response	UCEC	2.01878
TCGA-AJ-A2QM	Carboplatin	Complete Response	UCEC	1.87352
TCGA-AJ-A2QM	Paclitaxel	Complete Response	UCEC	1.87352
TCGA-EY-A2ON	Paclitaxel	Clinical Progressive Disease	UCEC	1.89222
TCGA-EY-A2ON	Carboplatin	Clinical Progressive Disease	UCEC	1.89222
TCGA-FI-A2EY	Carboplatin	Complete Response	UCEC	1.70336
TCGA-FI-A2EY	Paclitaxel	Complete Response	UCEC	1.70336
TCGA-AJ-A3BD	Carboplatin	Complete Response	UCEC	1.72249
TCGA-AJ-A3BD	Paclitaxel	Complete Response	UCEC	1.72249
TCGA-AJ-A3EK	Carboplatin	Complete Response	UCEC	1.87249
TCGA-AJ-A3EK	Paclitaxel	Complete Response	UCEC	1.87249
TCGA-EO-A3AV	Carboplatin	Complete Response	UCEC	1.6901
TCGA-EO-A3AV	Paclitaxel	Complete Response	UCEC	1.6901
TCGA-EO-A3B1	Carboplatin	Complete Response	UCEC	1.78363
TCGA-EO-A3B1	Paclitaxel	Complete Response	UCEC	1.78363
TCGA-AP-A3K1	Doxorubicin	Clinical Progressive Disease	UCEC	1.96243
TCGA-A5-A1OH	Carboplatin	Complete Response	UCEC	1.59186
TCGA-A5-A3LP	Carboplatin	Complete Response	UCEC	1.4326
TCGA-AJ-A23N	Carboplatin	Clinical Progressive Disease	UCEC	1.70865
TCGA-AJ-A23N	Paclitaxel	Clinical Progressive Disease	UCEC	1.70865
TCGA-AJ-A3I9	Carboplatin	Clinical Progressive Disease	UCEC	1.63286
TCGA-AJ-A3I9	Paclitaxel	Clinical Progressive Disease	UCEC	1.63286
TCGA-AJ-A3OK	Carboplatin	Complete Response	UCEC	2.05744
TCGA-AJ-A3OK	Doxorubicin	Complete Response	UCEC	2.05744
TCGA-AJ-A3OK	Docetaxel	Complete Response	UCEC	2.05744
TCGA-AJ-A3OL	Carboplatin	Complete Response	UCEC	1.73863
TCGA-AJ-A3OL	Paclitaxel	Complete Response	UCEC	1.73863
TCGA-AJ-A3QS	Cisplatin	Complete Response	UCEC	1.71705
TCGA-AJ-A3QS	Carboplatin	Complete Response	UCEC	1.71705
TCGA-AJ-A3QS	Paclitaxel	Complete Response	UCEC	1.71705
TCGA-B5-A1MS	Gemcitabine	Clinical Progressive Disease	UCEC	1.84399
TCGA-EO-A3KU	Carboplatin	Complete Response	UCEC	1.81279
TCGA-EO-A3KU	Paclitaxel	Complete Response	UCEC	1.81279
TCGA-EY-A3L3	Paclitaxel	Complete Response	UCEC	1.90607
TCGA-EY-A3L3	Carboplatin	Complete Response	UCEC	1.90607
TCGA-EY-A3QX	Paclitaxel	Complete Response	UCEC	1.84866
TCGA-EY-A3QX	Carboplatin	Complete Response	UCEC	1.84866
TCGA-K6-A3WQ	Doxorubicin	Clinical Progressive Disease	UCEC	1.76324
TCGA-AP-A5FX	Carboplatin	Complete Response	UCEC	2.13898
TCGA-AP-A5FX	Paclitaxel	Complete Response	UCEC	2.13898
TCGA-EY-A4KR	Carboplatin	Clinical Progressive Disease	UCEC	1.27907
TCGA-EY-A4KR	Paclitaxel	Clinical Progressive Disease	UCEC	1.27907
TCGA-EY-A54A	Carboplatin	Complete Response	UCEC	1.93052
TCGA-EY-A54A	Paclitaxel	Complete Response	UCEC	1.93052
TCGA-QF-A5YS	Carboplatin	Complete Response	UCEC	1.90092
TCGA-QF-A5YS	Paclitaxel	Complete Response	UCEC	1.90092
TCGA-QF-A5YT	Cisplatin	Complete Response	UCEC	1.90503
TCGA-QS-A5YQ	Cisplatin	Complete Response	UCEC	1.99676
TCGA-QS-A5YQ	Carboplatin	Complete Response	UCEC	1.99676
TCGA-QS-A5YQ	Paclitaxel	Complete Response	UCEC	1.99676
TCGA-E6-A8L9	Paclitaxel	Complete Response	UCEC	1.91534
TCGA-E6-A8L9	Carboplatin	Complete Response	UCEC	1.91534
TCGA-QS-A8F1	Carboplatin	Clinical Progressive Disease	UCEC	1.49012
TCGA-QS-A8F1	Paclitaxel	Clinical Progressive Disease	UCEC	1.49012
TCGA-2E-A9G8	Paclitaxel	Complete Response	UCEC	1.55108
TCGA-2E-A9G8	Carboplatin	Complete Response	UCEC	1.55108
TCGA-N5-A4R8	Carboplatin	Complete Response	UCS	1.55209
TCGA-N5-A4RF	Carboplatin	Complete Response	UCS	1.69954
TCGA-N5-A4RF	Paclitaxel	Complete Response	UCS	1.69954
TCGA-N5-A4RJ	Carboplatin	Complete Response	UCS	1.80436
TCGA-N5-A4RJ	Paclitaxel	Complete Response	UCS	1.80436
TCGA-N5-A4RM	Carboplatin	Clinical Progressive Disease	UCS	2.03699
TCGA-N5-A4RM	Paclitaxel	Clinical Progressive Disease	UCS	2.03699
TCGA-N5-A4RN	Carboplatin	Complete Response	UCS	1.39661
TCGA-N5-A4RN	Paclitaxel	Complete Response	UCS	1.39661
TCGA-N5-A4RO	Carboplatin	Stable Disease	UCS	1.07462
TCGA-N5-A4RO	Paclitaxel	Partial Response	UCS	1.07462
TCGA-N5-A4RS	Cisplatin	Complete Response	UCS	1.8542
TCGA-N5-A4RT	Cisplatin	Complete Response	UCS	2.0413
TCGA-N5-A4RT	Carboplatin	Complete Response	UCS	2.0413
TCGA-N5-A4RT	Paclitaxel	Complete Response	UCS	2.0413
TCGA-N5-A4RU	Cisplatin	Complete Response	UCS	1.48804
TCGA-N5-A4RV	Paclitaxel	Complete Response	UCS	2.12854
TCGA-N5-A59E	Carboplatin	Complete Response	UCS	1.8554
TCGA-N5-A59E	Paclitaxel	Complete Response	UCS	1.8554
TCGA-N5-A59F	Carboplatin	Complete Response	UCS	2.13276
TCGA-N5-A59F	Paclitaxel	Complete Response	UCS	2.13276
TCGA-N6-A4V9	Carboplatin	Complete Response	UCS	1.89676
TCGA-N6-A4V9	Paclitaxel	Complete Response	UCS	1.89676
TCGA-N6-A4VC	Carboplatin	Clinical Progressive Disease	UCS	1.31482
TCGA-N6-A4VE	Carboplatin	Clinical Progressive Disease	UCS	1.69876
TCGA-N6-A4VE	Paclitaxel	Clinical Progressive Disease	UCS	1.69876
TCGA-N6-A4VF	Paclitaxel	Complete Response	UCS	2.26595
TCGA-N6-A4VG	Carboplatin	Partial Response	UCS	1.63325
TCGA-N6-A4VG	Paclitaxel	Partial Response	UCS	1.63325
TCGA-N7-A4Y0	Carboplatin	Clinical Progressive Disease	UCS	1.49692
TCGA-N7-A4Y0	Paclitaxel	Clinical Progressive Disease	UCS	1.49692
TCGA-N7-A4Y0	Cisplatin	Stable Disease	UCS	1.49692
TCGA-N7-A4Y8	Paclitaxel	Stable Disease	UCS	0.848584
TCGA-N7-A4Y8	Carboplatin	Stable Disease	UCS	0.848584
TCGA-N7-A59B	Paclitaxel	Complete Response	UCS	1.65494
TCGA-N7-A59B	Carboplatin	Complete Response	UCS	1.65494
TCGA-N7-A59B	Docetaxel	Complete Response	UCS	1.65494
TCGA-N8-A4PI	Paclitaxel	Partial Response	UCS	1.69085
TCGA-N8-A4PI	Carboplatin	Partial Response	UCS	1.69085
TCGA-N8-A4PM	Paclitaxel	Complete Response	UCS	1.88628
TCGA-N8-A4PM	Carboplatin	Complete Response	UCS	1.88628
TCGA-N8-A4PN	Paclitaxel	Complete Response	UCS	1.29367
TCGA-N8-A4PN	Carboplatin	Complete Response	UCS	1.29367
TCGA-N8-A4PO	Paclitaxel	Clinical Progressive Disease	UCS	1.78974
TCGA-N8-A4PO	Carboplatin	Clinical Progressive Disease	UCS	1.78974
TCGA-N8-A4PQ	Carboplatin	Complete Response	UCS	1.99234
TCGA-N8-A4PQ	Paclitaxel	Complete Response	UCS	1.99234
TCGA-N8-A56S	Carboplatin	Stable Disease	UCS	1.48982
TCGA-N8-A56S	Paclitaxel	Stable Disease	UCS	1.48982
TCGA-N9-A4PZ	Paclitaxel	Complete Response	UCS	1.72299
TCGA-N9-A4PZ	Gemcitabine	Clinical Progressive Disease	UCS	1.72299
TCGA-N9-A4PZ	Docetaxel	Clinical Progressive Disease	UCS	1.72299
TCGA-N9-A4Q1	Cisplatin	Complete Response	UCS	0.883651
TCGA-N9-A4Q1	Carboplatin	Clinical Progressive Disease	UCS	0.883651
TCGA-N9-A4Q3	Paclitaxel	Partial Response	UCS	1.66179
TCGA-N9-A4Q3	Carboplatin	Partial Response	UCS	1.66179
TCGA-N9-A4Q3	Doxorubicin	Clinical Progressive Disease	UCS	1.66179
TCGA-N9-A4Q7	Carboplatin	Complete Response	UCS	1.7476
TCGA-N9-A4Q7	Paclitaxel	Complete Response	UCS	1.7476
TCGA-N9-A4Q7	Docetaxel	Complete Response	UCS	1.7476
TCGA-N9-A4Q8	Paclitaxel	Clinical Progressive Disease	UCS	1.41042
TCGA-N9-A4Q8	Carboplatin	Clinical Progressive Disease	UCS	1.41042
TCGA-NA-A4QW	Paclitaxel	Complete Response	UCS	0.982961
TCGA-ND-A4WC	Carboplatin	Complete Response	UCS	1.9027
TCGA-NF-A4WX	Paclitaxel	Complete Response	UCS	1.47
TCGA-NF-A4WX	Carboplatin	Complete Response	UCS	1.47
TCGA-NG-A4VU	Paclitaxel	Clinical Progressive Disease	UCS	1.12789
TCGA-NG-A4VW	Cisplatin	Complete Response	UCS	2.01734
TCGA-NG-A4VW	Doxorubicin	Complete Response	UCS	2.01734
TCGA-NG-A4VW	Cyclophosphamide	Complete Response	UCS	2.01734

## Sheet: Table S5
Table S5: CIBERSORT's TCGA deconvolution
Input Sample	bone_other	large_intestine	oesophagus	haematopoietic_neoplasm_other	lung_NSCLC_not_specified	lung_small_cell_carcinoma	leukemia	skin_other	melanoma	kidney	thyroid	bladder	glioma	acute_myeloid_leukaemia	endometrium	pancreas	breast	head_and_neck	chronic_myeloid_leukaemia	stomach	lymphoblastic_T_cell_leukaemia	Burkitt_lymphoma	lung_NSCLC_adenocarcinoma	urogenital_system_other	ovary	lung_NSCLC_squamous_cell_carcinoma	neuroblastoma	rhabdomyosarcoma	lung_NSCLC_large_cell	soft_tissue_other	prostate	mesothelioma	lymphoblastic_leukemia	T_cell_leukemia	myeloma	ewings_sarcoma	liver	B_cell_leukemia	B_cell_lymphoma	lung_NSCLC_carcinoid	cervix	fibrosarcoma	lymphoid_neoplasm_other	biliary_tract	Hodgkin_lymphoma	osteosarcoma	medulloblastoma	uterus	chondrosarcoma
TCGA-OR-A5J1-01A-11R-A29S-07	0	0.0133986	0	0.0731326	0	0	0.00613815	0	0.0218666	0	0	0	0.0283587	0	0.0856071	0	0.0249366	0.0344516	0.0347952	0	0.00580157	0	0	0	0.0412834	0.0834219	0.00256828	0.09186	0.00640408	0	0.0539466	0.00878102	0	0	0	0.00503492	0.0225125	0.0470587	0	0.01567	0.0514076	0	0.00884257	0.0006	0.0632263	0	0.0120818	0.0586939	0.0538739
TCGA-OR-A5J2-01A-11R-A29S-07	0.0165027	0.0253275	0	0.0117827	0	0	0.00547614	0	0.0213537	0.0005	0.0166808	0	0.0416461	0	0.0556048	0	0.0829558	0.0343062	0.0357995	0.00599875	0	0	0	0	0.130872	0.0447732	0.00299697	0.0577576	0.0362819	0	0	0	0.0187239	0	0.0169839	0.00869604	0.00927123	0.00981445	0.0221766	0.00669141	0.0321287	0.022222	0	0	0.0478185	0	0	0.0395708	0.0772396
TCGA-OR-A5J3-01A-11R-A29S-07	0	0.00886456	0	0.0238548	0.00564084	0.00760749	0	0	0.00784473	0.059672	0	0	0.0774958	0	0.0612458	0.00465381	0.127073	0.129328	0.0289196	0	0.00906318	0	0	0.011381	0	0.00982968	0.00569448	0.0393455	0.00390091	0	0	0	0	0	0.00211757	0	0.0738	0.0213503	0	0	0.0477842	0.012531	0.0688046	0	0.00396401	0	0.0313845	0.0324552	0.0462495
TCGA-OR-A5J5-01A-11R-A29S-07	0.0007	0	0	0.0104449	0	0	0	0	0.00472966	0.00468829	0.067039	0	0.0299386	0	0.0749835	0.00753681	0.134194	0.012463	0.0593242	0	0	0	0.0140831	0	0	0	0.00695833	0.0956578	0.0497919	0	0.0748762	0.0620613	0.0102573	0	0.0085079	0	0	0.0378279	0	0.0145801	0.0173878	0	0.0401634	0.00264192	0.0336547	0	0.0406185	0.0279418	0.0329604
TCGA-OR-A5J6-01A-31R-A29S-07	0.001	0.00200209	0	0.0193047	0.0900733	0	0.00326242	0.0009	0.0009	0.10233	0	0.00987428	0.0118699	0	0.0165407	0	0.0402268	0.00930483	0.0740696	0.00484687	0	0	0	0	0	0.0453942	0	0.141428	0.0604302	0.00529824	0.00930827	0.0304827	0	0.0129246	0	0.00427671	0.0861768	0.00350924	0.00249222	0.0154481	0.00822656	0	0	0.0008	0.0862366	0.0272339	0	0	0.00642705
TCGA-OR-A5J7-01A-11R-A29S-07	0.00473663	0	0	0.0162661	0.117475	0	0.0157587	0	0	0	0	0.0202198	0.0258728	0	0	0	0.0786684	0.0124686	0.0359195	0	0.00100148	0	0	0	0	0.0647034	0	0.046158	0	0.0581646	0	0.0115829	0	0	0	0	0.13304	0	0.00185064	0.0102766	0.0281095	0	0.0178207	0	0.0127263	0	0	0.0335608	0.103102
TCGA-OR-A5J8-01A-11R-A29S-07	0.0997915	0.0007	0	0.0326832	0	0	0	0	0.00111889	0	0.0218995	0	0.187204	0.0410789	0	0	0.0561065	0.00398023	0.0172735	0	0	0	0.0132941	0	0.0214779	0.0506794	0	0.115212	0.0135594	0	0	0	0.00845007	0.00429585	0	0	0.00318224	0.0144654	0.0197726	0	0.0141331	0	0	0.0006	0.0928386	0.0472848	0.051047	0.00123037	0.0425122
TCGA-OR-A5J9-01A-11R-A29S-07	0.0187861	0.00471957	0	0.00711626	0	0.00910483	0	0	0.00299857	0.0160629	0.0278559	0	0.0424743	0.0203624	0.00632136	0	0.0943335	0.0358428	0.035901	0	0	0	0.00981448	0	0.0473856	0	0.00419816	0.0357508	0.0466261	0	0.0431196	0	0	0.0176022	0.0218309	0.0128924	0	0.0339121	0.109478	0	0.0200582	0	0.0167125	0	0.029562	0	0.0464391	0.0965988	0.0660539
TCGA-OR-A5JA-01A-11R-A29S-07	0.0116951	0.00737056	0	0.0179649	0	0	0	0	0.00586608	0	0	0	0.00587992	0	0.0374477	0	0.138985	0.0957439	0.0624581	0.0057446	0	0	0	0	0.0571258	0	0.00106187	0.0594994	0.0759946	0	0	0	0	0.00531842	0.0218356	0	0.0770188	0.0286706	0	0	0.0241584	0	0.0487666	0	0.0160733	0.0147948	0.0332246	0.0121205	0.0954395
TCGA-OR-A5JB-01A-11R-A29S-07	0	0	0	0.0473172	0	0.00492047	0.00115612	0	0	0	0.0785775	0	0	0.00943888	0	0.030934	0.01776	0.133448	0	0	0	0	0.195838	0	0.0275954	0.105074	0	0	0	0.0025336	0	0	0	0	0	0.0035842	0.08693	0.0232808	0	0.00476338	0.0752283	0.0268563	0.0327435	0	0.00763128	0.0133244	0.0307482	0.0113981	0.00250389
TCGA-OR-A5JC-01A-11R-A29S-07	0.00400381	0	0	0.0533441	0	0	0	0	0	0.0007	0	0	0.0246451	0	0.0603292	0	0.121249	0.0122236	0.0566382	0.0167672	0	0.00113298	0.0356385	0	0	0	0	0	0.0516062	0	0.0597061	0.0451059	0	0.00309677	0	0.00732973	0.0353302	0.0306137	0	0.0322049	0.0158833	0	0.0270937	0.00315677	0.0289119	0	0.0547326	0.0641169	0.0910934
TCGA-OR-A5JD-01A-11R-A29S-07	0	0	0	0.101163	0.0196487	0	0	0	0.00713978	0.0201882	0.0168475	0	0.0246588	0	0.025493	0	0.0805379	0.0477181	0.0869243	0	0	0	0.0128205	0	0.00598023	0.0824339	0	0.0302511	0	0	0	0.00350905	0	0	0	0.0162133	0.0496515	0.0276105	0.0263797	0.0104246	0.0308213	0.0105654	0.0301913	0	0.122326	0	0.00681605	0.0228686	0.0329127
TCGA-OR-A5JE-01A-11R-A29S-07	0.00208571	0.0107709	0	0.0695014	0.0234892	0	0	0	0.00491276	0.0144837	0	0	0.0347647	0	0	0	0.0867005	0.0737526	0.0544045	0	0	0	0	0	0.0523545	0.0112184	0.00160547	0.0417589	0.0528771	0	0	0.0159795	0	0	0	0.0145689	0.0540596	0.0530334	0.0016865	0.01081	0.0598099	0	0.0215556	0	0.0460869	0	0.00670702	0.0654211	0.0610549
TCGA-OR-A5JF-01A-11R-A29S-07	0	0.00785011	0	0	0	0.00147982	0	0	0.0144036	0.0296506	0	0.0068754	0	0.00292592	0.0672671	0	0.127755	0.0568488	0.0347774	0.0182312	0	0	0.0381141	0	0	0.00834936	0.00107208	0	0.117329	0	0	0.0255595	0.00787944	0.00790051	0.0119005	0.00318059	0	0.0277717	0.0399305	0.0001	0	0	0.0608565	0	0.0088793	0	0.0538182	0.0645325	0.113122
TCGA-OR-A5JG-01A-11R-A29S-07	0.0158507	0	0	0.0225314	0.0470307	0	0	0	0.00201537	0.020617	0.0204667	0.0215008	0.0385789	0	0.0724976	0	0.114463	0.0002	0.0760153	0	0.0006	0	0	0	0.0227307	0	0.00415372	0.017304	0.0774337	0	0	0.0180637	0.00653563	0	0.00676731	0.0016466	0.0180628	0.00982039	0.00834424	0.0093468	0.0246846	0	0.0681181	0	0.0282878	0	0.0689708	0.0763097	0.0811146
TCGA-OR-A5JI-01A-11R-A29S-07	0.0009	0	0	0.0485133	0	0	0	0	0.00212829	0.0007	0	0	0.0693425	0	0.0600637	0	0.0692215	0.0571388	0.0408076	0.0204308	0.001	0	0.129384	0	0.036721	0.0125457	0	0	0.060993	0	0.0188717	0.00474989	0	0.0010236	0	0.00648476	0	0.0361501	0.0131352	0.0154108	0.0117406	0	0.0128484	0	0.0388688	0	0.086935	0.0658681	0.0671418
TCGA-OR-A5JJ-01A-11R-A29S-07	0.00838448	0.011314	0	0.0146784	0	0.0192324	0	0	0.0309377	0.00826971	0	0	0.0673561	0	0.0285335	0	0.0749332	0.112362	0.0527338	0	0	0	0	0.00288088	0.0677052	0.0492281	0.00671232	0.0356432	0.0770127	0	0	0.00252519	0	0.0119801	0.00180142	0.00674841	0	0.0360881	0.0117199	0	0.0359072	0	0.0257842	0	0.0267856	0	0.0059559	0.0676787	0.0688102
TCGA-OR-A5JK-01A-11R-A29S-07	0.0107426	0	0	0.150366	0	0	0	0	0	0.00565456	0.0437724	0	0.0160744	0	0.099823	0	0.106824	0.0360262	0.05997	0	0.0239537	0	0	0	0.0301401	0	0	0.0423291	0.0158935	0	0.0220684	0.0339171	0	0	0	0.00504837	0.00500927	0.0101941	0	0.0111325	0	0	0	0.00231884	0.0816402	0	0.0476688	0.0431677	0.0654323
TCGA-OR-A5JL-01A-11R-A29S-07	0.00436257	0	0	0.0459241	0.140188	0.00158242	0.017811	0.00161202	0.0005	0	0	0	0.0256219	0	0.0788659	0	0.0284973	0	0.0636296	0.00176853	0	0.0285961	0	0	0	0.0525917	0	0.0516335	0	0.011354	0.00417069	0.0479169	0.0143938	0.00286378	0	0.00971768	0.145287	0	0	0.0202615	0.0664963	0	0	0	0.0287132	0	0	0	0.00783717
TCGA-OR-A5JM-01A-11R-A29S-07	0.00363431	0.0270482	0	0.00180231	0	0	0	0	0.0072158	0.0001	0	0.0027565	0.0255184	0.0172508	0.0705987	0	0.0654723	0.0717836	0.0330933	0	0	0	0	0	0.0203061	0.0453547	0	0.0783803	0.117741	0	0.00423793	0	0	0.016592	0.0148711	0.00571416	0.080217	0.01068	0.00499827	0.0209698	0.0321103	0.0101004	0.0185264	0	0.0345468	0.0184738	0	0.0321389	0.0462468
TCGA-OR-A5JO-01A-11R-A29S-07	0	0	0	0.0505499	0	0	0.00112552	0	0	0	0	0.011594	0.0228587	0	0	0	0.0228717	0.0428059	0.052821	0	0.0143593	0	0.0607389	0.00988353	0.084334	0.0146621	0	0.121477	0	0.0253739	0	0	0	0	0	0	0.225975	0.0171459	0.0257487	0.00654965	0.0203673	0	0.024856	0	0.0431842	0	0	0.00994465	0.078892
TCGA-OR-A5JP-01A-11R-A29S-07	0.00985348	0.0116324	0	0.0184245	0	0	0	0	0.00812881	0	0	0.00307713	0.0891692	0.0064927	0.00137968	0	0.047241	0.0392708	0.0317591	0.0371608	0	0	0	0	0.0992673	0.0438336	0.0007	0.0657422	0.0794327	0	0.0535919	0.0308801	0.00492698	0.00689101	0.00481997	0.00612696	0.0751658	0.0222973	0	0	0.00557111	0.00805084	0.042075	0	0.0257371	0	0.0159466	0.024511	0.0379882
TCGA-OR-A5JQ-01A-11R-A29S-07	0.00675185	0	0	0.0596585	0	0	0	0	0	0.0100216	0.108553	0.00661688	0.0584171	0	0.0895389	0.00159072	0.0383405	0.0423741	0.0507532	0	0.00324882	0	0.139981	0	0	0.0234543	0	0.0214634	0	0	0	0	0	0	0	0.0002	0.00416904	0.0259457	0.0441628	0.00536156	0.0266607	0	0.0003	0	0.0416206	0	0.0351716	0.0239427	0.0948414
TCGA-OR-A5JR-01A-11R-A29S-07	0	0	0	0.090172	0	0	0	0	0.00176919	0.017505	0.0413357	0.00832173	0.0618387	0	0	0	0.0834537	0.0542838	0.0416079	0.0138161	0.0169259	0	0.0525458	0	0.00692683	0.0870569	0.0003	0.0284619	0	0	0.0174782	0	0	0	0	0	0.0408036	0.0183232	0.0195102	0.0104356	0.038643	0	0.039213	0	0.0434868	0	0	0.0525777	0.0796259
TCGA-OR-A5JS-01A-11R-A29S-07	0	0.00633991	0	0.0245173	0.106173	0	0	0	0.0315753	0	0.0300094	0	0.00441283	0.0284787	0.107066	0	0.0875493	0.113392	0.0329749	0.00687832	0	0	0.00279886	0	0	0	0	0.023778	0.00304326	0.00538817	0	0.0168008	0.00123909	0.0151968	0.00753791	0.00811839	0.0342097	0.0321398	0	0.0316144	0	0.00656037	0.0818101	0	0.00437322	0	0	0.0247266	0.050543
TCGA-OR-A5JT-01A-11R-A29S-07	0.0027838	0	0	0.0156783	0	0	0	0	0.00506889	0.0552037	0.0211427	0	0.0813828	0.0281612	0.0132594	0	0.102657	0.0498129	0.027755	0.00295985	0.00764286	0	0.0881938	0.00465602	0	0.0524046	0.00102562	0.0402707	0.0687919	0	0	0.00783877	0	0	0.00520845	0	0.02872	0.0129716	0.0110934	0.0161183	0.0145197	0	0.056134	0	0.0105799	0	0.0380041	0.0437241	0.0659615
TCGA-OR-A5JV-01A-11R-A29S-07	0	0	0	0.164905	0	0.00611521	0.0218982	0	0.00271045	0.0434341	0	0.0199033	0.0615503	0	0	0.0007	0.054052	0.0479784	0	0.0396478	0.0258145	0	0.0335274	0	0	0.0647266	0.00287169	0.0616118	0	0	0.00879697	0	0	0	0	0	0.0580464	0.0217007	0.03297	0.00396623	0.0270009	0	0.051151	0	0.052718	0	0	0	0.054277
TCGA-OR-A5JW-01A-11R-A29S-07	0.0166061	0.012969	0	0.0257187	0.0271824	0.00339744	0	0	0.00584299	0.00500238	0	0	0.0224177	0	0	0	0.0869652	0.0242818	0.0425779	0	0	0	0	0	0.0390438	0.0927074	0.00381025	0.0217146	0.102411	0	0.041329	0.0214866	0	0.0194788	0	0.0085829	0.0725811	0.0279305	0	0	0.0118712	0	0.0316475	0	0.0303518	0	0	0.0834763	0.0907162
TCGA-OR-A5JX-01A-11R-A29S-07	0	0.00772554	0	0.0495443	0	0	0	0	0.00268407	0	0.0278494	0	0.0284356	0	0.102357	0	0.0851808	0.0619204	0.046891	0.00753803	0	0	0.0695999	0	0	0	0	0.0173893	0	0	0.0129629	0.0143711	0.001	0	0	0.00134383	0.00591108	0.0199383	0.005031	0.0159946	0.0106189	0	0	0	0.0680943	0	0.0718207	0.0661162	0.134575
TCGA-OR-A5JY-01A-31R-A29S-07	0.0233221	0.0218864	0	0.0878774	0.0769518	0.00106576	0.013884	0	0	0.00915658	0.00624752	0.0381066	0.0274504	0	0	0	0.00777557	0.0521996	0.0467667	0	0	0	0	0.0348305	0.0336265	0.106384	0	0.0762265	0	0	0	0	0	0.0150966	0	0.00584043	0.141496	0.00669079	0.0133823	0.00198264	0.0204435	0	0.00470364	0	0.0273758	0	0	0	0.0549635
TCGA-OR-A5JZ-01A-11R-A29S-07	0.00365118	0	0	0.0164261	0	0	0	0	0.00317663	0	0	0	0.0632106	0.0325744	0.0717624	0	0.0844199	0.0400761	0.025935	0.0295707	0	0	0.0444235	0	0	0.0323331	0	0.00199174	0.0884196	0	0.0446752	0.0382195	0	0.0118324	0.00262142	0	0.0257951	0.0167931	0	0.00675463	0.0394008	0	0.0498724	0.0006	0.0215108	0	0.0665781	0.0475375	0.0705251
TCGA-OR-A5K0-01A-11R-A29S-07	0	0.0191735	0	0.079288	0.127684	0.00874946	0	0	0.00183914	0.00461134	0.00419894	0.0564078	0	0	0.0242912	0	0.0288058	0.0377602	0.0101979	0	0	0	0	0.0232741	0.0204865	0.0168974	0	0.0013978	0	0.0990119	0	0	0	0	0	0	0.0449862	0.0396657	0.0557658	0.00255915	0.00548409	0	0.142446	0	0.0251918	0.022149	0	0.0625322	0.0206379
TCGA-OR-A5K1-01A-11R-A29S-07	0.00249349	0	0	0.0652121	0	0.0112894	0	0	0.00343548	0	0	0.0328374	0.0804996	0.00480903	0.0158939	0	0.0906489	0.0450563	0.0502953	0.0411531	0	0	0.0198067	0	0	0.0411035	0	0.0156094	0	0.0407574	0	0.00611653	0	0.023221	0	0	0.110514	0.028705	0	0.016841	0.0157397	0	0.0628756	0	0.0253584	0	0.0494113	0.00568698	0.0570816
TCGA-OR-A5K2-01A-11R-A29S-07	0	0.0167687	0	0.0311999	0.0621211	0	0.00229953	0	0.00196101	0.0286526	0	0.00467544	0.0320167	0	0.0790931	0	0.0635479	0.0208701	0.0440172	0	0	0	0	0	0.00678331	0.0207922	0	0.136082	0.101698	0	0	0.0143833	0	0.00580535	0	0	0.0467438	0.00560502	0.0108357	0.00568569	0.0110053	0	0	0.0110381	0.0569408	0	0.00381781	0.0532892	0.0880027
TCGA-OR-A5K3-01A-11R-A29S-07	0.0145834	0.0035813	0	0.100706	0	0.00561692	0.00815066	0	0.00886487	0.039384	0	0	0.0200817	0	0.024906	0	0.0956948	0.063481	0.0283813	0	0.00576212	0	0	0	0	0.0264215	0.00171731	0.0260274	0.0754083	0	0.0267363	0.0145251	0	0	0	0.0102469	0.0478185	0.0591153	0.0421386	0.0104286	0.036697	0	0.0292582	0	0.0615893	0	0.00667073	0.038512	0.0350694
TCGA-OR-A5K4-01A-11R-A29S-07	0	0	0	0.0225378	0	0	0	0	0.00170031	0.0002	0	0	0.036399	0	0.131704	0	0.0612879	0.0605254	0.0522296	0.0379653	0	0	0.0917065	0.00371833	0.0422543	0.0309067	0	0.0575117	0.0289527	0	0.0152024	0	0	0	0	0.00157015	0.0680977	0.0033561	0.0135333	0.0118184	0.0537719	0	0.0620093	0	0.00156615	0.0267558	0.0141186	0.0573251	0.00584037
TCGA-OR-A5K5-01A-11R-A29S-07	0.0125667	0.0188362	0	0	0.094996	0	0	0	0.00329519	0.0261773	0	0.00899007	0.0210432	0.0197558	0	0	0.0626515	0.029835	0.031017	0	0	0	0	0.00626523	0	0.00254416	0	0.248537	0.0949612	0	0	0	0	0.0062998	0.0161697	0	0.0872667	0.0003	0.0004	0.00786105	0	0	0	0	0.0418738	0	0	0.0720473	0.0634758
TCGA-OR-A5K6-01A-11R-A29S-07	0	0.00395838	0	0.0541547	0.0546782	0	0	0	0.0134573	0	0	0.0128974	0.0207643	0	0.0364747	0	0.0956765	0.0352493	0.0428265	0	0.0190979	0	0	0	0.00347543	0	0	0.0426829	0.0207756	0.0230844	0	0.0200133	0	0	0	0.00637851	0.0557787	0.0303604	0.0452907	0.00615281	0.0304892	0	0.0558573	0	0.0669433	0	0.0278868	0.0904653	0.035663
TCGA-OR-A5K8-01A-11R-A29S-07	0.0162152	0.00118187	0	0	0	0	0	0	0.00345041	0.0135708	0	0.0127416	0	0	0.0614273	0	0.147266	0.0273141	0.0605212	0	0.00800146	0	0	0	0	0	0	0.103129	0.103103	0	0	0.0299163	0.00230367	0	0.0176022	0	0.0276476	0.0139912	0.0246449	0.0123366	0.0235577	0	0	0.0008	0.0476086	0	0.0533576	0.0703887	0.0938796
TCGA-OR-A5K9-01A-11R-A29S-07	0.0294379	0.0200038	0	0.00842451	0.0396617	0	0	0	0.0127556	0.0329045	0.0287662	0.0248579	0	0.0245261	0.106195	0	0.127162	0.061178	0.00717482	0	0	0	0	0	0	0	0.00269709	0.0778516	0.0408205	0	0	0	0.00760967	0.00254034	0	0.00852523	0.0325749	0.0636993	0	0.0082009	0.017167	0	0.0350792	0	0.030068	0.0002	0.00533563	0.0762188	0.0409655
TCGA-OR-A5KO-01A-11R-A29S-07	0	0.00720093	0	0	0.00341712	0	0	0	0.0117079	0	0.00805678	0	0.0561406	0	0	0	0.136318	0.0274324	0.0512066	0.0232638	0	0	0	0	0.0321259	0.0175735	0.00439891	0.0583663	0.084102	0	0.0230801	0	0.0109009	0.00831182	0.0343899	0.00764773	0.0359576	0.0359954	0.0117479	0.00761264	0.0174802	0	0.0590953	0	0.0240367	0.0239631	0.00923423	0.031443	0.0973072
TCGA-OR-A5KT-01A-11R-A29S-07	0.0321727	0.00192504	0	0.0799155	0	0	0.0186823	0	0.0033558	0.00117639	0	0	0.0327461	0	0.0220733	0	0.105668	0.102794	0.0749811	0.00897382	0.0119363	0	0.00832989	0	0.0323594	0	0	0.0475483	0.0417446	0	0	0.0308684	0.00521378	0	0	0	0.0737459	0.0167295	0.0120638	0.0152886	0.0276409	0	0	0	0.0229974	0.00974624	0.0336226	0.0204564	0.0866371
TCGA-OR-A5KU-01A-11R-A29S-07	0.0119974	0	0	0	0.0511064	0	0	0	0.0053515	0.0328942	0.0385199	0	0.0101955	0.0178117	0.0668274	0.00614822	0.106619	0.0286684	0.0271054	0	0	0	0	0.00583274	0	0	0	0.174043	0	0	0	0	0.0019741	0.00426877	0.0164391	0	0.0234375	0	0.0121061	0.0198573	0.00581279	0	0	0	0.044875	0	0.0799543	0.0555982	0.132838
TCGA-OR-A5KV-01A-11R-A29S-07	0.00326383	0.0100672	0	0.00839403	0.00929531	0	0	0	0.0057654	0.0185694	0	0.0336248	0.0469659	0	0.127665	0	0.0835636	0.028985	0.044756	0	0	0	0	0.00281781	0	0	0.0006	0.123552	0.12789	0	0	0.0048737	0	0	0.0328582	0.00805286	0.0493241	0.023407	0	0.0179751	0.0483059	0	0.0426245	0	0.0013564	0.018137	0	0.0259559	0
TCGA-OR-A5KW-01A-11R-A29S-07	0.0113136	0.00477346	0	0.007486	0.0475428	0	0	0	0.00791658	0.0226372	0	0	0.0354246	0	0.0550519	0	0.114296	0.0765661	0.0426139	0	0	0	0	0.0003	0.0172784	0.0539255	0.00617394	0.0399037	0.0570612	0	0	0.0132382	0.00857513	0	0.00559768	0.00110328	0.0422988	0.0112804	0.00622897	0.0222426	0.0406751	0	0.0295585	0.0009	0.0216356	0	0.022319	0.0733949	0.0752236
TCGA-OR-A5KX-01A-11R-A29S-07	0	0.0191942	0	0.00545437	0	0	0.00701736	0	0	0	0	0.0068424	0.0461235	0	0.105072	0	0.0457689	0.0283141	0.0226796	0	0	0	0.034528	0	0	0	0	0.252822	0.0872461	0.0202355	0.0175929	0.0005	0.00549348	0.00413367	0	0.00121937	0.102832	0.00398418	0.008639	0.001354	0.00633632	0	0	0.0158895	0.044816	0	0.0167476	0.0396383	0.0109376
TCGA-OR-A5KY-01A-11R-A29S-07	0.0108969	0.00996001	0	0.0153561	0.0200152	0	0	0.00306756	0.00820459	0.0152243	0	0.00394435	0.0497364	0	0	0	0.152103	0	0.0478167	0	0	0	0	0	0.0488064	0.0291069	0.00569119	0.00352602	0.0478563	0	0	0.0255359	0.00885553	0	0	0.0006	0.00159318	0.0397265	0.0623344	0.0108159	0.0438161	0	0.00429159	0	0.0506274	0	0.0637268	0.109754	0.0701813
TCGA-OR-A5KZ-01A-11R-A29S-07	0.0370503	0.0200633	0	0.0121441	0	0	0	0	0	0.00591035	0	0.0006	0.0895779	0.0255593	0	0	0.116082	0.0649201	0.0198167	0	0	0	0	0	0.140972	0.0577308	0	0.0474605	0	0	0	0	0	0.00505618	0.0109016	0.00272519	0.109241	0.0260938	0	0.00714309	0	0	0.0174384	0	0.0125249	0	0.0435966	0.0289244	0.0454561
TCGA-OR-A5L3-01A-11R-A29S-07	0	0.00835978	0	0.0257828	0.1617	0	0	0	0.0110857	0	0.00343473	0	0.0104548	0	0.0411791	0	0.12269	0.0754169	0.050809	0	0	0	0	0	0	0	0.0006	0.0263467	0	0.0456503	0.0441248	0.0411297	0.00935748	0	0	0.00770962	0.0795147	0.0052616	0	0.0139963	0.0378625	0	0.0480737	0	0.00273266	0	0	0.0768358	0.0112521
TCGA-OR-A5L4-01A-11R-A29S-07	0.0118617	0.00470467	0	0.028302	0	0	0.00643362	0	0.00525517	0.0260492	0	0	0.0477062	0	0.0324923	0.0173476	0.114465	0.0758546	0.0460818	0	0	0	0	0	0.0636103	0	0.00266707	0.0356227	0.0905553	0	0	0.00867031	0.00237699	0	0.0157956	0.0053194	0.0246122	0.0686365	0	0.00805476	0.0454229	0	0.0528448	0	0.0340729	0	0.016258	0.00999139	0.07361
TCGA-OR-A5L5-01A-11R-A29S-07	0.00962912	0	0	0.0507187	0	0	0	0	0.00382143	0.0149558	0	0	0.0186554	0	0.0407607	0	0.0967064	0.0552337	0.0781338	0.00450205	0.0001	0	0	0	0	0.0551257	0	0	0.0233021	0	0.0159808	0.0368057	0	0	0	0	0.0544353	0.0317808	0.0603245	0.00760249	0.0506204	0	0.0621051	0	0.03114	0.042166	0.0360018	0.0377726	0.0318914
TCGA-OR-A5L6-01A-11R-A29S-07	0.0209944	0	0	0.0199982	0	0	0	0	0.00247022	0.0443036	0	0	0.0589585	0	0.0876204	0	0.0960673	0.0603218	0.0744307	0.00156188	0	0	0.0807682	0	0	0	0	0.0008	0.0485081	0	0.00287039	0.0494294	0	0.00686437	0.00219702	0	0	0.0344429	0	0.013326	0.00673645	0	0.0198751	0	0.0352086	0	0.0720822	0.0613076	0.0582816
TCGA-OR-A5L8-01A-11R-A29S-07	0.00663636	0.00697885	0	0.0190949	0	0	0	0	0.0164897	0	0.0198032	0	0.0336318	0	0	0	0.121749	0.0544101	0.0287081	0.0170331	0	0	0	0	0.0430633	0.0404538	0.00635673	0.0398922	0.059601	0	0	0.00732658	0.0004	0.00806905	0.0248704	0.0149213	0.076796	0.0562629	0	0.0124735	0.0240424	0	0.0747246	0	0.0327682	0	0	0.0549752	0.0607151
TCGA-OR-A5L9-01A-11R-A29S-07	0.0317939	0.00702182	0	0.109017	0	0	0.0250506	0	0.00258888	0	0	0	0.0383756	0	0.0440056	0	0.0685637	0.0190358	0.104736	0	0	0	0.0732226	0	0	0.00647349	0	0.0356564	0.016786	0.0463682	0	0.0392513	0	0	0	0.00147928	0.005525	0.0166612	0.0369844	0.0243799	0.0901373	0	0.0164633	0	0.0482166	0	0.0148338	0.0136644	0.0294554
TCGA-OR-A5LA-01A-11R-A29S-07	0.0046401	0.00207381	0	0.0779818	0.0282079	0	0.0228304	0	0.00725153	0	0	0.00285537	0	0	0.0102129	0.00623341	0.115922	0.060913	0.0672053	0.0087689	0.00297553	0	0	0	0	0	0	0	0	0.0894998	0	0.0379315	0	0	0	0.00796046	0.119074	0.0177286	0	0.0298887	0.0581803	0	0.04827	0	0.0127629	0.00368824	0.0426067	0	0.0754458
TCGA-OR-A5LB-01A-11R-A29S-07	0.00195504	0.00264161	0	0.0158168	0	0	0	0	0.00779234	0	0	0.0190564	0.0966308	0	0.00926346	0	0.145265	0.0586389	0.016649	0.027783	0	0	0	0	0	0.0612724	0.00275936	0.010047	0.0514686	0	0.0751984	0.00490561	0	0.00426965	0.00142994	0.00697486	0.0641207	0.0100145	0	0.0187686	0.0431245	0	0.0377842	0	0.00263258	0	0	0.0867116	0.0605662
TCGA-OR-A5LC-01A-11R-A29S-07	0.0149045	0	0	0.0219509	0	0	0.00906829	0	0.00508319	0.00477788	0	0	0.0374416	0	0.0731704	0	0.101607	0.0540498	0.0786983	0.0317215	0	0	0	0	0.0263315	0.0219132	0.0004	0.107528	0.0820936	0	0	0	0.0007	0.0005	0	0.00168689	0.01276	0.0227192	0	0.0245745	0.0302832	0	0.0278157	0.00230323	0.0236158	0	0.00419029	0.0294382	0.100006
TCGA-OR-A5LD-01A-11R-A29S-07	0.019185	0.00168476	0	0.00885808	0	0	0	0	0.00588208	0	0	0	0.0415938	0.0462354	0.0182303	0	0.0747464	0.0566948	0.0326135	0.0188433	0	0	0	0	0.055992	0	0	0.103121	0.0497278	0	0.0757292	0.0175503	0	0.00872574	0.00603218	0	0	0.0348818	0	0.0241978	0.0224972	0	0.0185465	0.0005	0.0364375	0	0.102623	0.0748585	0.0378635
TCGA-OR-A5LE-01A-11R-A29S-07	0.00191317	0.0132501	0	0.0171861	0	0	0	0	0.00588073	0	0	0	0.052604	0	0	0	0.0928624	0.075522	0.0348114	0	0	0	0	0.010377	0.150335	0.0756148	0.0101868	0.0295295	0.0814941	0	0.00509196	0	0.00709625	0.0116053	0.00328399	0.0147299	0.0318249	0.0229897	0	0	0.0397213	0	0.0222655	0	0.0278154	0	0	0.0755267	0.0455628
TCGA-OR-A5LG-01A-11R-A29S-07	0.0130144	0.0305777	0	0.0299119	0	0	0.0143516	0	0.0102779	0	0	0	0	0	0.00864196	0	0.110795	0.0917683	0.0337202	0	0	0.0167343	0.00449389	0	0.0007	0.0144481	0	0.0184476	0	0.0016431	0.105935	0.0389354	0.0143087	0.0154429	0	0.0100209	0.0815398	0.0167631	0	0.0062838	0.0603879	0	0.0553481	0	0	0	0.0513777	0.0272315	0.0568524
TCGA-OR-A5LH-01A-11R-A29S-07	0	0	0	0.0956175	0.0781256	0.0295053	0.0176317	0	0	0	0.0511287	0	0.0312471	0	0.0178938	0.00884663	0.0687764	0.0412947	0.0556554	0.0463671	0	0.00437066	0	0	0	0	0	0.00717472	0	0.0213307	0.0386102	0.00875141	0	0	0	0.00225323	0.102367	0	0.0234272	0.0554635	0.00516836	0	0	0	0.0287807	0	0	0	0.0394817
TCGA-OR-A5LJ-01A-11R-A29S-07	0.0192877	0.0237304	0	0.0167666	0	0	0.00131672	0	0.0625225	0	0.0117882	0	0.0480943	0	0	0	0.115269	0.0230137	0.0225064	0.00371374	0	0	0	0	0.0540354	0.0204901	0	0.0904774	0.11922	0	0	0.0268848	0.0200279	0.00119608	0	0.00405657	0.0439289	0.00455348	0	0.00826792	0.0496335	0	0	0.00123782	0.0516452	0	0	0.0502761	0.0277916
TCGA-OR-A5LK-01A-11R-A29S-07	0.00331601	0	0	0.0867137	0	0	0	0	0.00223139	0.0122804	0.05348	0	0.0562853	0	0.0268187	0	0.103359	0.0358211	0.0596136	0.0229716	0	0	0	0	0.0369503	0.00816479	0	0	0.0594748	0	0.036448	0.0191398	0	0.0167063	0	0	0	0.0673788	0	0.0305426	0	0	0.0687214	0.00270664	0.082182	0	0.0411488	0	0.0307274
TCGA-OR-A5LL-01A-11R-A29S-07	0.00964189	0.0226042	0	0.0512518	0.0896653	0	0	0	0.0169488	0	0	0	0.0249928	0	0	0	0.0876316	0.0682784	0.0232749	0	0	0	0	0	0	0.0646938	0.00101778	0.0357437	0	0	0.00741051	0.0419557	0	0.01528	0	0	0.173031	0.0293428	0.0120194	0.00382082	0.0728037	0	0.018336	0	0.0328244	0	0	0.0372122	0.0193304
TCGA-OR-A5LM-01A-11R-A29S-07	0.0282017	0	0	0.0205827	0.0556765	0	0.00186529	0	0.00384452	0.0353088	0	0	0.0160533	0	0.0886737	0	0.109202	0.0325128	0.0461099	0	0	0.0374566	0	0	0	0	0	0.07899	0.0554321	0	0.0289908	0.0223959	0	0.00608933	0	0.00511224	0.00413639	0.023164	0	0.012291	0.0430491	0	0.0387693	0	0.0221387	0	0.0368764	0.0401285	0.0419785
TCGA-OR-A5LN-01A-11R-A29S-07	0.0015298	0	0	0.0818566	0	0	0	0	0.0003	0.00370572	0.0307489	0	0.00281998	0	0.0891055	0	0.0647919	0.0588617	0.0461702	0.0388509	0.0098503	0	0	0	0.0102868	0.00460844	0	0.00725811	0.0598202	0	0	0.0159341	0	0	0	0.001	0.0730055	0.0370235	0.0541284	0.0137901	0	0	0	0	0.135567	0	0.0554265	0.0455848	0.0345645
TCGA-OR-A5LO-01A-11R-A29S-07	0.019757	0	0	0	0	0	0	0	0.0105659	0.00977143	0.0437409	0	0.0428827	0	0.0270036	0	0.134843	0.0298548	0.0573053	0	0	0	0	0	0.0027373	0.00358525	0.0210716	0.0788282	0.0423492	0	0	0	0.0162294	0.0149221	0.0346861	0.00205808	0.0397132	0.0132251	0.00874092	0.0674629	0.032403	0	0	0	0.0343819	0.00997338	0.0248028	0.00986246	0.140658
TCGA-OR-A5LP-01A-11R-A29S-07	0.0127993	0	0	0.0382767	0	0	0	0	0.00161614	0.0145142	0	0	0.0654929	0	0.0212504	0	0.0737238	0.0607416	0.0525667	0	0	0	0.0150269	0	0.0266283	0.0898142	0.00154552	0.0023831	0.0722907	0	0	0.016616	0	0.00804825	0	0.00668783	0.0011361	0.0526061	0.0589209	0.0137124	0.0274744	0	0.0577907	0	0.0658532	0	0.0254476	0.0259656	0.0648526
TCGA-OR-A5LR-01A-11R-A29S-07	0	0	0	0.0357017	0	0	0	0	0	0	0	0	0.0653384	0	0.0383777	0	0.15538	0.0217629	0.0452243	0.0109141	0	0	0.141406	0	0.0267379	0.0129333	0	0.0294816	0	0	0	0.0155321	0	0.0007	0	0.00577282	0.145792	0.0084801	0.0143148	0.0118354	0.00988035	0	0.0617525	0	0.0003	0	0.0310792	0.0184196	0.0664258
TCGA-OR-A5LS-01A-11R-A29S-07	0	0	0	0	0.07506	0	0	0	0.00126402	0.0221958	0.0147239	0.0185502	0	0.00373298	0.162712	0	0.0890224	0.0399383	0.0518245	0	0	0	0	0.0009	0	0.043299	0.00162966	0.0578504	0.0764647	0.0160368	0	0.0333187	0.00535245	0.0123222	0.0484102	0.00655928	0.0320545	0.00103901	0	0.040702	0.0176345	0	0.0165002	0	0.019579	0.0126745	0	0	0.00203711
TCGA-OR-A5LT-01A-11R-A29S-07	0.00242371	0.00847756	0	0.00630826	0	0.0001	0	0	0.00405449	0.0330524	0.0787766	0	0.0625235	0.0353475	0.107045	0	0.0415544	0.0620503	0.0381857	0	0	0	0.112813	0.00734072	0	0	0.00307244	0.0294053	0.0238455	0	0.00296277	0.0225417	0	0.00195228	0.00746034	0	0.0426787	0.0510064	0.00177454	0.0003	0.00933227	0	0.0407204	0	0.0312195	0	0.0512052	0.0117933	0.058224
TCGA-OU-A5PI-01A-12R-A29S-07	0.00574887	0.00638781	0	0.00466816	0	0	0	0	0.0104366	0	0	0.0222591	0.0548486	0.0113354	0.0255537	0	0.125053	0.0478947	0.0336739	0	0	0	0	0	0.0416783	0.107176	0.00718607	0.0163887	0.0929253	0	0	0.00779364	0.0007	0.00386123	0.0159855	0	0.0231221	0.0279322	0.0271401	0.00517567	0.0038841	0	0.0598689	0	0.026072	0.00913519	0.0137058	0.0580576	0.0745741
TCGA-P6-A5OF-01A-11R-A29S-07	0.00360521	0.00717958	0	0	0	0	0	0	0.00119068	0.0189809	0	0.013011	0.0289514	0	0.0502024	0	0.0931507	0.0493714	0.0585943	0.00312731	0.00536452	0	0	0	0.0388517	0.00686465	0	0.0711051	0.08526	0	0	0.0003	0	0	0.0169128	0	0.00474913	0.0175069	0.0308123	0.00273234	0.00681299	0	0.0023369	0	0.053622	0.00433766	0.11273	0.0500276	0.140259
TCGA-PA-A5YG-01A-11R-A29S-07	0	0.00806834	0	0.0531278	0	0	0	0	0.012537	0.00455759	0.00912368	0	0.0577224	0	0	0	0.108805	0.040427	0.0407181	0	0	0	0	0	0.0698146	0.0586266	0.00265726	0	0.0556876	0	0.0733353	0.00403248	0	0.0135868	0	0.0151201	0.0526696	0.0519714	0	0	0.00405777	0	0.0801297	0	0.036142	0	0.0459857	0.0249171	0.0527646
TCGA-PK-A5H8-01A-11R-A29S-07	0.0008	0	0	0.0850314	0	0	0.0141931	0	0.00285073	0.0200067	0	0	0.0124009	0	0.00848113	0	0.124956	0.0629517	0.0738311	0.0572649	0	0	0	0	0.0005	0.0379623	0.00201422	0.0308997	0.0845031	0	0	0.0170374	0	0	0	0.0129036	0.0962152	0.021837	0	0.0244673	0.0283696	0	0	0	0.0296931	0	0.008757	0.0222917	0.0583726
TCGA-PK-A5H9-01A-11R-A29S-07	0.00445161	0	0	0.059363	0.0259716	0	0.0166969	0	0	0	0	0	0.00606701	0	0	0.029882	0.0426714	0.0097709	0	0.00474286	0.0176201	0	0	0.0266777	0.0655605	0	0	0.0977598	0	0	0	0	0	0	0	0	0.349102	0.00379333	0.00795522	0.00410584	0.0699748	0	0.0150437	0	0.0135487	0	0	0	0.114336
TCGA-PK-A5HA-01A-11R-A29S-07	0.0124728	0	0	0.0189881	0	0	0	0	0.00578166	0.0102842	0.0289303	0	0.0814613	0.0335204	0	0	0.0177598	0.06556	0	0.0243145	0	0	0.1485	0.0132626	0.0750439	0	0	0.0188368	0	0	0.028299	0	0	0	0.00484786	0	0	0.0486028	0	0.0178663	0.0571016	0	0.140355	0	0.0134491	0.00739133	0	0	0.0799191
TCGA-PK-A5HB-01A-11R-A29S-07	0.0171391	0.00197747	0	0	0	0	0	0	0.0006	0.0158123	0	0.0105215	0.0535944	0	0.0482131	0	0.0884302	0.0417971	0.0510595	0.00267911	0	0	0	0.00934423	0.0680773	0.0009	0	0.117991	0.124153	0	0	0	0	0	0.0322274	0	0.0671809	0.0230961	0	0.0102249	0.00418053	0.0007	0.0307704	0.00470301	0.0284512	0.011347	0.020193	0.0273948	0.0872121
TCGA-2F-A9KO-01A-11R-A38B-07	0.0114717	0	0	0.0453393	0	0	0	0	0	0.00295103	0	0.137017	0.0008	0.0003	0.0350556	0	0.163247	0.0498663	0.001	0.194243	0.0005	0	0.00691773	0.0409007	0	0.104031	0	0.00672768	0	0	0	0.00119246	0	0	0	0	0.0126369	0.02289	0	0.00197314	0	0.00600237	0.0286923	0.00278525	0.00899155	0.0170761	0	0	0.0527893
TCGA-2F-A9KP-01A-11R-A38B-07	0.00326445	0	0	0	0	0	0	0.00245036	0	0	0	0.12747	0.0005	0	0	0	0.144346	0	0.0155835	0.188829	0	0	0.117378	0.0231406	0.0578942	0.0497381	0	0.0428878	0.0308084	0	0	0.00687465	0	0.0149493	0.00687875	0	0	0.0298944	0	0.0002	0	0.033814	0.0347746	0	0	0	0.0225795	0	0.0285136
TCGA-2F-A9KQ-01A-11R-A38B-07	0.00487609	0	0.0222546	0.00659907	0	0	0.0038972	0	0	0.00528576	0	0.130223	0.0136945	0	0	0.0320565	0.130477	0	0.0261389	0.25293	0	0	0.0330074	0.0114414	0.032387	0.00909146	0	0.0903525	0	0	0	0.00406146	0	0.00302623	0	0	0	0.0263638	0	0.00135187	0	0.0448904	0.0133443	0.0292352	0	0.0225558	0	0	0.0421419
TCGA-2F-A9KR-01A-11R-A38B-07	0.0147599	0	0	0.019339	0	0	0.001	0.0512711	0	0.0151137	0	0.0935835	0.00326797	0	0	0	0.232617	0.0400175	0.00603185	0.274029	0	0	0	0.0445153	0	0.0592419	0	0.0372262	0	0	0	0	0	0.00104333	0	0	0	0.00283161	0	0.00401842	0	0.00778039	0	0	0.00171979	0.011639	0	0	0.0656478
TCGA-2F-A9KT-01A-11R-A38B-07	0.0160734	0	0	0	0	0	0.00800846	0.0161338	0	0.00908671	0	0.141644	0	0	0	0	0.130596	0.00404309	0.0223706	0.109335	0	0	0.134414	0.0291522	0.03046	0.0206465	0.00313771	0.0610974	0.0486595	0	0	0	0	0.0237774	0.00680716	0	0	0.0162013	0	0	0	0.0411583	0.0188329	0	0	0.0338178	0	0	0.0523088
TCGA-2F-A9KW-01A-11R-A38B-07	0.0105541	0	0	0.00232319	0	0	0	0	0.0058485	0.00213419	0	0.126228	0	0	0	0.0239347	0.102708	0.0457413	0	0.0276425	0.00133846	0	0.141412	0.0541805	0.160767	0.0428487	0.00176289	0.0116095	0	0	0	0	0	0	0	0	0.0508525	0.016249	0.00239028	0	0	0.0199586	0.0125892	0.00432912	0.0173035	0.0366826	0	0	0.0496405
TCGA-4Z-AA7M-01A-11R-A39I-07	0.0188345	0	0.012619	0	0	0	0	0.00520415	0	0	0	0.158267	0.0265768	0.00472959	0	0	0.177689	0	0.0009	0.172203	0	0	0	0.0397367	0.0799283	0.00483809	0	0.0401906	0.0284468	0	0	0.0006	0	0.00332099	0.00124372	0	0.0338141	0.0214717	0.0191928	0.0123149	0	0.0165846	0	0.00346665	0.0153367	0.0287956	0	0	0.0327649
TCGA-4Z-AA7N-01A-11R-A39I-07	0.0205572	0	0	0.0244644	0	0	0.00260575	0.00135829	0	0	0	0.077565	0	0	0	0.0241883	0.0955291	0.00125453	0.0007	0.102848	0.0172242	0	0.0469997	0.00702679	0.092834	0.0170549	0	0.0636462	0	0	0	0.00494246	0	0.00555183	0	0	0.0605397	0.0270774	0.0178029	0	0	0.0278228	0	0.0126563	0.0327842	0.0327762	0	0	0.069443
TCGA-4Z-AA7O-01A-31R-A39I-07	0.00593356	0	0.00938583	0.0178549	0	0.00467397	0	0	0	0	0	0.179299	0.00390095	0.0128521	0.0108817	0.0530667	0.116856	0	0.0161923	0.182222	0	0	0.0450467	0.0287129	0.0251206	0.0164682	0.0020975	0.0448222	0	0	0	0.0177097	0	0.0239938	0	0	0.00211897	0.0329286	0	0	0	0.0322881	0.0271074	0	0	0.050954	0	0	0.0240375
TCGA-4Z-AA7Q-01A-11R-A39I-07	0.0176512	0	0	0.021942	0	0	0	0	0	0.014004	0	0.0558415	0.00728095	0	0.0477803	0.103418	0.226839	0.0950388	0.00325446	0	0.00961051	0.0310882	0.001	0.0379392	0	0.0693995	0	0.00656787	0.0236951	0	0	0	0	0.00290907	0	0	0	0.00414573	0	0.00373964	0.0440986	0.00192222	0.046137	0	0.0219477	0.0306329	0	0	0.0442582
TCGA-4Z-AA7R-01A-11R-A39I-07	0.0201463	0.0008	0	0	0.0296503	0.0133459	0.0183333	0.0365115	0	0	0	0.134657	0	0	0.0595592	0.0681627	0.202784	0	0.0255156	0.00798116	0	0.00176503	0	0.0122387	0.0009	0.0712431	0	0.0449853	0	0	0	0	0.0005	0	0.00811382	0	0.0467399	0	0	0	0.00441874	0.0167749	0.0215254	0.00102969	0	0.0575984	0.0308126	0	0.0628041
TCGA-4Z-AA7S-01A-11R-A39I-07	0.0182141	0.0086535	0	0	0	0	0	0	0	0.00306366	0	0.0739803	0	0.0007	0	0.0470789	0.192767	0.00738945	0.00753524	0.243242	0	0	0.0471014	0.0278582	0.018085	0.0822364	0	0.0123961	0	0	0	0.00231206	0	0.00577652	0.00695516	0	0	0.0318132	0	0.0009	0	0.0375765	0.0155343	0.00389248	0	0.0295419	0.00982738	0	0.0365931
TCGA-4Z-AA7W-01A-11R-A39I-07	0.0105439	0	0	0.0523443	0	0	0	0	0	0.0172357	0	0.049365	0.00632126	0	0.0457501	0.0706236	0.126289	0.0864049	0	0.0934904	0	0.0350564	0.0502638	0.0138178	0.0985068	0	0	0	0.00421021	0	0	0.0185489	0	0.0257374	0	0	0	0.0232291	0	0.0121379	0.0218197	0	0.0274182	0.0036722	0.0413166	0	0	0	0.0317232
TCGA-4Z-AA7Y-01A-11R-A39I-07	0.0107446	0.00239824	0.123596	0	0	0	0	0.0181751	0	0.00531513	0	0.316466	0	0.00417015	0	0.0308171	0.0908999	0	0.00328068	0.171814	0	0	0.0164283	0.00900224	0.0273436	0.010407	0	0.0197751	0.00556711	0	0	0	0	0.0002	0.00252053	0	0	0.0102872	0.00182427	0	0	0.0345151	0.00823313	0.0003	0	0.0233442	0.0178589	0	0.0213518
TCGA-4Z-AA80-01A-11R-A39I-07	0	0	0	0	0	0.0003	0	0.00192881	0	0.012946	0	0.191196	0	0.00259459	0.0152897	0.0243331	0.240285	0.0004	0.00110484	0.14637	0	0	0.040585	0.0207492	0.0571294	0.0767152	0.0006	0.00400108	0	0	0	0	0	0.00909467	0.00469152	0	0	0.0228886	0.0180481	0	0	0.0189829	0.010121	0	0.00989438	0.0315392	0	0	0.0127361
TCGA-4Z-AA81-01A-11R-A39I-07	0.00957972	0	0	0.0281416	0	0	0	0.00551236	0	0	0	0.115057	0.0244883	0	0	0.122026	0.156294	0	0.0105585	0.181827	0	0	0.0457609	0	0.0486332	0	0.00331296	0.0125673	0.0366204	0	0	0.0288474	0	0.029872	0	0	0	0.0321969	0	0	0	0.0174468	0.0318904	0.00327001	0.00806923	0.0218763	0	0	0.0116069
TCGA-4Z-AA82-01A-11R-A39I-07	0.00164292	0	0	0.00278627	0	0.00570959	0	0	0	0.0195725	0	0.0377937	0.0257079	0.0410904	0.0210154	0.0535983	0.107726	0.18493	0	0.0588755	0	0	0.0718071	0	0.135531	0	0	0.0240206	0.0116493	0	0	0.00295505	0	0.00701192	0.00140689	0	0	0.0105233	0	0.0100704	0	0.0336183	0.0198412	0	0	0.0334227	0	0	0.0497396
TCGA-4Z-AA83-01A-11R-A39I-07	0.00449835	0.0006	0	0.00805609	0	0	0	0	0	0.00140068	0	0.142106	0	0	0	0.0258287	0.0902007	0.0275705	0.0292371	0.0854074	0.0132687	0	0.164308	0.0129885	0.104556	0	0	0.0918136	0	0	0	0.00867669	0	0	0	0	0	0.0356336	0	0.00315274	0	0.0382788	0.0232447	0	0.00943893	0.0008	0.00492696	0	0.0487851
TCGA-4Z-AA84-01A-11R-A39I-07	0.0144969	0	0.00792479	0	0	0.00410759	0.00212747	0.00455878	0	0.0166292	0	0.117753	0	0	0	0.16033	0.176888	0	0.00882015	0.0870971	0	0	0	0.0511334	0.0339108	0	0	0.0184429	0.045136	0	0	0.0110273	0	0.00459704	0.00814344	0	0.01353	0.0247242	0	0.00159382	0	0.00734439	0.045259	0.00365446	0	0.0450306	0.0383703	0	0.0460184
TCGA-4Z-AA86-01A-11R-A39I-07	0.00830332	0	0	0.0208492	0	0.00368605	0	0	0	0.0222043	0	0.0575252	0.0847723	0.0213101	0	0.0374381	0.115869	0.18092	0.00988402	0.0342568	0	0.00418193	0.136195	0.00243527	0.0543642	0	0	0.0239586	0	0	0	0.00673591	0	0.022978	0	0.00402738	0.00571626	0.00207599	0	0.00209232	0	0.0198361	0.0215164	0	0.00582322	0.00421887	0	0	0.052154
TCGA-4Z-AA87-01A-11R-A39I-07	0.00488064	0	0	0.00330647	0	0.00361849	0	0.00915577	0	0	0	0.127916	0.0003	0.00116597	0	0	0.125757	0.00201957	0.0166793	0.292661	0	0	0	0.0225992	0.0423975	0.059235	0	0.0331866	0	0	0	0	0	0.00455492	0	0	0.0435687	0.0198089	0	0	0	0.0112433	0.0114827	0.0310504	0.0088829	0.0344407	0	0	0.0585917
TCGA-4Z-AA89-01A-11R-A39I-07	0.00458775	0.00667163	0.040145	0.00580052	0	0.00787192	0	0	0	0.0100991	0	0.23638	0	0	0.00900304	0.00853275	0.107935	0	0.0184663	0.19291	0	0	0.0726609	0.0320939	0	0.00898669	0.00226497	0.0854748	0	0	0	0.0225579	0	0.00825991	0	0	0	0.0372539	0	0	0	0.0151406	0.0273804	0.011001	0	0.00442747	0	0	0.00413764
TCGA-5N-A9KI-01A-31R-A42T-07	0.023644	0.00380512	0	0.0311174	0	0	0.0134617	0	0	0.0292209	0.00166115	0.0153934	0	0	0.00115048	0.0627655	0.298338	0.0182348	0.00528015	0.153429	0.00211725	0	0.0184091	0.0617428	0.0530588	0.00352839	0.00195863	0.0101518	0	0	0	0.014945	0	0	0	0	0	0.0165317	0	0.00466515	0	0.0199669	0.0221239	0.0284193	0.00531229	0.0233201	0	0	0.0475588
TCGA-5N-A9KM-01A-11R-A42T-07	0.016528	0	0	0.0333139	0	0	0	0	0	0.0226132	0	0.107609	0	0.0150062	0	0.0308771	0.147022	0.0548464	0	0.107706	0	0	0.153413	0.0336119	0.0284942	0.0311878	0.00200065	0.0222758	0	0	0	0.015371	0	0.00318767	0	0.00996493	0	0.0345095	0.0302172	0	0	0.00790108	0	0.00645474	0.0149267	0.035816	0	0	0.0222791
TCGA-BL-A0C8-01A-11R-A10U-07	0.0096187	0	0	0	0	0	0	0.0154103	0	0.0077332	0	0.0590602	0	0.00203485	0	0	0.223513	0.0081494	0.00905703	0.245422	0	0	0.00268805	0.0600401	0.0174625	0.0488131	0	0.0215255	0	0	0	0.0109318	0	0	0.00568408	0	0.0653294	0.0146953	0.00993938	0.00670004	0	0.00284459	0.00503057	0.0309368	0.00205621	0.0329737	0	0	0.0618645
TCGA-BL-A13I-01A-11R-A13Y-07	0.00636882	0	0	0.0608235	0	0	0.0153018	0	0	0.019689	0	0	0.110641	0	0.0340427	0	0	0.0320825	0.0314447	0	0	0	0.00784177	0.0127119	0.0516159	0.281056	0.0047323	0	0	0	0	0	0	0	0	0.0133718	0.0263134	0.0238562	0	0.00509736	0	0.0223904	0.0564882	0.0468325	0.0255696	0.0138917	0.00662363	0.0550036	0.0284765
TCGA-BL-A13J-01A-11R-A10U-07	0.00106687	0	0	0	0	0	0	0	0	0	0	0.139091	0.0062594	0.0154535	0	0.0115671	0.220956	0.0274908	0.00263391	0.0549606	0	0	0.0995461	0.0277156	0.133518	0.00381176	0	0.0215007	0	0	0	0.0103235	0	0.0205668	0.00869637	0	0	0.0117358	0	0.0043248	0	0.0311518	0.0200626	0.00153318	0	0.0378325	0	0	0.0713288
TCGA-BL-A13J-11A-13R-A10U-07	0	0	0	0.0325315	0.0207181	0	0.00501087	0	0	0	0	0	0.0737811	0	0	0.00430828	0.0562064	0.0597214	0.00945449	0.0345681	0.00478793	0.00361556	0	0	0.0894473	0.104511	0	0.0568689	0.0244348	0	0.00257445	0.0273781	0.00267943	0	0	0.00953751	0.0893676	0	0	0	0.0232417	0.00778283	0	0	0.00763569	0.0246642	0.0202622	0.0140394	0.1791
TCGA-BL-A3JM-01A-12R-A21D-07	0.00967163	0	0	0	0	0.0267812	0	0	0.0003	0	0	0	0.0409311	0.0383204	0.0451729	0	0.120669	0.10525	0	0.138921	0	0.0243515	0.00401342	0.00937295	0.0924395	0.00441648	0	0	0	0	0.0671439	0.0107134	0.00998256	0.0197751	0	0	0.0591148	0.0173225	0	0	0	0.0295943	0.0088633	0	0.00384894	0	0.00985187	0	0.0304521
TCGA-BL-A5ZZ-01A-31R-A30C-07	0	0.00362169	0	0.0140704	0	0	0.00404408	0	0	0	0.00526416	0	0.127597	0	0	0.00761569	0.0825126	0.117646	0.0165633	0.00987816	0.00480074	0	0.0495003	0	0.132129	0.0366051	0	0.0543403	0.0297943	0	0	0	0.00218862	0	0	0	0.0632998	0.00811755	0	0.00712	0	0.0565817	0.0191681	0	0.00967865	0.0254182	0.0299859	0	0.0755204
TCGA-BT-A0S7-01A-11R-A10U-07	0.0162609	0	0.00118114	0.0171349	0	0.0135988	0.00735327	0	0	0.0102563	0	0	0	0	0.00898239	0.00266611	0.126631	0.0938007	0.00586094	0.117062	0	0.0002	0.0413378	0.00647711	0.195296	0.0147506	0	0.068192	0.00460693	0	0	0.0378125	0	0.0225644	0	0	0	0.0290156	0	0	0	0.0400179	0.0267549	0	0.00231054	0	0	0	0.0800136
TCGA-BT-A0YX-01A-11R-A10U-07	0.0150354	0.00319251	0.141598	0.0109234	0	0.0002	0.00206111	0.0173908	0.0007	0	0	0.0492153	0	0	0.0343643	0	0.0316373	0.026844	0.0342523	0.0125991	0.00504527	0	0.0412989	0	0.161586	0.227484	0	0	0	0	0	0	0	0	0.0057675	0	0	0.0337875	0	0.00176645	0	0.0211633	0.048047	0	0.00686349	0	0.0221316	0	0.0376249
TCGA-BT-A20J-01A-11R-A14Y-07	0.00637039	0	0	0.0738732	0	0.0106343	0	0	0	0	0	0.0577582	0.0592305	0.00849657	0	0.0404548	0.214577	0.0372313	0	0	0	0.00349822	0.00555326	0.0040233	0.125142	0.0266049	0	0.0211685	0	0	0	0.00124726	0	0.00341929	0	0	0.0736084	0.0115197	0	0	0	0.0261635	0.0284088	0.00324687	0.0337364	0.0467529	0	0	0.0292121
TCGA-BT-A20N-01A-11R-A14Y-07	0.00463128	0	0.00954577	0	0	0	0	0.0487594	0	0.0177629	0	0.203428	0	0.024696	0	0	0.0797936	0	0.015675	0.0765359	0	0	0.0634508	0	0	0.10147	0	0.0227499	0.0107106	0	0	0	0	0.0174587	0.0131103	0	0	0.0234686	0	0.00831844	0.0200382	0.0479684	0.0291379	0.00226274	0	0.0542959	0.00681736	0	0.0329385
TCGA-BT-A20N-11A-11R-A14Y-07	0	0	0	0.023217	0.0240887	0	0.00296422	0	0	0	0	0.0182526	0.0416246	0	0	0.0329518	0.0272425	0.0654367	0.00821649	0.0557531	0	0	0	0	0.113126	0.0308409	0	0.0890703	0	0	0	0.027217	0	0	0	0.00858445	0.155637	0.0050599	0	0	0	0.00425296	0.0216787	0	0.00830946	0.0003	0.0154874	0	0.203551
TCGA-BT-A20O-01A-21R-A14Y-07	0.0180466	0	0	0.147264	0	0	0.00532545	0	0	0.0167167	0	0.00216836	0.117873	0	0	0	0	0.0186596	0	0	0.0250737	0.0200004	0.0170865	0.0198562	0	0.289477	0	0.00991426	0.0071331	0	0	0.00723523	0	0	0	0	0.0338954	0	0	0	0.00918109	0	0.13766	0.0006	0.00570503	0	0	0.00268895	0.0502679
TCGA-BT-A20P-01A-11R-A14Y-07	0.00710762	0	0.0265293	0	0	0	0	0	0	0	0	0.20025	0	0	0.0540537	0	0.103826	0.0159102	0.0117692	0.138636	0	0	0.145675	0.00729079	0	0.0592539	0.0009	0.0298055	0	0	0	0.0476491	0.0035487	0.00515986	0.00430931	0	0	0.0191023	0	0	0	0.0188271	0.0298301	0	0	0.00215553	0.0102838	0	0.0351457
TCGA-BT-A20Q-01A-11R-A14Y-07	0.00415329	0	0.0575131	0.00227297	0	0	0	0	0	0	0	0.134196	0.0216125	0.00755094	0.0295185	0	0.116925	0	0.0127892	0.101471	0	0	0.114678	0	0.0883017	0	0.00249332	0.0651278	0	0	0	0.0335333	0	0.0126821	0.0023522	0	0	0.0290602	0.00265236	0.00510207	0	0.0306996	0.0360236	0.00274054	0.00682523	0.0287464	0	0	0.0455442
TCGA-BT-A20Q-11A-11R-A14Y-07	0	0	0	0.0236204	0.0116348	0	0.00501216	0	0	0	0	0.0124196	0.0888907	0	0	0.0150361	0.0208854	0.0200721	0.00665832	0.0676487	0	0.0066235	0	0	0.0856775	0.0692674	0	0.101565	0	0	0.00685494	0.0500494	0	0	0.0009	0.00961764	0.104514	0	0.0006	0	0.0184218	0	0.0186475	0	0.00165382	0.0258951	0	0	0.217342
TCGA-BT-A20R-01A-12R-A16R-07	0.0231063	0	0	0.020416	0	0	0.0164334	0	0	0.0210787	0	0.0301736	0	0	0.00992395	0.0802605	0.184305	0.0216127	0.0112311	0.0395497	0.0033461	0	0.0126381	0	0.190093	0	0	0.0345101	0	0	0	0.0168578	0	0	0	0	0.0139713	0.0149646	0.00999218	0.00103054	0	0.0256435	0	0.0295417	0.00778914	0.0485856	0.0236241	0	0.0859169
TCGA-BT-A20R-11A-11R-A16R-07	0.024327	0	0	0.0365381	0.102622	0.0126057	0.00668721	0	0	0	0.00964533	0	0.00388011	0	0	0.0365758	0.0260773	0.0612704	0	0.0304885	0	0	0	0	0.0730768	0.0510844	0	0.0662033	0	0	0	0.00137127	0	0	0	0.00837359	0.152797	0.0307047	0.0247292	0	0.00899865	0	0.0200086	0	0.00762184	0	0.00453408	0	0.199309
TCGA-BT-A20T-01A-11R-A14Y-07	0.0168885	0	0	0.0156256	0	0	0	0.00688398	0	0	0	0.0953854	0.0099521	0.00250212	0.00506649	0	0.159088	0.057791	0.00194808	0.180376	0.00246292	0	0.0395055	0.0135695	0.0569244	0.0453612	0	0.0286557	0	0	0	0.00349933	0	0	0	0	0.02817	0.0399852	0	0	0	0.0121987	0.0305108	0.00299238	0.00476336	0.0456423	0.00320415	0	0.0630588
TCGA-BT-A20U-01A-11R-A14Y-07	0.0142802	0.00117478	0.0583472	0.00976349	0	0	0.0118794	0	0	0	0	0.0006	0	0	0	0	0.179065	0.0873354	0.0284243	0.0363669	0	0	0.0812283	0.00832366	0.0257409	0.120216	0.00267974	0.0181843	0	0	0	0.0228695	0	0.00600666	0.0009	0	0	0.0364235	0	0.00854298	0	0.0353169	0.0471089	0.0477512	0	0.0562105	0.0120576	0	0.0405503
TCGA-BT-A20U-11A-11R-A14Y-07	0.00410421	0	0.0320287	0	0	0	0	0.0305161	0	0.00243926	0	0.0006	0.0051867	0	0	0	0.140326	0.0764482	0.0215487	0.0718265	0	0	0.047451	0.0143101	0.0602527	0.231957	0	0.00364024	0.0134095	0	0	0	0	0.0315477	0	0	0	0.0451835	0	0.00363809	0	0.0147907	0.0346112	0.0181986	0	0	0.0226317	0	0.0608616
TCGA-BT-A20V-01A-11R-A14Y-07	0.0002	0	0	0.0144257	0	0	0	0	0	0	0	0	0	0.0127986	0.00608657	0.0733528	0.234309	0.163852	0.00291749	0.106868	0.011379	0	0	0.00432777	0.129492	0.0475272	0	0.0217159	0	0	0	0.0156353	0	0	0	0	0	0.0114974	0.0276297	0.0176507	0	0.00795342	0.0106332	0	0.00789134	0.0105753	0.0353809	0	0.00984552
TCGA-BT-A20W-01A-21R-A14Y-07	0.0128434	0	0	0.0070773	0	0	0.00245972	0	0	0	0	0.0806917	0	0.001	0	0.059567	0.190068	0.025374	0.0094129	0.13818	0	0	0.0128548	0.0114649	0.104348	0.070168	0.0001	0.0502703	0	0	0	0.00240144	0	0.00683589	0	0	0.0038137	0.0264556	0.00654453	0	0	0.0222317	0	0.00152768	0.0158012	0.0496672	0.00170305	0	0.0474802
TCGA-BT-A20W-11A-11R-A14Y-07	0.0178079	0	0	0.041317	0	0	0.0026866	0	0	0	0.0402449	0.0760664	0.0170643	0	0	0.024728	0.0771383	0.0612438	0.0139043	0.0763588	0.0248521	0	0.0005	0	0.077967	0.0723036	0	0.0432972	0	0	0	0.00436431	0	0	0	0	0.0678821	0.0127866	0	0	0	0.0160655	0.00884167	0.0104705	0.0208479	0.0691637	0.0241649	0	0.0734462
TCGA-BT-A20X-01A-11R-A16R-07	0.00646377	0	0	0	0	0	0	0.0866708	0	0.0254675	0	0.0511568	0.0210241	0.0596443	0.173804	0	0.0278868	0.077325	0.00411344	0.0372482	0	0.00551357	0.0920702	0	0	0.0255418	0	0.0113776	0.0405463	0	0	0	0	0.0127672	0.00375216	0	0	0.0139078	0	0.0204039	0.00299179	0.0135921	0.0484635	0	0.0001	0.0348666	0.0298035	0	0.0514876
TCGA-BT-A2LA-01A-11R-A18C-07	0	0.00318252	0	0.00296096	0.00879889	0.372956	0.00433963	0	0	0	0.00629572	0	0	0	0.0137502	0.001	0	0.00577372	0	0	0	0	0	0.0129644	0.080554	0.0330228	0.0383774	0.136259	0	0	0	0	0.00613163	0.00264224	0	0.0217344	0.0246701	0.00343268	0.001	0	0.0276992	0.0211428	0.00298093	0	0	0.030718	0.061166	0	0.0418623
TCGA-BT-A2LA-11A-11R-A18C-07	0.00858026	0	0	0.027129	0	0	0.0100897	0	0	0	0	0.104601	0	0	0	0.0898473	0.0710744	0.038029	0.0159874	0.163518	0.00240789	0	0.0825921	0	0.0317804	0.0290385	0	0.0193069	0	0	0	0.00234286	0	0	0	0	0.0596761	0.0210356	0	0	0	0.0415369	0.0144305	0.00130729	0.0013466	0.0394847	0.0373614	0	0.0602371
TCGA-BT-A2LB-01A-11R-A18C-07	0.00771208	0	0	0.0067434	0	0	0	0	0	0.00131688	0	0.0644199	0	0.0275612	0.00718282	0.0168712	0.167011	0.148757	0	0.0965367	0	0	0.0872179	0.0131319	0.0912066	0.0249075	0	0.0143176	0	0	0	0.0154411	0	0.00554222	0.0005	0	0.0192842	0.0228799	0.0003	0.00436902	0	0.0149154	0.0006	0.00215149	0.0237859	0.023074	0	0	0.0624625
TCGA-BT-A2LB-11A-11R-A18C-07	0.00672516	0	0	0.0118376	0	0	0	0.0358661	0	0	0	0.0130444	0	0.0001	0	0.00589867	0.0975505	0.10114	0.00989167	0.0946178	0	0	0	0	0.144624	0.0771549	0.00272145	0	0.0388399	0	0	0	0	0.0236593	0	0	0.0566522	0.0595387	0.00814007	0.012785	0	0.0175046	0.0143019	0	0.00832885	0.0178662	0	0	0.11129
TCGA-BT-A2LD-01A-12R-A20F-07	0	0	0	0.01706	0	0	0	0	0	0.0028902	0	0.10264	0	0.0173516	0	0.0145215	0.0988208	0.138081	0	0.0820202	0	0	0.112395	0.0486526	0.103669	0	0	0.0516381	0	0	0	0.0574863	0	0.0111577	0.0006	0.0032058	0	0.0390642	0.0029528	0	0	0.0186644	0.0006	0.0169207	0.00444206	0	0	0	0.0397296
TCGA-BT-A3PH-01A-11R-A220-07	0.00481489	0	0	0	0	0	0	0	0	0	0	0.127531	0.0167786	0.0126943	0.0111572	0.0697498	0.182131	0	0.0119168	0.101556	0	0	0.0508164	0.0343565	0.0434105	0.0277054	0.00221112	0.0513329	0.0499288	0	0	0.00476263	0	0.0157957	0.00561913	0	0.00992539	0.0390281	0	0.00686064	0	0.0482151	0.00556226	0.0115909	0.00475179	0.0107615	0	0	0.0364102
TCGA-BT-A3PJ-01A-21R-A220-07	0.00411563	0	0	0.0561709	0	0	0	0.0445469	0	0.0005	0.0119062	0.0611338	0.0995422	0	0.00411671	0.0350565	0.110239	0.12755	0.0152652	0.00180347	0	0	0.123662	0	0.0994252	0	0	0.0130189	0	0	0	0.0130217	0	0.0144879	0	0.00528613	0	0.0103898	0	0.00943441	0	0.0285501	0.039444	0.00213115	0.0379408	0	0	0	0.00823895
TCGA-BT-A3PK-01A-21R-A220-07	0.0322056	0	0	0	0	0	0	0.00961853	0	0.0020531	0	0.0351935	0.0101683	0.0378936	0.0434231	0.0526799	0.111359	0.126598	0.0113804	0.00692792	0	0	0.0543111	0	0.110263	0.0404117	0	0.036522	0.0295322	0	0	0	0	0.0174136	0.00984461	0	0	0.021387	0	0.00842481	0.0064037	0.0359249	0.0219838	0	0.0170688	0.0288067	0.00950393	0	0.0373553
TCGA-BT-A42C-01A-11R-A23N-07	0.015299	0.0314384	0.102444	0	0	0	0	0.00294639	0	0.0002	0	0.073749	0	0	0	0	0.254136	0	0.00374716	0.0389985	0	0	0.0988701	0.0315367	0.0573738	0.0769887	0	0.006652	0	0	0	0.00124351	0	0.00643702	0.0007	0	0.0237661	0.0175444	0	0.00115712	0	0.0467397	0.0224255	0.0009	0	0.0266511	0.0253519	0	0.0202694
TCGA-BT-A42E-01A-11R-A23W-07	0.0174125	0	0	0.0326962	0	0	0	0.0768728	0	0	0	0.0786969	0	0.00456115	0.00958314	0	0.139447	0.169504	0.0173366	0.0255792	0	0.0303239	0.0520024	0	0.138316	0	0	0	0.0064903	0	0	0.0512164	0	0.0195448	0	0.00495075	0	0.00633502	0	0.00945206	0	0.0193255	0.0296422	0	0.00374575	0	0.00150238	0	0.0309262
TCGA-BT-A42F-01A-11R-A23W-07	0.0159365	0	0	0.0409701	0	0	0	0.01941	0	0.0005	0	0	0	0.00421208	0	0	0.0504522	0.137389	0.00842295	0.0566489	0.00279309	0.0230353	0.126743	0	0.0995336	0	0	0	0.0368269	0	0	0	0	0.00932399	0	0	0	0.0027006	0	0.00778757	0.193823	0	0	0	0.0273006	0.0193529	0.0148626	0	0.0419024
TCGA-C4-A0EZ-01A-21R-A24X-07	0	0	0	0.00985056	0	0.566127	0.0003	0	0	0	0	0	0.0332031	0	0	0.0118796	0.0563935	0.0612275	0.00345501	0.0361932	0	0	0.00227879	0	0.08132	0	0.00325349	0.00641474	0.008521	0	0	0	0	0.00870938	0	0	0.0122386	0.00970587	0.00185285	0	0	0	0	0.00101076	0.0101879	0.0152106	0.00743657	0	0.0507796
TCGA-C4-A0F0-01A-12R-A10U-07	0.0008	0	0	0.00664363	0	0	0	0.0627803	0	0.0225221	0	0.0898908	0.0442266	0.0426021	0.0260399	0	0	0.158183	0	0.0792826	0	0	0.0813333	0	0.0145738	0	0	0	0.102562	0	0	0.046755	0	0.0320639	0	0.0129698	0	0.020331	0	0.00936684	0	0	0	0	0.00173857	0.0398303	0.0149051	0	0.0503706
TCGA-C4-A0F1-01A-11R-A034-07	0.0261263	0	0	0.00312605	0	0	0	0.0553008	0	0.00388423	0	0	0.0529191	0.0644677	0.124846	0	0	0.100923	0	0.00227115	0	0.00150444	0.190361	0	0.0540202	0.0108745	0	0	0.046054	0	0	0	0	0.0229065	0.00546494	0	0.00370663	0.00446025	0	0.0263328	0.0179803	0.0278746	0.0231814	0	0	0.0375761	0.0293526	0	0.0376646
TCGA-C4-A0F6-01A-11R-A10U-07	0.0125557	0	0.033884	0.00794285	0	0	0	0.0226539	0	0.0122082	0	0.045594	0.00982398	0.00275069	0	0	0.144004	0	0.00706546	0.329143	0	0	0.0583431	0.0347294	0.0288923	0.0202963	0	0.0676173	0	0	0	0	0	0.00653701	0.00310432	0.00141098	0.00500294	0.00830582	0.00106874	0	0.00195271	0.0101115	0	0.0008	0.0180865	0.0165154	0	0	0.0726418
TCGA-C4-A0F7-01A-11R-A084-07	0.0100988	0	0.0722459	0	0	0.00444207	0	0.0460494	0	0	0	0.0291061	0	0.00145494	0	0.00283085	0.14822	0.0368739	0.0070495	0.138655	0	0	0	0	0.13079	0.053417	0	0.0476518	0.00296524	0	0	0.0203794	0	0.0223625	0.00830305	0	0.025396	0.021173	0	0.00860171	0	0.0376119	0.0253406	0	0.0005	0.0122589	0.0193282	0	0.0545681
TCGA-CF-A1HR-01A-11R-A13Y-07	0.0187952	0	0.00284684	0	0	0	0.00631544	0	0	0.00116106	0	0.10633	0	0	0.0155114	0.151549	0.209148	0	0.01815	0.122842	0	0	0	0.00513784	0.0607053	0.0179561	0	0.0237188	0	0	0	0.011219	0	0.00669346	0.00617367	0	0	0.0326584	0	0	0.0240269	0.0223964	0.018806	0.0121131	0.00851594	0.0130825	0	0	0.0661465
TCGA-CF-A1HS-01A-11R-A13Y-07	0.00774002	0	0	0	0	0	0	0.0219589	0	0.0345824	0	0	0.0502479	0.0783434	0.0662883	0.00305542	0.0464227	0.166596	0	0.0230711	0	0	0.18099	0.0214524	0	0	0	0.0103189	0.0805324	0	0	0.00504919	0	0.0295776	0.00217759	0	0	0.00523369	0.0002	0.00560632	0	0.0193151	0.0203938	0	0	0.0208452	0.0334876	0	0.0115784
TCGA-CF-A27C-01A-11R-A16R-07	0.0002	0.00357327	0.00850712	0.00185845	0	0.00548413	0	0.00123859	0	0.00865886	0	0.188215	0.0166707	0	0	0.00475567	0.185995	0	0.0082142	0.339673	0	0	0.0112962	0.00569851	0	0.0871863	0	0.00250851	0	0	0	0	0	0.00854178	0	0.0007	0	0.0192028	0	0	0	0.0202874	0.00804546	0.0181358	0	0.00882459	0	0	0.0178977
TCGA-CF-A3MF-01A-12R-A21D-07	0.00455294	0	0.0334275	0	0	0	0.00448076	0	0	0.00939054	0	0.209553	0	0	0.0496043	0.0360853	0.0593788	0.0201891	0.0282415	0.157816	0	0	0.0557648	0	0.00456932	0.014865	0	0.0544782	0.0485238	0	0	0.0186377	0	0.0148509	0.00107981	0	0	0.0437663	0	0.00606058	0	0.0243961	0.0374899	0	0	0.00151384	0.0175398	0	0.033376
TCGA-CF-A3MG-01A-11R-A20F-07	0	0	0.0007	0	0	0	0	0.00291738	0	0.0129792	0	0.189514	0.0036007	0.00805055	0	0.0241988	0.11737	0	0.0184354	0.372927	0	0	0.0359986	0.0211251	0	0	0	0.0442431	0	0	0.0276549	0	0	0.00899922	0.00266509	0	0	0.0156242	0	0	0	0.0244975	0.010954	0.00656271	0	0.0219412	0	0	0.0164508
TCGA-CF-A3MH-01A-11R-A20F-07	0.0019912	0	0.0688593	0	0	0	0	0	0	0.00811083	0	0.191468	0	0	0	0.11189	0.153153	0	0.0154616	0.220589	0	0	0.0130758	0	0.0371801	0	0	0.0367885	0	0	0	0.00126211	0	0.00757752	0.0017464	0	0	0.0143603	0	0	0	0.0375953	0.0154965	0.0026785	0.0004	0.0289323	0.00615079	0	0.0159262
TCGA-CF-A3MI-01A-11R-A20F-07	0	0	0	0	0	0.0054575	0	0	0	0.00611752	0	0.127745	0	0.0106196	0	0.0212283	0.0629109	0.0147874	0.0281642	0.248914	0	0	0.108672	0.00535932	0.0519148	0	0.00246603	0.0515713	0	0	0	0.0409671	0	0.0202227	0.00632217	0	0	0.0506927	0	0	0	0.026591	0.017825	0.00187115	0.00782104	0	0.0324553	0	0.0395703
TCGA-CF-A47S-01A-11R-A23W-07	0	0	0.0393835	0	0	0	0	0	0	0.00934393	0	0.18224	0	0.0168033	0.0438926	0.0605746	0.120587	0	0.0229919	0.122154	0	0	0.131904	0.0048558	0.0343565	0	0.00279667	0.0489479	0	0	0	0.0155483	0	0.0252061	0.00503329	0	0	0.0190615	0	0	0	0.0206069	0.0160141	0.0005	0	0.0115805	0	0	0.0128446
TCGA-CF-A47T-01A-11R-A23W-07	0	0	0.0300316	0	0	0	0	0	0	0.00144848	0	0.181109	0	0.0100234	0	0.0276495	0.0784353	0.0234738	0.0166211	0.255667	0	0	0.0698049	0	0.0572678	0.0248833	0.00236466	0.0204588	0.00406116	0	0	0.00740704	0	0.0155808	0.00114822	0	0	0.0391791	0	0	0	0.0100532	0.0202536	0	0	0.0295377	0.0116192	0	0.0420051
TCGA-CF-A47V-01A-11R-A23W-07	0.00352006	0	0	0.0188112	0	0	0	0	0	0	0	0.217837	0	0.00370347	0.0171146	0.0137707	0.0853754	0.0565752	0.0167175	0.150691	0	0	0.120158	0.00855661	0.0483937	0	0	0.0568006	0	0	0	0.0280726	0	0.0124544	0	0	0	0.038005	0	0.0001	0	0.0363845	0.00565208	0	0	0	0.0216358	0	0.0203169
TCGA-CF-A47W-01A-11R-A23W-07	0.00153289	0	0.0255622	0	0	0.00335017	0	0	0	0.010998	0	0.198709	0	0.0187662	0.0490495	0	0.0863287	0	0.0168037	0.318719	0	0	0.0245278	0.00506383	0.0197196	0.0489018	0	0.0231839	0	0	0	0.0163515	0	0.0208095	0.00174087	0.00161326	0	0.0239452	0	0	0	0.00558784	0.0134133	0	0	0.00821961	0	0	0.0283922
TCGA-CF-A47X-01A-31R-A23W-07	0.0019039	0.0340289	0	0	0	0.00725994	0.00385044	0.0007	0	0.00605397	0	0.144661	0.00206959	0	0	0.0151876	0.173879	0	0.0121037	0.417996	0	0	0	0.0162414	0	0	0.00138312	0.0210547	0	0	0	0.0232246	0	0.00673797	0	0	0	0.0253513	0	0	0	0.0240395	0.0164129	0.00137292	0	0.0104441	0	0	0.0247411
TCGA-CF-A47Y-01A-11R-A23W-07	0	0	0.0701005	0.00224596	0	0	0	0	0	0.0125911	0	0.200565	0.0114925	0.0171316	0.0172021	0	0.0256096	0	0.0166752	0.289752	0	0	0.0525674	0.0225512	0.00164039	0.0417161	0.00183872	0.0272317	0	0	0	0.0334401	0	0.0238373	0.00403448	0	0	0.0359803	0	0	0	0.00242214	0.0316609	0	0	0	0	0	0.0406872
TCGA-CF-A5U8-01A-11R-A28M-07	0.00761621	0	0	0	0	0	0.0007	0.0037622	0	0.0161114	0	0.206138	0.0136061	0	0.0207683	0.00877417	0.0558787	0	0.0229887	0.358519	0	0	0.00138658	0	0.00538732	0.0809663	0	0.031995	0	0	0	0.00260908	0	0.0171136	0.0036644	0.0001	0	0.0176758	0	0	0.0531909	0	0.00538	0.00711575	0	0.0013287	0	0	0.0298651
TCGA-CF-A5UA-01A-11R-A28M-07	0.00295669	0	0.125082	0.00387153	0	0.00372495	0.00756237	0	0	0.00535782	0	0.0372523	0	0	0	0.119745	0.152862	0	0.0252646	0.254783	0	0	0	0	0.0478619	0	0	0.00503633	0	0	0	0.0347844	0	0.00911267	0	0	0	0.0375037	0	0	0.0152769	0.0110605	0.0231144	0	0	0.0348624	0.0097218	0	0.0255749
TCGA-CF-A7I0-01A-22R-A352-07	0.00631161	0	0	0.00110984	0	0	0.00415165	0	0	0	0	0.124804	0	0	0.0022414	0.0258898	0.11528	0.0296277	0.0295631	0.172302	0	0	0.117812	0.00391983	0.0639973	0.00997656	0	0.0571176	0	0	0	0.0103817	0	0.016785	0.003736	0	0	0.0395111	0	0.0005	0	0.0321233	0.0208328	0.00288789	0	0.0362088	0	0	0.0496244
TCGA-CF-A8HX-01A-11R-A36F-07	0.00679314	0	0.0919031	0	0	0	0	0	0	0	0	0.160899	0	0.0104591	0.0431905	0.0716728	0.18326	0.0111098	0.0191919	0.0878169	0	0	0.052849	0.0005	0	0	0	0.0565707	0	0	0	0.0229087	0	0.0103899	0	0	0	0.0607089	0	0.002333	0	0.0214313	0.0127294	0.0006	0	0.026403	0.00352476	0	0.0190249
TCGA-CF-A8HY-01A-11R-A36F-07	0.00147779	0	0.0890298	0.0123303	0	0.00303457	0.0007	0.0104458	0	0.00975386	0	0.189052	0	0.00269216	0	0.0001	0.133479	0	0.0142838	0.254082	0	0.00368909	0.0851343	0.00392416	0.0118826	0	0.0003	0.0431199	0.0143275	0	0	0.0152072	0.0004	0.00418778	0	0	0	0.00840033	0	0	0	0.0357653	0.00137424	0	0	0.0112349	0.00620383	0	0.0290274
TCGA-CF-A9FF-01A-11R-A38B-07	0.00881108	0.00109374	0	0.00853581	0	0	0	0	0	0	0	0.152105	0.00141905	0.00705576	0.0214926	0.00984339	0.150794	0.00919523	0.0109556	0.250065	0	0	0.026485	0.0490973	0	0.0529533	0	0.0180891	0	0	0	0.0211516	0	0.00277729	0	0	0	0.0312704	0	0	0	0.0267341	0.00523862	0.00497722	0.0005	0.0638919	0	0	0.0439567
TCGA-CF-A9FH-01A-11R-A38B-07	0.0003	0	0	0.00316842	0	0	0.0003	0	0	0.0105802	0	0.136755	0	0	0	0.0337455	0.109799	0.112557	0.0132479	0.366042	0	0	0	0.033961	0	0.0393832	0	0.0337438	0	0.00544849	0	0.001	0	0.00476383	0	0	0	0.0296579	0	0	0.00490367	0	0.010813	0.00381267	0.00437573	0.00674114	0	0	0.00797249
TCGA-CF-A9FL-01A-11R-A38B-07	0.0134652	0	0.0408274	0.00743674	0	0	0	0	0	0.00165896	0	0.171602	0.00542039	0	0.0199682	0	0.147448	0	0.0144947	0.177607	0	0	0.0757928	0.0393858	0.0471257	0	0.00219587	0.0297965	0	0	0	0.00936491	0	0.0240095	0.0004	0	0.0116381	0.0155026	0	0.00424078	0	0.0195696	0.0293696	0.00223768	0	0.0133938	0.00304752	0	0.0617294
TCGA-CF-A9FM-01A-11R-A38B-07	0	0	0.108597	0	0	0.00306115	0	0	0	0.010964	0	0.206451	0.00302433	0	0.0352952	0.0112629	0.119067	0.00870438	0.0259815	0.15037	0	0	0.0457708	0.0121515	0.0478661	0	0	0.0391617	0	0	0	0.00856973	0	0.0123846	0.00428033	0	0	0.0368051	0	0	0	0.0263159	0.0340306	0	0	0	0	0	0.0204628
TCGA-CU-A0YN-01A-21R-A10U-07	0.0185447	0	0	0	0	0	0	0.0250372	0	0.0116198	0	0.0640013	0.0459874	0.0197014	0	0.0293747	0.118253	0.122444	0.0157359	0.015737	0	0.0117758	0.162864	0.0024826	0.0814942	0.0439155	0	0.0351346	0.0105892	0	0	0	0	0.0129212	0.00726996	0	0	0.00917229	0	0.00500667	0	0.0337503	0.00658476	0	0.00220294	0.0214396	0.0255122	0	0.0230151
TCGA-CU-A0YN-11A-11R-A10U-07	0	0	0	0.0356702	0	0	0.00125875	0	0	0	0	0	0.0627012	0	0	0	0.0413544	0.0523071	0	0.0589122	0.0221026	0	0	0	0.194017	0.0709709	0	0.0698383	0	0	0	0.0161018	0	0	0	0.00863234	0.0726821	0.00572772	0	0	0.00930141	0	0.0121596	0	0.0146363	0.0399504	0.00934092	0	0.186123
TCGA-CU-A0YO-01A-11R-A10U-07	0.00192309	0	0.0151705	0.0238074	0	0	0.00444823	0	0	0	0	0.0631808	0	0	0	0.0615553	0.125637	0.0340694	0.0248209	0.0811666	0	0	0.0921693	0.00692124	0.108287	0	0.00219447	0.0560454	0	0	0	0.0270964	0	0.00717449	0	0	0.0192952	0.0435931	0	0	0	0.0377852	0.0421625	0.0002	0	0.00633266	0	0	0.090347
TCGA-CU-A0YR-01A-12R-A10U-07	0.00784082	0	0	0.0081725	0	0	0	0.0120143	0	0.0172453	0	0.0735588	0.00379742	0.00167812	0	0	0.0803041	0.00587021	0.00676228	0.289794	0	0	0.0789596	0.0165288	0.0731402	0.0785708	0	0.0537514	0	0	0	0.00699589	0	0	0	0	0	0.0153134	0	0	0	0.0348835	0.00441113	0.0167309	0.0244838	0.0502199	0	0	0.023404
TCGA-CU-A0YR-11A-13R-A10U-07	0.0121642	0.00634635	0	0.0276179	0	0	0.00395363	0	0	0	0.0264367	0.0252057	0.0643428	0	0	0.0111536	0.054863	0.0757641	0.0187643	0.0234515	0.0367641	0	0.0456416	0	0.107195	0.0379045	0	0.0455741	0	0	0	0	0	0	0	0.0030009	0.0879477	0.0222139	0.0166343	0	0	0.00442354	0.0005	0	0.0205797	0.0541617	0.0293922	0	0.13393
TCGA-CU-A3KJ-01A-11R-A21D-07	0.0244087	0	0	0.045553	0	0.00647702	0	0.0605283	0	0	0	0.0593129	0	0.0308962	0.0478808	0	0.0877122	0.139191	0	0	0	0.0193292	0.0113635	0	0	0.0949124	0	0.0184695	0.0535596	0	0	0	0	0.0251294	0	0	0.0102525	0	0	0.0144647	0.0799711	0.0330411	0.0101058	0	0.0006	0.0179157	0.0127132	0	0.0413793
TCGA-CU-A3QU-01A-11R-A22U-07	0.00518	0	0	0.034146	0	0	0.010144	0.0334312	0	0.0281473	0	0.092415	0	0	0.0373917	0.0361829	0.252397	0	0.0247063	0	0	0	0.253551	0	0	0.0004	0	0	0	0	0	0	0	0.010433	0	0.00739029	0	0.0156041	0	0.00880138	0	0	0.0122265	0	0.018229	0.0180925	0.037973	0	0.0150684
TCGA-CU-A3YL-01A-11R-A22U-07	0.0146704	0	0	0.018064	0	0	0.00847954	0	0	0.0006	0	0.135072	0.00351101	0	0	0.0715026	0.12057	0.0372011	0.00749398	0.235123	0.00419952	0	0	0.0145615	0.0390193	0.0502209	0	0.0612803	0.00164754	0	0	0.0129192	0	0	0	0	0	0.0167388	0	0	0	0.0406655	0	0.0228064	0.0008	0.0240219	0	0	0.0310207
TCGA-CU-A5W6-01A-11R-A28M-07	0.031757	0	0	0	0	0	0	0.00716117	0	0.0143068	0	0.125177	0	0.002391	0	0	0.216618	0.0259214	0.00626126	0.112158	0	0	0.140969	0.0857989	0	0.0636154	0	0.0104144	0	0	0	0.0231503	0	0.00397214	0.00259909	0.0001	0	0.0115103	0	0.001	0	0.0161665	0.00955778	0.00252042	0.007576	0.0276937	0.00311351	0	0.0274054
TCGA-CU-A72E-01A-12R-A33J-07	0.0210414	0	0	0.0003	0	0	0	0.0432543	0	0.00316272	0	0.0683298	0	0.00749718	0	0.0332929	0.209001	0.0117959	0.00351466	0.0511722	0	0	0	0.023294	0.090195	0.167652	0	0.0164298	0.0331419	0	0	0	0	0.00925323	0	0	0	0.0127222	0	0.0044003	0.00118426	0.0358832	0.0108046	0.0129749	0	0.0562677	0	0	0.0611879
TCGA-DK-A1A3-01A-11R-A13Y-07	0.0160417	0	0	0.0176084	0	0	0.0105291	0	0	0.011376	0	0.103616	0.0071621	0	0	0.0293857	0.256588	0.00229963	0.00835232	0.0349478	0.00385922	0	0.0714156	0.0205304	0.118038	0	0.0008	0.0301049	0	0	0	0.050851	0	0	0	0.00100211	0	0.0202054	0	0.00129001	0	0.0269007	0.0137431	0.0317617	0.00334695	0.0554091	0	0	0.0292613
TCGA-DK-A1A5-01A-11R-A13Y-07	0.0121906	0	0	0.0225522	0	0	0	0	0	0	0	0.125263	0.0310555	0.0146195	0.0227075	0.017617	0.178352	0.0383614	0	0.0716813	0	0	0.12407	0.0142644	0.0675979	0.0180064	0.0014536	0.0343645	0.0146267	0	0	0	0	0.00895767	0	0	0	0.00702202	0	0.00321046	0	0.0299366	0.018839	0	0	0.0515037	0	0	0.0597545
TCGA-DK-A1A6-01A-11R-A13Y-07	0.023089	0	0	0.022487	0	0	0.00447149	0.0167984	0	0.00614548	0	0.0727373	0	0	0	0	0.0796136	0	0.00907796	0.290449	0.00219822	0	0.0847732	0.0631805	0.0493801	0.0388275	0.0004	0.0348542	0.00802358	0	0	0.00740447	0	0.0004	0	0	0	0.0115393	0	0.0003	0.0280723	0.0412111	0.0194393	0	0.0087244	0.0066211	0.0129317	0	0.0401676
TCGA-DK-A1A7-01A-11R-A13Y-07	0	0	0	0.00221517	0	0.00911613	0	0	0	0	0	0.0586597	0.0312036	0.00449046	0.0316273	0	0.113012	0.00364507	0.0203843	0.313611	0	0	0.0233543	0.00244547	0.0141911	0.128534	0	0.0459663	0	0	0	0.024186	0	0.0100943	0.0010165	0	0	0.0300307	0.0006	0	0	0.00129658	0.00672981	0.0219064	0.0120546	0.0139235	0	0	0.0593868
TCGA-DK-A1AA-01A-11R-A13Y-07	0	0	0.0505748	0.0121129	0	0.00380806	0	0.00600248	0	0	0	0.211514	0	0.00685812	0.0425679	0.0367472	0.104999	0	0.0256291	0.153333	0	0	0.0770634	0.0169024	0.0147572	0.00740386	0.0020719	0.0554899	0	0	0	0.00779815	0	0.0103536	0.0006	0	0	0.0397237	0	0	0	0.0339518	0.0203153	0	0	0.0152555	0	0	0.0288187
TCGA-DK-A1AB-01A-11R-A13Y-07	0.0191551	0	0.0396104	0.06392	0	0	0.0141366	0.0379179	0	0.0427402	0	0	0.0371392	0	0.0250042	0.0296884	0.152552	0.0933324	0.00117235	0.0486717	0	0.0173658	0	0	0.0470025	0.0240897	0	0.0580687	0.027579	0	0	0.0006	0.00647147	0	0	0	0.00316012	0	0	0.0111947	0	0.0137596	0.0433907	0	0	0.0622783	0	0	0.0568599
TCGA-DK-A1AC-01A-11R-A13Y-07	0.0196184	0.00594495	0	0.0164176	0	0.00935983	0.0138519	0.0007	0	0	0	0.0775697	0	0	0.0169217	0.00206664	0.196998	0.00521613	0.00732962	0.00952463	0	0	0.157988	0.0167603	0.0782504	0	0	0.033954	0	0	0	0.0311481	0	0.00428138	0	0	0.0251175	0.0005	0	0	0	0.0284767	0.0580364	0	0.00671911	0.0455167	0.0346866	0	0.0652373
TCGA-DK-A1AD-01A-11R-A13Y-07	0.00840836	0	0	0.00740441	0	0	0	0	0	0	0	0.0250157	0	0.00567611	0	0.00397956	0.200763	0.0586545	0	0.182097	0	0	0	0.0419952	0.0853171	0.0626216	0	0.0446164	0	0	0	0.0192395	0	0.0130096	0	0	0.0308146	0.0200799	0	0.00251022	0	0.0250269	0	0.0163322	0.0137158	0.046344	0	0	0.0630724
TCGA-DK-A1AE-01A-11R-A13Y-07	0.00972397	0	0.066957	0.015531	0	0	0	0	0	0.00357756	0	0.0185912	0	0.0100517	0.054053	0	0.067594	0.0931919	0	0.0621418	0	0.0072785	0	0.0138185	0	0.30927	0	0.0302004	0	0	0	0.0415159	0	0.00118951	0.00819784	0	0.0199926	0.010008	0	0.00552637	0	0.0309701	0.0445882	0.0174368	0	0.0132496	0	0	0.0280064
TCGA-DK-A1AF-01A-11R-A13Y-07	0.0277315	0	0	0.0143691	0	0	0.002481	0	0	0.00225791	0	0.0815005	0.0504043	0	0.0003	0.0401342	0.150291	0.0625507	0.0175351	0.079047	0.00290147	0	0.0535319	0.00851568	0.0931343	0.0540551	0	0.0440848	0	0	0	0	0	0	0	0	0.0305408	0.0145687	0	0.00333687	0	0.0263378	0.0222988	0.0193866	0.0005	0.0260319	0.0103687	0	0.0537832
TCGA-DK-A1AG-01A-11R-A13Y-07	0	0	0.00354399	0.00456703	0	0	0	0.00510012	0	0.0397037	0	0.242363	0	0.00357349	0	0.035771	0.175755	0.00545809	0.0156089	0.291146	0	0	0.0119043	0	0	0	0	0.0295054	0	0	0	0	0	0.00587337	0	0	0	0.0131027	0	0.0008	0.00545121	0.0255196	0.0130686	0.00949838	0	0.0395173	0.00214451	0	0.00894852
TCGA-DK-A2HX-01A-12R-A18C-07	0.00691639	0.00352026	0.0238863	0.0477339	0	0	0.0200093	0.00727283	0	0.0184362	0	0	0.0984838	0	0.0428754	0.137197	0.0965324	0	0.014158	0.0798287	0.00893684	0	0.0221412	0.0005	0.065875	0	0	0.0270875	0	0	0	0	0.00394679	0	0	0	0.0198552	0.0223255	0	0	0.041269	0.0316814	0.00408581	0	0.00338109	0.0758592	0.0278285	0	0.048359
TCGA-DK-A2I1-01A-11R-A180-07	0.0112799	0.0002	0	0.0155302	0	0	0	0	0	0	0	0.0600655	0.0415672	0.00913961	0	0.013061	0.198887	0.0267211	0.00773915	0.146229	0	0	0.0288969	0.0103189	0.0964635	0.0167628	0	0.0263427	0	0	0	0.00364003	0	0.00213098	0	0	0.0114052	0.0322458	0	0	0	0.0103722	0.00584677	0.01647	0.0241053	0.0744297	0	0	0.0616853
TCGA-DK-A2I2-01A-11R-A180-07	0.0005	0	0	0.0129097	0	0	0	0.148033	0	0.0422463	0.0411267	0.131167	0.0728263	0.00304371	0.00274708	0.0369253	0.0870706	0.0949367	0.0147799	0.0366877	0	0.0211025	0.0603481	0	0.00562964	0.00774462	0	0.00419236	0	0	0	0	0	0.0206327	0	0.00829485	0	0	0	0.0001	0	0.0106007	0.019238	0.00577637	0.00554556	0.0101615	0.0008	0	0.0544506
TCGA-DK-A2I4-01A-11R-A21D-07	0.00614482	0	0	0.100349	0	0	0	0	0	0.0162803	0	0	0.015341	0	0	0.0652523	0.0965406	0.0930062	0	0.0712538	0.0251527	0.0009	0.0265897	0.0200668	0.0949321	0.0645135	0	0.0173744	0.00641386	0	0	0	0	0	0	0	0.0114113	0.0006	0.00285394	0	0	0.04957	0.063942	0.00351135	0.0437487	0.0256977	0	0	0.0517241
TCGA-DK-A2I6-01A-12R-A18C-07	0.0287194	0	0	0.00236104	0	0	0	0.0652832	0	0	0	0.456272	0	0.00165649	0.0282026	0	0.0181456	0	0.0001	0.00817149	0.00334493	0	0	0	0	0	0	0.016049	0.0828107	0	0	0	0	0	0	0	0.0374608	0.00108345	0	0.00451622	0.0621234	0.0270657	0.0164666	0.0006	0	0.077958	0.0331414	0	0.0238139
TCGA-DK-A3IK-01A-32R-A21D-07	0.0137212	0.00316059	0	0.0023548	0	0	0.00167395	0	0	0.0115141	0	0.0909015	0.00647268	0	0	0.0148238	0.125657	0.0328968	0.0129004	0.292866	0	0	0	0.0103776	0.0673572	0.0218742	0	0.0365862	0.00114763	0	0	0.00398055	0	0.00896509	0.0082505	0	0.00690154	0.0261372	0.00693797	0	0.0179364	0.0245178	0	0.0149786	0.00916702	0.0540114	0	0	0.0506516
TCGA-DK-A3IL-01A-11R-A20F-07	0.0156982	0	0	0	0	0	0	0	0	0.00446428	0	0.0605604	0.0358563	0.00497755	0.0369369	0	0.184595	0	0.011092	0.18352	0	0	0.0754703	0.0302932	0.0201457	0.022464	0.0005	0.0698934	0	0	0	0.0190622	0	0.00152631	0.00115885	0	0	0.0216829	0.0102373	0.0019339	0.017479	0.0183595	0.00176262	0.0352068	0.00566264	0.0340355	0	0	0.0436915
TCGA-DK-A3IM-01A-11R-A20F-07	0	0	0.0498257	0.00323109	0	0.00605951	0	0.166312	0	0.0305434	0.0121792	0.0263408	0.0239888	0.00861401	0.0490374	0	0.148415	0.0698063	0.00338533	0	0	0.0036388	0.0655468	0	0	0.0382055	0	0	0	0	0	0	0	0.0254908	0	0	0.0613952	0.0171637	0	0	0.0253521	0.0718904	0.00255184	0	0	0.0414038	0.00471461	0	0.00608139
TCGA-DK-A3IN-01A-11R-A20F-07	0.0159923	0	0	0.0142078	0	0	0	0	0	0	0	0.212321	0.00184097	0.00981979	0	0	0.10319	0.0849748	0.0107106	0.0480577	0	0	0.0685521	0.0283275	0.115763	0.00695397	0	0.00674099	0.019064	0	0	0.00164713	0	0.0311421	0.00521262	0	0.0102223	0.0197489	0	0.0007	0	0.0250513	0.0253073	0.00159497	0.00725034	0.0559317	0	0	0.0549722
TCGA-DK-A3IQ-01A-31R-A32Y-07	0.0112079	0	0	0.00575655	0	0	0	0	0	0.0298447	0	0.00268484	0.124858	0.0175765	0	0.035372	0.145419	0.0726435	0.0127886	0.0282381	0	0	0.0569919	0.00197831	0.127415	0	0	0.0809471	0	0	0	0	0	0	0.00266286	0	0	0.0173986	0	0	0	0.0260352	0.019885	0	0.00116861	0.092768	0.0282814	0	0.0533646
TCGA-DK-A3IS-01A-21R-A21D-07	0.00198632	0.00137761	0.052503	0.0355362	0	0.00341707	0.00113859	0.0268128	0	0.00237128	0	0.244144	0.00434259	0	0.00957707	0	0.244249	0	0.0062749	0.237258	0.0026834	0	0	0.0015055	0	0	0	0.00576975	0	0	0	0.00432771	0	0	0	0.0004	0	0.0280929	0	0	0	0.00830202	0.0133341	0.0136134	0.0004	0.012821	0.00213694	0	0.0215609
TCGA-DK-A3IT-01A-31R-A20F-07	0.0191005	0	0	0	0	0	0.0008	0	0	0.0044694	0	0.0213589	0.0267089	0.0007	0	0.0260455	0.139414	0.0483356	0.00251335	0.187166	0	0	0.00870714	0.0776733	0.0705668	0.0462522	0	0.0291982	0.00466027	0	0	0	0	0.00430942	0.00657543	0	0	0.0282346	0	0.00499418	0	0.0306006	0.0166122	0.0282682	0.00988126	0.106097	0	0	0.0318911
TCGA-DK-A3IU-01A-11R-A20F-07	0.014611	0	0	0.0545339	0	0	0.0005	0	0	0.00184072	0	0.0855799	0.061687	0	0	0.00432439	0.0720324	0.109183	0.00792563	0.0389124	0.00936005	0.0329541	0.0510738	0.036993	0.102683	0	0	0.0262356	0	0	0	0	0	0.00858486	0	0.0003	0.0287009	0.0394225	0	0.00256244	0	0	0.047945	0.00871987	0.0120522	0.0558356	0	0	0.0390045
TCGA-DK-A3IV-01A-22R-A21D-07	0.0125998	0.0250549	0	0.0350909	0	0	0.00835671	0	0	0.0106323	0	0.0167557	0.0254217	0	0.0066209	0.107901	0.251808	0.0569401	0.0117095	0.0698223	0.0149101	0	0	0.044687	0.0287222	0.0598871	0	0.0373175	0	0	0	0	0	0	0	0	0	0.00411458	0.00479551	0.0039168	0.0401571	0	0.052448	0.00697443	0.015701	0	0	0	0.0122111
TCGA-DK-A3WW-01A-22R-A23N-07	0.0114576	0	0	0.0648603	0	0	0	0.0717106	0	0.0159536	0	0	0.0268097	0.00604221	0	0	0.0500656	0.231563	0.0246434	0.0777115	0	0.0301619	0.0686527	0.00351324	0	0	0	0.00553423	0.0465076	0	0	0.0171359	0	0.0230592	0	0.00871434	0	0.046585	0	0.017461	0	0.0204982	0.0534618	0	0.0111409	0	0.00920874	0	0.0109749
TCGA-DK-A3WX-01A-22R-A22U-07	0.0131332	0	0	0.00875937	0	0.00796489	0	0.0683349	0	0	0	0.0392748	0.0708327	0.0603947	0.0337867	0	0.0427829	0.0968301	0	0.0984482	0	0	0.125742	0	0.0432073	0	0	0.01787	0	0	0	0.001	0	0.0302488	0	0	0.0372294	0.00256961	0.00208963	0	0.0357013	0.0212318	0.0101328	0	0.0005	0	0.0290865	0	0.0622782
TCGA-DK-A3WY-01A-11R-A22U-07	0.0248191	0	0	0.0507719	0	0	0.00700122	0	0	0	0.00187507	0.00651076	0.0115225	0.0120801	0	0.00715031	0.0508661	0.0460957	0	0.00133497	0.0271669	0	0.00524004	0.001	0.110407	0.0296642	0	0.0100576	0	0	0	0.00790191	0	0	0.00828194	0	0.0174478	0.200557	0.148597	0	0	0.00648187	0	0	0	0.0375722	0	0	0.0308994
TCGA-DK-A3X1-01A-12R-A22U-07	0.0136458	0.0105964	0	0.00159717	0	0.0006	0	0.00649979	0	0.00395059	0	0.151561	0	0.00759714	0	0	0.223243	0	0.0130336	0.178397	0	0	0.133558	0.011844	0.0314819	0	0.0001	0.0223001	0	0	0	0.012894	0	0.0110881	0	0	0	0.0175512	0.00589352	0	0	0.0168655	0.00417068	0	0	0.0573032	0.00186228	0	0.0407627
TCGA-DK-A3X2-01A-11R-A22U-07	0.00291346	0	0.0610082	0	0	0	0	0.015051	0	0.0208662	0	0.10948	0	0	0.0157582	0	0.223423	0.0249409	0.0127123	0.0604437	0	0	0	0.0326325	0.0235285	0.0495348	0	0.00847423	0.0486508	0	0	0.0513509	0	0.022911	0.00980797	0.00161506	0	0.0414512	0	0.0103341	0	0.0297202	0.0486576	0	0	0.0161794	0.0201862	0	0.0187966
TCGA-DK-A6AV-01A-12R-A30C-07	0.0110193	0	0	0.0003	0	0	0.00105814	0	0	0	0	0.235823	0	0.00104113	0	0	0.123099	0.0159032	0.0127133	0.177893	0	0	0.0905421	0.00408016	0.05626	0.0401776	0	0.0198947	0.0228334	0	0	0	0	0.00264968	0	0	0	0.019492	0.0166912	0.00144886	0.0138435	0.0253709	0	0.00175299	0.00838713	0.0209939	0	0	0.0451929
TCGA-DK-A6AW-01A-11R-A30C-07	0	0	0	0.00719655	0	0	0	0	0	0	0	0.0365681	0.00388608	0.00325513	0	0.0714895	0	0.0614199	0.00122384	0.457264	0	0	0.00866785	0.0587283	0	0.0508856	0.0007	0.0473216	0	0	0.0206545	0.0431406	0	0.00548836	0	0	0	0.00638039	0	0	0.029568	0.00335227	0.00568978	0.00620157	0	0.00247961	0	0	0.0520581
TCGA-DK-A6B0-01A-11R-A31N-07	0	0	0.0370977	0.00549091	0	0.00771902	0	0	0	0.00949544	0	0.146814	0	0	0.0102996	0.0450797	0.134265	0	0.0345287	0.197736	0	0	0.0628865	0.013549	0.0571367	0	0.0020558	0.0524709	0	0	0	0.0249336	0	0.0176569	0.00341499	0	0	0.0267167	0	0	0	0.0144628	0.0419062	0.0001	0	0.00839386	0.00347737	0	0.0251593
TCGA-DK-A6B1-01A-12R-A30C-07	0.00303039	0.0007	0	0.0284413	0	0	0	0.014378	0	0.00541438	0	0.102051	0	0	0.0491179	0.0739789	0.135053	0	0.0121545	0.0165034	0	0	0.218828	0	0.111835	0.00124328	0.00256291	0.00924162	0	0	0	0.00839872	0	0.00872226	0	0.00486458	0.0219939	0.0190319	0.00489555	0.00593249	0	0.010178	0.0126294	0	0.0113724	0.0128591	0.0124579	0	0.0486437
TCGA-DK-A6B2-01A-11R-A30C-07	0.0131006	0	0	0.0266331	0	0	0	0	0	0	0	0.0391851	0.0169289	0.00398945	0	0.0413013	0.124477	0.0562752	0.00518295	0.143034	0	0	0.00538622	0.0417488	0.101449	0.064357	0	0.0350488	0	0	0	0.00841857	0	0.00459364	0	0	0.0160969	0.044949	0	0.00108308	0	0.0116727	0.0220348	0.00870638	0.00933755	0.0702508	0	0	0.0483328
TCGA-DK-A6B5-01A-11R-A31N-07	0.0105786	0	0	0.0393575	0	0	0.00380925	0.0377175	0	0.0163838	0	0	0	0	0	0.1059	0.284861	0.166907	0	0.0009	0.00807713	0.00198614	0	0.0606985	0.117091	0.0330296	0	0.00949815	0	0	0	0.0104755	0	0	0	0	0	0	0	0.00502201	0	0.0186334	0.0017086	0	0.00144676	0.0008	0	0	0.0341921
TCGA-DK-A6B6-01A-11R-A30C-07	0	0	0	0.0526177	0	0	0.0101956	0	0	0.00915965	0	0.150863	0.0140177	0	0.0483902	0	0.204638	0	0.0165776	0.138419	0	0	0.104585	0.00986466	0	0.0724789	0.00297867	0.00641012	0	0	0	0.0370062	0	0.00279076	0	0	0	0.0260364	0	0	0	0	0.0422649	0	0.0158483	0.00190192	0	0	0.013412
TCGA-DK-AA6L-01A-11R-A39I-07	0	0	0.00821891	0.0185021	0	0	0	0	0	0.0150633	0	0.130612	0.0309953	0.00618635	0.0519297	0.0142228	0.257079	0.052017	0	0.0636131	0	0.0105818	0.0438317	0	0	0	0.00291041	0.0118003	0.0357359	0	0	0.00633913	0.00370328	0.0123077	0	0	0	0.0110768	0	0.0108122	0	0.029143	0.0213188	0.0437906	0	0.039489	0	0	0.0311353
TCGA-DK-AA6M-01A-11R-A39I-07	0.00246257	0	0	0.0172992	0	0.0124627	0	0	0	0.0120885	0	0.124024	0.0524869	0.00925987	0.0411776	0.0839079	0.13544	0.132572	0.0201424	0	0	0.0005	0.0753025	0.00723564	0.0666287	0	0	0.0223917	0	0	0	0.0156523	0	0.020748	0	0	0	0.00509132	0.00413243	0	0.0175698	0.0294417	0.0185295	0.0116955	0.0137688	0	0.0173437	0	0.0286004
TCGA-DK-AA6P-01A-11R-A39I-07	0.00869764	0.038782	0.0150632	0	0	0	0	0.00194087	0.0004	0.00320724	0	0.0937322	0	0	0	0	0.189831	0	0.0144019	0.179001	0	0	0.126526	0	0.00974046	0.134379	0	0.0175889	0	0	0	0.0172334	0.00265895	0.00133442	0	0	0	0.00804136	0.00160444	0	0	0.00826048	0.00743352	0.0004	0	0.0708787	0	0	0.0222699
TCGA-DK-AA6Q-01A-11R-A39I-07	0	0	0.108997	0.0104759	0	0	0	0	0	0.0131081	0	0	0	0.0174262	0.0418623	0.00678191	0.12422	0.201004	0.0124616	0.0491637	0	0	0	0	0	0.245007	0	0	0	0.0319742	0	0.0241072	0	0.0242918	0	0	0	0.0160619	0	0.00873381	0	0.00946615	0.0211692	0	0	0	0	0	0
TCGA-DK-AA6R-01A-11R-A42T-07	0.00990489	0	0	0	0	0	0	0.0418703	0	0.0101393	0	0.102825	0.0506937	0.0188668	0.0564498	0.061127	0.090225	0.165872	0	0	0	0.00845961	0.145816	0.0328913	0.00311939	0.0125307	0.0006	0	0.0140928	0	0	0.0147863	0.00342085	0.0310568	0.00635246	0.00508923	0	0	0	0.00626914	0	0.0296682	0.017499	0	0	0	0.00588677	0	0.0314587
TCGA-DK-AA6S-01A-21R-A39I-07	0.0158302	0	0	0	0	0	0	0	0	0.00517762	0	0.0604659	0.0578317	0.014563	0.0149043	0.0284292	0.195979	0.0899229	0.00548763	0.0718349	0	0.0109843	0.0765899	0	0.0801055	0	0	0.0471105	0	0	0	0.0423343	0.002091	0.0139618	0.00254673	0	0	0	0	0.0005	0	0.0250132	0.0203067	0.00172967	0	0.0495145	0	0	0.0439852
TCGA-DK-AA6T-01A-11R-A39I-07	0.00747827	0	0	0	0	0	0	0	0	0	0	0.00813152	0.0106059	0.00688848	0	0.0112151	0.0328884	0.0155796	0.0180418	0.00643685	0.0128098	0	0.032061	0	0.0270016	0.00862057	0	0.00897222	0	0	0	0.00505275	0	0	0	0.00137166	0	0.107165	0.350697	0	0	0	0	0	0	0.0260309	0.0180486	0	0.0306078
TCGA-DK-AA6U-01A-11R-A39I-07	0.0112406	0.00168706	0	0	0	0.00766131	0.00508183	0	0	0.0120474	0	0.113801	0	0	0	0.0288803	0.292361	0.0288443	0.0125056	0.0319815	0	0	0.0883773	0.0456269	0.0544371	0.0515788	0.0001	0.00977397	0.0250104	0	0	0.0259909	0.00103406	0.0105709	0.0007	0.001	0	0.00936493	0.00926571	0	0	0.0400285	0.00901319	0.00677229	0.0087812	0.00961278	0.0171882	0	0.0208478
TCGA-DK-AA6W-01A-12R-A39I-07	0	0	0	0.0123918	0	0.079158	0	0	0	0.00447087	0	0.0002	0.0481702	0	0.0192817	0.00370288	0.0774763	0.0926391	0	0.0507515	0	0	0.0324874	0.0225397	0.115173	0.039386	0	0.0919214	0	0	0	0.0112204	0.0188364	0.0248407	0	0.0399369	0.0237833	0.00140514	0.00678638	0	0	0.0175396	0	0	0.0326231	0.0582912	0	0	0.00561947
TCGA-DK-AA6X-01A-12R-A42T-07	0.0227711	0	0	0.0505365	0	0	0	0	0	0.0110246	0	0.0685967	0.0373211	0	0.0266946	0.0505666	0.245785	0.0417789	0.001	0.0778613	0.00598518	0	0.0058772	0.0266666	0.0851823	0.0242862	0	0.0144035	0	0	0	0.0275277	0	0	0	0	0	0.0169836	0.0171006	0.00867338	0	0	0.0362772	0.0237476	0.0131558	0.00201887	0.0001	0	0.0277533
TCGA-DK-AA71-01A-31R-A39I-07	0.00537145	0.00112145	0.0119941	0.00259828	0	0	0.0141768	0.0005	0	0.00611696	0	0.157927	0	0	0	0.001	0.180658	0	0.0272991	0.184825	0	0	0.061985	0.00600513	0.0472548	0	0.00331229	0.0499317	0	0	0	0.0424628	0	0.0110831	0	0	0	0.0343855	0	0	0	0.0337955	0.0450031	0.00848795	0	0.0143647	0.00744853	0	0.0225486
TCGA-DK-AA74-01A-11R-A39I-07	0.00509598	0	0	0.0314709	0.001	0.00817178	0	0	0	0.00667265	0.0583275	0.0365851	0	0.0344531	0.0506701	0.0219601	0.0723525	0.11905	0.00371682	0.0551281	0.0306563	0.00749429	0	0.0195642	0.0965731	0	0	0.0131649	0	0.012524	0	0.0207855	0	0	0	0	0.0455398	0.015301	0	0	0	0	0.0639139	0.0049285	0.0177113	0.0675714	0.0294383	0	0.0449289
TCGA-DK-AA75-01A-11R-A39I-07	0.0022472	0.00213131	0	0	0	0.0197022	0.0113113	0	0	0.0142855	0	0.0525559	0	0	0.0278189	0.0212432	0.244726	0.0222004	0.00965451	0.151288	0	0	0.102375	0.0335831	0.00563949	0.0768254	0	0.0261808	0	0	0	0.0228996	0.0007	0.0112691	0.0006	0.00168341	0	0.0137896	0.0161526	0	0	0.0315623	0	0.0003	0.00656034	0.0369238	0	0	0.0214367
TCGA-DK-AA76-01A-11R-A39I-07	0.0071498	0.0041382	0.0670884	0	0	0.0008	0	0.0076546	0	0.0009	0	0.162813	0.0118687	0.00102111	0	0	0.260672	0	0.00196321	0.297044	0	0	0	0.014446	0	0.059743	0	0.0187458	0.0064178	0	0	0.00826592	0	0.0009	0.0005	0	0	0.00933785	0.00675573	0	0	0	0.00852031	0.00157773	0	0.0004	0	0	0.0302571
TCGA-DK-AA77-01A-11R-A39I-07	0.00110748	0	0	0.0231995	0	0	0.00416942	0	0	0.0161074	0	0.146669	0.0018226	0	0	0.00656062	0.215815	0.0366405	0.012418	0.262561	0	0	0.0152902	0.0312847	0.0035609	0.0574991	0	0.0250173	0	0	0	0	0	0	0	0	0	0.0339124	0	0.0001	0	0.0131282	0.0357922	0.0110321	0.0102353	0.0131651	0	0	0.0223765
TCGA-E5-A2PC-01A-11R-A206-07	0	0	0.0347217	0.0203561	0	0	0	0	0	0.00344636	0	0.0751212	0	0.0303703	0.0373544	0	0.140349	0.0270441	0	0.145846	0	0	0.16757	0.019468	0	0.117998	0.00139062	0.0185519	0	0.0258124	0	0.0364927	0	0.0108736	0	0	0	0.00984936	0	0.00850693	0	0.0048924	0.0324154	0.0107796	0	0.00913983	0	0	0.00986112
TCGA-E5-A4TZ-01A-11R-A31N-07	0.00673763	0	0.0378509	0	0	0	0.0009	0	0	0.001	0	0.166351	0.0105368	0	0.00177057	0.0623805	0.238589	0.0903843	0.00778974	0	0	0	0	0.0250715	0.0915876	0.0173374	0	0	0.0737435	0	0	0	0	0.0153484	0.0151012	0.0004	0	0.0208056	0.00997514	0.00259183	0	0.0252724	0.00506798	0.00272162	0.0211493	0.00700028	0.00583882	0	0.0180353
TCGA-E5-A4U1-01A-11R-A31N-07	0	0.0311291	0.00338614	0	0	0.00949454	0	0	0	0	0	0.0492443	0	0.00284895	0	0	0.149404	0	0.0325745	0.296775	0	0	0	0.0115356	0	0.127339	0	0.00725305	0.0002	0	0.0591443	0.0183616	0.00664585	0.00765471	0.00460975	0	0.0302446	0.0350951	0	0.0009	0	0.0009	0.0113423	0.00108035	0.00129484	0	0.041961	0	0.0427057
TCGA-E7-A3X6-01A-12R-A22U-07	0.0271911	0	0.00815381	0.0163721	0	0	0	0.112933	0	0.0008	0	0.0972859	0.00376114	0	0	0.058645	0.302082	0.00564643	0.0004	0.0641906	0.00684378	0	0.0139888	0.0495604	0.00742649	0	0	0.0471304	0	0	0	0.0301815	0	0	0	0	0	0.0113382	0	0.0132338	0	0	0.0332755	0.00864738	0.00615534	0.0135769	0	0	0.0478423
TCGA-E7-A3Y1-01A-11R-A22U-07	0	0	0.0769464	0	0	0.00142614	0	0	0	0.0140091	0.00569128	0.121655	0	0.0120103	0.0079929	0	0.0798315	0	0.0191129	0.265894	0	0	0.00416054	0.0202907	0	0.0532991	0.00135629	0.050058	0	0	0	0.0431042	0	0.0287388	0.00654641	0	0	0.0464209	0	0	0	0.0227184	0.0535617	0	0	0	0.00465161	0	0.0454727
TCGA-E7-A4IJ-01A-31R-A26T-07	0.00442395	0.00129674	0.0177102	0.00219336	0	0	0.00150341	0	0	0	0	0.113165	0.00313574	0	0.00682293	0.00569449	0.311478	0.01125	0	0.135312	0	0	0.115585	0.0103596	0.0170752	0.0157061	0.0001	0.0171412	0	0	0	0.0268791	0.00782979	0.00381288	0	0	0	0.0246396	0	0.00437918	0	0.00285049	0.0265151	0.00989317	0	0.0202089	0	0	0.0320222
TCGA-E7-A4XJ-01A-11R-A26T-07	0.0004	0	0.0341919	0	0	0	0	0	0	0	0	0.169805	0	0.0009	0.0161417	0.0867608	0.0906912	0	0.0194736	0.111296	0	0	0.0693248	0.0168523	0.0407352	0	0.0001	0.0262511	0.04547	0	0	0.00456555	0	0.0196648	0.00725033	0	0	0.0408133	0	0	0	0.0490129	0.0242034	0	0	0.0314114	0.0477466	0	0.0333747
TCGA-E7-A519-01A-11R-A26T-07	0.0006	0	0	0.0273122	0	0	0.00612692	0	0	0.0100731	0.0311996	0.105032	0	0.0001	0.0663678	0.085068	0.0797538	0.0235295	0.0193007	0.282754	0	0.00205284	0	0.00123695	0	0	0	0.0278177	0	0	0	0.0141131	0	0.0127655	0	0	0	0.0205191	0	0.00221985	0.120864	0	0.00965199	0.0012603	0	0	0.0171153	0	0.0202665
TCGA-E7-A541-01A-11R-A26T-07	0.0099604	0.0008	0	0.0521592	0	0	0.00188105	0	0	0.018655	0	0.154778	0.0137588	0	0.0118107	0.0475854	0.146473	0.00636482	0.0140958	0.184222	0	0	0.0910417	0.00741718	0	0.0190546	0	0.0473608	0	0	0	0	0	0.0107186	0	0	0	0.013751	0	0.0005	0.0268258	0.0203417	0	0.0199271	0.0303295	0	0	0	0.0334464
TCGA-E7-A5KE-01A-11R-A28M-07	0	0	0.0332403	0	0	0	0	0	0	0	0	0.129543	0.0059009	0.0002	0	0.066184	0.255417	0	0.00699207	0.167583	0.00125806	0	0.0939367	0.0217657	0.0047051	0	0	0.0974827	0.00699553	0	0	0.00191819	0	0	0.0009	0	0	0.011529	0.0199404	0.0001	0	0.03149	0	0	0.00960148	0	0	0	0.0202338
TCGA-E7-A5KF-01A-11R-A28M-07	0.00317748	0	0	0	0	0.00178633	0	0	0	0.0137178	0	0.230225	0	0.00123321	0.0171817	0	0.0867396	0.00246773	0.00585888	0.351566	0	0	0.0378387	0.0440373	0	0.0810697	0	0.00903184	0	0	0	0.0226945	0	0.0048095	0.00153222	0.0009	0	0.0162396	0	0	0	0.0186868	0.00709988	0.00179113	0	0.0106727	0	0	0.00676931
TCGA-E7-A677-01A-11R-A30C-07	0.00380967	0.00240081	0.0266933	0.0191426	0	0	0.00745773	0	0	0.0203087	0	0.2296	0	0	0.0252709	0.0307131	0.0781296	0.0502874	0.0315004	0.0292112	0	0	0.0951375	0	0.0959372	0	0.00147012	0.0602607	0	0	0	0.00299548	0	0.00890143	0	0	0	0.0361316	0	0.0001	0	0.039607	0.0208241	0.0001	0.00617694	0.0139617	0.00878478	0	0.0343682
TCGA-E7-A678-01A-11R-A30C-07	0	0	0.04839	0.0131251	0	0.0102251	0	0	0	0.00234576	0	0.192295	0	0.0256603	0.0176427	0.0121687	0.126373	0	0.0309621	0.280303	0	0	0.0295558	0.0182758	0	0.0117875	0.00116135	0.0406137	0	0	0	0.0234376	0	0.0262065	0.00115374	0	0	0.0269492	0	0	0	0	0.0215036	0	0	0.00866892	0	0	0.0129411
TCGA-E7-A6MD-01A-41R-A352-07	0.0111405	0	0	0.0355156	0	0	0.00975056	0	0	0	0	0.178104	0	0	0.0006	0.00681537	0.118697	0.0133351	0.021571	0.174434	0.0174397	0	0.0433704	0.015203	0.0653558	0.0574216	0.00214102	0.0644231	0	0	0	0.0297074	0	0	0	0	0	0.0286268	0	0	0	0.010044	0.0152208	0	0.00919572	0.00726323	0	0	0.0509481
TCGA-E7-A6ME-01A-22R-A32O-07	0.00259014	0	0	0.00518838	0	0.0290384	0	0	0.00204223	0	0	0.0597298	0	0.0102068	0.0723264	0.0105875	0.10192	0.0493793	0.00917188	0.135575	0	0	0.0247242	0.00449201	0	0.108354	0	0.0283527	0	0.0157777	0	0.00698296	0	0.0282681	0	0.00856852	0	0.017875	0.0194168	0.0604872	0.0464763	0	0.0358516	0	0.0361358	0	0.0237982	0	0.0210428
TCGA-E7-A6MF-01A-12R-A32O-07	0.001	0	0.108805	0.0194052	0	0.0007	0.00405787	0	0	0.00765121	0	0.0117672	0.00831553	0	0	0.0534257	0.27789	0.0729468	0.0197578	0.0570294	0	0	0.0908153	0.00359237	0.042005	0	0	0.0056201	0.0440706	0	0.00598007	0.0194416	0	0.00598046	0	0.0004	0	0.0195549	0	0	0	0.0352059	0.0208085	0	0	0.00342662	0.0307331	0	0.0189202
TCGA-E7-A7DU-01A-11R-A32O-07	0.00249059	0	0	0	0	0.00145149	0.0001	0.00265714	0	0.0152828	0	0.175815	0.00516161	0.00118397	0	0.00752166	0.0538863	0	0.00509502	0.445012	0	0	0.0256557	0.00594485	0.00131198	0.0554977	0.0001	0.046435	0	0	0	0.0254004	0	0.00400438	0.00313213	0	0	0.0160024	0	0	0	0.0262552	0.0142756	0	0	0.0148334	0	0	0.030432
TCGA-E7-A7DV-01A-11R-A33J-07	0	0	0	0.0472646	0	0.0213301	0.0174318	0	0	0	0	0.109462	0.0508342	0	0	0.0490797	0.0835889	0.0907505	0.0161457	0.0254144	0.0004	0.00201217	0.0528745	0.0356826	0.0641736	0.00819715	0	0	0	0	0	0.0567194	0	0	0	0	0.0505199	0.0131499	0	0	0	0.0205581	0.0592256	0.00389122	0	0.0996977	0.00976305	0	0
TCGA-E7-A7PW-01A-11R-A352-07	0.00329493	0.00394597	0	0	0	0.00264577	0	0.0344682	0	0.00856273	0	0.0911196	0	0.0006	0.0426307	0	0.231243	0	0.00741871	0.164667	0	0	0.0952786	0.0255112	0.00124515	0.0563071	0.0003	0.0302415	0	0	0	0.0301802	0	0	0.00516721	0	0	0.0364903	0	0.0001	0	0.0221836	0.0218195	0.00175657	0.00513818	0.0250812	0.0051463	0	0.0247681
TCGA-E7-A7XN-01A-11R-A352-07	0.0134704	0.00429625	0	0.0862148	0	0	0	0.061262	0	0.0219378	0.0135283	0.0293844	0	0	0.0515561	0.00105167	0.104067	0.152548	0.00606105	0.147247	0	0.00370514	0.0654463	0.0194661	0	0	0.00257762	0.00648138	0	0	0	0.040271	0	0.0124714	0	0	0	0.0289744	0	0.00229819	0	0.00887741	0.0656278	0	0.0312032	0	0.0136051	0	0.0032562
TCGA-E7-A85H-01A-11R-A352-07	0.0012532	0	0	0	0	0.0124247	0	0.00177035	0	0.00904861	0	0.0765843	0	0.0240653	0	0	0.173076	0.00393136	0.00365284	0.28488	0	0	0	0.093397	0.0315364	0.0517531	0.0002	0.0170257	0	0	0	0.00946519	0	0.00702826	0.00214278	0	0	0.0303098	0	0	0	0	0.00860499	0.00658337	0.029182	0.0473915	0.00898754	0	0.0568283
TCGA-E7-A8O7-01A-11R-A36F-07	0.015897	0	0	0.0199948	0	0	0	0	0	0.011141	0	0.217768	0	0	0.01067	0.049855	0.13541	0.0088782	0.022218	0.113181	0	0.0019105	0.128317	0.015487	0.0123676	0	0.0006	0.067285	0	0	0	0.0209517	0.0001	0.0113146	0	0	0	0.00148235	0	0.00138742	0.0242673	0.0414747	0.0026315	0	0	0.0181768	0	0	0.0174916
TCGA-E7-A8O8-01A-11R-A36F-07	0.0002	0	0	0.0123679	0	0	0.00237457	0	0	0	0	0.0933303	0	0	0	0.120175	0.0883583	0.0239699	0.00633026	0.313894	0	0	0	0	0.0655229	0.076037	0	0.0436556	0	0	0	0.00331881	0	0.00657075	0	0	0	0.0207253	0	0.0006	0	0.0157145	0.00423168	0.00151626	0	0.0412272	0.00104187	0	0.041863
TCGA-E7-A97P-01A-11R-A38B-07	0.0273412	0	0	0.0234806	0	0	0	0.0464549	0	0	0	0.0345683	0	0.037779	0.0434688	0.0674355	0.114526	0.116969	0	0.0934291	0	0.00699692	0.0901474	0.0168426	0.0450129	0.0167425	0	0.00916096	0	0	0	0.013205	0	0.0146288	0	0	0	0.0106068	0	0.0119693	0	0.00526658	0.0336721	0	0	0.0143008	0.017011	0	0.0729562
TCGA-E7-A97Q-01A-11R-A38B-07	0.00806691	0	0	0.02244	0	0	0.00559532	0	0	0.00889473	0.0144314	0.0533864	0.00610865	0	0	0.0461089	0.163757	0.0273387	0.0140707	0.175691	0	0	0	0.0482292	0.0864599	0.0348351	0	0.0636955	0	0	0	0.0138856	0	0	0	0	0.00140571	0.0107368	0.00921874	0.0001	0	0.0300973	0	0.0115858	0.0233413	0.0504229	0	0	0.0542497
TCGA-FD-A3B3-01A-12R-A206-07	0.0220427	0	0	0.0412985	0	0	0	0.0264842	0	0	0	0.0231683	0.0233338	0.00860855	0.0206689	0	0.081912	0.178552	0	0.0866323	0	0.00757412	0.0620671	0	0.152463	0.0198859	0	0	0	0	0	0	0	0.0192347	0	0	0.0523146	0	0	0.00432689	0	0.0133019	0.0118095	0	0.0139488	0.00304432	0	0	0.0863659
TCGA-FD-A3B4-01A-12R-A206-07	0.00509992	0	0	0.0232603	0	0	0.00260941	0.0290215	0	0.018161	0	0.0353858	0.12331	0	0.00139688	0	0.00737557	0.307442	0	0.069342	0	0	0.0629921	0	0.0233897	0.0506935	0	0.016403	0.00707842	0	0	0	0	0.0176172	0	0.00649105	0.0006	0.00660366	0	0.0176823	0.0230111	0.00512928	0.0260259	0	0	0	0.0151051	0	0.0589813
TCGA-FD-A3B5-01A-11R-A20F-07	0.00886821	0	0.0475842	0	0	0	0	0.126582	0	0.0433826	0	0.0592449	0.0647011	0.0171198	0.0553105	0	0.109914	0.0929521	0.00897167	0.0688918	0	0	0.105141	0.00466715	0.0002	0	0	0	0	0	0	0	0	0.0269629	0.0120417	0	0	0.0172199	0	0.00720507	0	0.0226583	0.0407411	0	0	0	0	0	0.0382876
TCGA-FD-A3B6-01A-21R-A20F-07	0.00594051	0	0	0.0489994	0	0.0224358	0.00758809	0	0	0.0159466	0.0004	0.0633858	0.0488089	0	0	0.0603692	0.110135	0.115228	0.00728576	0.0310083	0	0	0.1357	0	0.106399	0	0	0	0	0	0	0.0355159	0	0.0176781	0	0	0.0216017	0.00212339	0.0004	0	0	0.0135787	0.054186	0.0123774	0.0114117	0.0035848	0.00143522	0	0.0259379
TCGA-FD-A3B7-01A-31R-A20F-07	0.00814004	0	0	0.0284449	0	0	0	0.0712492	0	0	0	0.0800482	0.0667564	0.0137469	0	0	0.0447178	0.0435445	0	0.0720694	0	0	0.0971872	0.00472194	0.166051	0	0	0.0302114	0	0	0	0.00727635	0	0.00711513	0	0.00528469	0.0288609	0.00383409	0	0.00464863	0	0.0314352	0.0359363	0	0	0.0182213	0	0	0.0894096
TCGA-FD-A3B8-01A-31R-A20F-07	0.0209041	0	0	0.0704937	0	0.00433775	0.00309685	0	0	0	0	0.0633218	0.0644233	0	0	0	0.0787594	0.0775634	0.0033589	0.033952	0.00547382	0.0148718	0.0815731	0.00389766	0.191227	0	0	0.0340628	0	0	0	0.0138204	0	0	0	0.00238416	0.0642888	0	0	0	0	0.0163972	0.0404859	0	0.0195961	0	0	0	0.0787206
TCGA-FD-A3N5-01A-11R-A21D-07	0	0	0	0.00925406	0	0.0132613	0	0.00556151	0	0.0323882	0	0.0892965	0.0458046	0.0375595	0.00933595	0	0.0893137	0.210103	0	0.0459984	0	0.00477946	0.131748	0.0465935	0	0.00109717	0	0.00772978	0.0240042	0	0	0.0312179	0	0.0219412	0.0003	0	0	0.0009	0	0.0120655	0	0.021843	0.0146593	0	0	0.0220575	0.0161228	0	0.0239668
TCGA-FD-A3N6-01A-11R-A21D-07	0.0120136	0	0.0344458	0.0157269	0	0.00504793	0	0.10064	0	0.00615824	0	0	0.0358377	0.0215943	0.0710806	0	0.0195831	0.146672	0	0.0405256	0	0	0.136217	0	0	0.0574003	0	0.00967416	0.0638416	0	0	0	0	0.0240509	0	0	0.010682	0.0106054	0	0.00586785	0.0359058	0.0375728	0.0155014	0.00502246	0.00926079	0	0.0016348	0.0163268	0.0126621
TCGA-FD-A3NA-01A-11R-A21D-07	0.0117267	0	0	0.0476461	0	0	0	0.0180452	0	0.0004	0	0.198847	0	0	0.00182839	0	0.0934515	0.0323978	0.021135	0.108887	0	0	0.0998269	0.0201554	0.0518297	0.0828009	0.00176298	0.0452139	0	0	0	0.00600818	0	0	0	0	0.0132261	0.0188133	0	0	0	0.0153767	0.0240302	0.0004	0.00659193	0.0282422	0.0007	0	0.035223
TCGA-FD-A3SJ-01A-12R-A22U-07	0.0152451	0	0	0.0100012	0	0	0.011208	0	0	0	0	0.0263762	0.0336659	0	0	0.0355743	0.293654	0.0423198	0.00449317	0.067498	0.00129916	0	0.00596495	0.0275246	0.0731658	0.043846	0	0.014754	0	0	0	0.0458344	0.00159751	0	0	0	0	0.0146315	0	0	0	0.00379655	0.0153396	0.0181919	0	0.084248	0.020149	0	0.0444428
TCGA-FD-A3SL-01A-21R-A22U-07	0.0126018	0	0	0.024386	0	0	0.0204381	0	0	0	0	0.0640957	0.0402287	0	0	0.0197928	0.157557	0.00455554	0.00583982	0.142042	0.0116701	0	0.0416006	0.00137014	0.111957	0.054059	0	0.0234136	0	0	0	0.0177308	0	0	0	0	0	0.0237338	0	0.00185898	0	0.0112145	0.0303961	0.0416804	0.00559663	0.0123766	0.00185705	0	0.105521
TCGA-FD-A3SM-01A-11R-A22U-07	0.0126576	0	0.0351133	0	0	0	0	0.00821051	0	0	0	0.0445313	0.0206185	0.0217976	0.0003	0.0164015	0.146792	0	0	0.0843895	0.00597226	0	0.175885	0.0316137	0.12808	0.0379001	0	0	0	0	0	0.0274743	0	0	0.00457362	0	0	0.0181797	0	0.00314134	0	0.0105143	0.0291186	0.02132	0	0.0306536	0.00188944	0	0.0665153
TCGA-FD-A3SN-01A-12R-A22U-07	0.0109914	0	0	0.0175975	0	0	0	0	0	0.0216788	0	0.137193	0.0217245	0.00289043	0	0.0481754	0.139756	0.0515802	0.0215814	0.11665	0	0	0	0.00329912	0.107536	0.00875252	0.00416025	0.00554372	0.00680645	0	0	0	0	0.0246003	0	0.00351121	0	0.0590871	0	0.0002	0	0.0390552	0.0253063	0.0115534	0	0.0224285	0	0	0.0501061
TCGA-FD-A3SO-01A-11R-A22U-07	0.0331068	0	0	0.0308217	0	0	0	0.0481199	0	0.0157129	0	0.0365592	0.021365	0.0102908	0.0126372	0	0.0425196	0.0430133	0	0.0385012	0	0.00355726	0.156559	0	0	0.0682638	0	0	0.0285365	0	0	0	0.00104198	0.0232833	0	0.00420671	0	0	0.0003	0.0166968	0.172569	0.0189234	0.0158083	0	0.0002	0.0119694	0.0311618	0	0.0750608
TCGA-FD-A3SP-01A-31R-A22U-07	0.00403557	0	0	0.0382987	0	0	0	0	0	0.00403764	0	0.0295491	0.121953	0.00281054	0.00603742	0.0157412	0.120415	0.094258	0	0.0162652	0.0009	0.00279229	0.066991	0.0046825	0.193991	0	0	0.0280241	0	0	0	0	0	0.001	0	0.00297981	0.0373602	0.00248146	0	0.00357683	0	0.0527007	0.0175673	0.00779955	0.0019487	0.0328489	0.00832518	0	0.0602233
TCGA-FD-A3SQ-01A-21R-A22U-07	0.0150146	0	0	0.0332567	0	0	0	0	0	0.0161572	0	0.0992739	0.0127806	0	0	0.0324517	0.189971	0.0876482	0.00895922	0.0540914	0	0	0.0607082	0.0147912	0.0752643	0.0492009	0	0.0456891	0	0	0	0.0139247	0	0.00658283	0	0	0	0.0135035	0	0.00939573	0	0.0208319	0.00655239	0	0.00166004	0.0411856	0.01778	0	0.0608839
TCGA-FD-A3SR-01A-11R-A22U-07	0.0212108	0	0	0.0247874	0	0	0.0169831	0	0	0.00515939	0	0.0315287	0.0437529	0	0	0.0333422	0.237073	0	0.00395545	0.0663773	0.00937843	0	0.0263356	0.0459753	0.164561	0	0	0.0270769	0	0	0	0.021796	0.0008	0	0	0	0	0.00687701	0	0.0013603	0.0365127	0.0245604	0.03079	0.0310211	0.00267154	0.0446831	0	0	0.0292587
TCGA-FD-A3SS-01A-12R-A22U-07	0.00571926	0	0	0	0	0	0.00184595	0	0	0	0	0.034237	0.0425416	0.00450514	0.0430947	0.050604	0.201346	0.0750838	0	0.0181039	0	0	0.105305	0.027637	0.111377	0	0	0.0482874	0.0029161	0	0	0.050567	0	0.00820396	0	0	0	0.0272441	0	0.00931716	0	0.0174871	0.0302219	0.00926956	0	0.00622229	0	0	0.0416421
TCGA-FD-A43N-01A-11R-A23W-07	0.00487554	0	0	0	0	0.00236177	0	0.0120905	0	0.00510347	0	0.0845296	0	0.00765357	0	0.0312128	0.133873	0.011455	0.0138074	0.239602	0	0	0.047163	0.0524947	0.0739623	0.0546873	0.0004	0.0424296	0	0	0	0	0	0.00676887	0.00164853	0	0	0.0143022	0	0	0	0.0380728	0	0.00481272	0.0121038	0.059655	0	0	0.0325747
TCGA-FD-A43P-01A-31R-A23W-07	0.00601667	0.0001	0	0.0112753	0	0.00539779	0.00216078	0	0	0	0	0.0801886	0.0498641	0	0	0.00281083	0.206024	0.0209401	0	0.0663151	0.015317	0	0.115676	0.0376515	0.104349	0	0	0.0213164	0	0	0	0.0155034	0.00784077	0	0	0	0.00429187	0.00251849	0.00454443	0	0	0.0197284	0.045272	0.00465686	0.022991	0.0580122	0	0	0.0173438
TCGA-FD-A43S-01A-21R-A23W-07	0	0	0	0.0423805	0	0	0.00990174	0	0	0	0.00515302	0.0733331	0	0	0.026497	0.0301265	0.129235	0.0615875	0.0332121	0.0897992	0	0	0.147713	0	0.067382	0	0.0002	0.0230462	0	0	0	0.0372137	0	0.00901572	0	0	0.0335762	0.0235606	0	0	0	0.0230162	0.00811126	0	0.0164795	0.0293698	0.0196111	0	0.0453883
TCGA-FD-A43U-01A-11R-A23W-07	0	0.00211498	0.0129675	0.0313134	0	0	0	0	0	0	0	0.0963076	0.0346789	0.00350393	0.0140977	0	0.13173	0.0169937	0.00976073	0.148468	0.0104221	0.00858809	0.0822462	0.00899724	0.0419229	0	0	0.0318689	0	0	0	0.00720959	0	0	0	0	0.00750464	0.0303722	0	0	0	0.00262619	0.01695	0.0139728	0.0312134	0.100849	0.0280047	0	0.0498247
TCGA-FD-A43X-01A-11R-A23W-07	0.0008	0.00489415	0.0161349	0	0	0.0015329	0	0.00507463	0	0.0107649	0	0.254595	0	0.00409154	0.0525395	0.0156131	0.168369	0	0.0131196	0.221413	0	0	0.0234513	0.0262442	0.0199799	0	0.001	0.0441987	0	0	0	0	0	0.0113907	0.00376743	0	0	0.0228819	0	0	0	0.00745034	0.0112887	0	0	0	0	0	0.0461991
TCGA-FD-A43Y-01A-21R-A26T-07	0.00953571	0	0.0190535	0.0137745	0	0.00600245	0	0	0	0.0386435	0	0	0.0467466	0.0476794	0.0163968	0.00667977	0.122261	0.238893	0.0191575	0.041792	0	0.0125582	0.0202529	0.00617044	0	0.139727	0	0.00179798	0	0	0	0	0	0.021165	0	0	0	0	0	0.0023169	0	0.0545545	0.0308144	0.00213946	0	0.0080446	0.0116315	0	0.031681
TCGA-FD-A5BR-01A-11R-A26T-07	0.0114033	0	0	0.0313322	0	0	0	0	0	0.0154919	0	0	0.0162584	0	0	0.0325104	0.0616546	0.0944852	0.00870479	0.196374	0.00420201	0	0.0326021	0.0118849	0.0674601	0.0886034	0	0.0547733	0	0	0	0	0	0	0	0	0.0594192	0.0344761	0	0	0	0.0258912	0	0	0.0131919	0.00636761	0.0202937	0	0.0937061
TCGA-FD-A5BS-01A-21R-A26T-07	0.0331452	0	0	0.144882	0	0	0.00615152	0	0	0.0122053	0.00181186	0	0.0572289	0	0	0.0414125	0.0973806	0.0717086	0.00687171	0.0542084	0.0180378	0.0221096	0	0	0.101003	0.00198834	0	0.00326522	0	0	0	0.0113211	0	0	0	0	0.0506095	0.0111122	0	0.00338094	0	0	0.0232329	0	0.0541724	0.0537812	0	0	0.0446396
TCGA-FD-A5BT-01A-11R-A26T-07	0	0	0	0.049699	0	0	0	0	0	0	0	0.0430915	0.0001	0	0.0151322	0.00660757	0.0880838	0.102033	0.0209094	0.0716623	0	0	0.0489612	0.0087631	0.132999	0	0	0	0	0	0	0.0602412	0	0.00998801	0	0	0.044833	0.0600056	0	0.00508667	0	0.00868003	0.0348789	0.0154841	0.0120286	0.0912848	0.0225031	0	0.0242242
TCGA-FD-A5BU-01A-31R-A26T-07	0.00655652	0	0	0.00499749	0	0	0	0.0041475	0	0.0108194	0	0.0110965	0.0560325	0.0361862	0	0	0.0907473	0.231552	0.0104905	0.018799	0	0.0223983	0	0	0.0654178	0.152085	0	0.00236166	0.0141102	0	0	0	0	0.0216768	0.00298264	0	0	0.00688248	0	0.0122707	0	0.039687	0.0320843	0	0	0.0286761	0.0059911	0	0.0787079
TCGA-FD-A5BV-01A-11R-A26T-07	0.0137595	0	0	0	0	0	0	0.00390976	0	0	0	0.173433	0.00753072	0	0	0.0550463	0.110466	0	0.0157048	0.207112	0	0	0	0	0.0662941	0.10136	0	0.0601949	0	0	0	0.00203373	0	0.00165431	0.0009	0	0.0139918	0.0166265	0.0231428	0	0	0.0205091	0	0.00291963	0.0146391	0.0240423	0	0	0.0594747
TCGA-FD-A5BX-01A-11R-A26T-07	0.0153801	0	0	0.00785381	0	0	0.00500272	0	0	0.0217257	0	0.0157565	0.055997	0	0.0111907	0.0395121	0.0733145	0.100072	0.0464985	0.0476869	0.00261687	0	0.0006	0	0.0334039	0	0	0.0648929	0	0	0	0	0	0	0.00667535	0	0.0461811	0.0322848	0	0.00698096	0	0.0554167	0.0672499	0	0	0.118855	0.00948861	0.0126788	0.0695332
TCGA-FD-A5BY-01A-31R-A28M-07	0.00321385	0	0.0467308	0.00425571	0	0	0	0	0	0.0229768	0	0.0309277	0.0662682	0.0138723	0.033879	0.0511566	0.156722	0.147134	0.00246837	0.00481483	0	0	0.110594	0.0030266	0.0567464	0	0	0.0203535	0	0	0	0.0117017	0	0.0212981	0	0	0	0.020571	0	0.0123433	0	0.0148852	0.0242539	0.00271565	0	0.0225001	0.00447618	0	0.0575425
TCGA-FD-A5BZ-01A-11R-A28M-07	0.0009	0	0	0	0	0	0	0	0	0	0	0.0803896	0.0336801	0.018964	0	0.00848774	0.135673	0.0433887	0.0117363	0.0596104	0	0	0.167645	0.0199603	0.130914	0	0.00203527	0.0511325	0	0	0	0.00725014	0	0.0122296	0.00843335	0	0	0.0213742	0	0	0	0.0250267	0.0056756	0.0128014	0	0.0641018	0	0	0.0580373
TCGA-FD-A5C0-01A-11R-A28M-07	0.0159219	0.0001	0	0.0024011	0	0	0.00138316	0	0	0.00347096	0	0.00942747	0.0215204	0	0	0.00997108	0.257304	0.0296001	0	0.138546	0	0	0.0860966	0.0347276	0.113124	0.0359274	0.0001	0.0175933	0	0	0	0	0	0.0019943	0	0	0	0.033938	0	0	0	0.0391943	0.0129104	0.00263745	0	0.0264163	0	0	0.074269
TCGA-FD-A5C1-01A-11R-A28M-07	0.0125928	0	0	0.0471547	0	0.00204217	0	0	0	0.0346976	0	0.0451352	0	0.0222543	0.00655302	0.013218	0.110513	0.19541	0.0264345	0.0766392	0	0	0.0968667	0	0.0371092	0.00782298	0	0.0333335	0	0	0	0.0189284	0	0.00691245	0	0	0	0.0224161	0	0.00240699	0	0.0257559	0.0189226	0.0100188	0.0287968	0.0364267	0.0159217	0	0.0408993
TCGA-FD-A62N-01A-11R-A30C-07	0.00615424	0	0	0.0765204	0	0.0030677	0.00698251	0	0	0.014279	0	0.0419061	0.0587353	0	0.010294	0.0408971	0.117632	0.139782	0.0181128	0.0035739	0	0.026423	0.0791127	0.00691742	0.0827654	0	0	0	0	0	0	0.021214	0	0.0214039	0	0.00427597	0.00331845	0.0109643	0	0	0	0.011764	0.0235654	0.0200492	0.0395872	0.0140718	0.0189969	0	0.047374
TCGA-FD-A62O-01A-11R-A30C-07	0	0	0.062692	0	0	0.00392288	0	0	0	0	0	0.122746	0	0.00303643	0	0.0310501	0.113115	0	0.0187041	0.129935	0	0	0.115705	0.0102202	0.0944273	0.00614069	0.00123679	0.0338057	0	0	0	0.0249053	0	0.0187967	0.00743505	0	0	0.0248657	0	0	0	0.032536	0.0198565	0	0	0.0603046	0	0	0.0410379
TCGA-FD-A62P-01A-32R-A30C-07	0.00633566	0	0	0	0	0	0.00188438	0	0	0.00828968	0	0.023826	0.017799	0.00255924	0	0.0794941	0.178468	0.038856	0.00371459	0.074073	0	0	0.0643771	0.0116657	0.147831	0	0	0.0341045	0	0	0	0.0158518	0	0.0226416	0.00528547	0	0	0.0405412	0	0.00338624	0	0.0347199	0.0304964	0.00285625	0	0.0783792	0	0	0.0470172
TCGA-FD-A62S-01A-11R-A30C-07	0.0172597	0	0	0.0407156	0	0	0.00188341	0	0	0.0336262	0	0.031866	0.0972376	0	0	0.0319624	0.0992355	0.240381	0.00814916	0.0217754	0	0.00814359	0.0306339	0	0.110089	0.0095443	0	0.0349881	0	0	0	0	0	0.00398945	0	0.0002	0	0	0	0.00471719	0	0.0244498	0.00757737	0	0.01115	0.046893	0.0002	0	0.0627483
TCGA-FD-A6TA-01A-12R-A33J-07	0.0236224	0.00118382	0	0.0135242	0	0	0.00390225	0.00530027	0	0.00865409	0	0.0956768	0	0	0.0043829	0.0483887	0.156551	0.0206975	0.00827587	0.17534	0.00119847	0	0.0412945	0.040655	0.0407752	0.0587656	0	0.028269	0	0	0	0.00924462	0	0.0006	0	0	0	0.0216185	0.00665705	0	0	0.0385303	0.0134651	0.0032984	0.00227841	0.0601197	0	0	0.0486879
TCGA-FD-A6TB-01A-12R-A33J-07	0.0219026	0.00425596	0.00964884	0.0613602	0	0	0	0	0	0.0001	0	0	0.0349062	0.00407987	0	0.0667639	0.114923	0.0864122	0	0.0608593	0.0148192	0	0.0713224	0.00744998	0.119865	0	0	0.0436951	0	0	0	0.0264324	0	0	0	0	0.0128876	0.0289237	0	0.0002	0	0.0114979	0	0	0.0292424	0.0371296	0	0	0.0693254
TCGA-FD-A6TC-01A-21R-A33J-07	0.00364812	0	0	0	0	0	0	0	0	0	0	0.0886172	0.0828104	0.0163327	0	0.0123904	0.204525	0.0413544	0.0127717	0.0758954	0	0	0.0982343	0.0123175	0.143445	0	0	0.0265904	0	0	0	0	0	0.00640259	0.00767785	0	0	0.0272855	0	0	0	0.0131909	0.0137979	0.0140732	0	0.00518929	0	0	0.0645796
TCGA-FD-A6TD-01A-51R-A33J-07	0.0149053	0	0	0.0214022	0	0.00345474	0	0	0	0	0	0.0872972	0.0216436	0.0394049	0	0.0531527	0.145957	0.122164	0	0.032892	0	0	0.111476	0.00624899	0.0998648	0	0	0.0172785	0	0	0	0.018101	0	0.0231928	0	0	0.0211048	0.0168345	0	0	0	0.029473	0.0326961	0.00310738	0.00982762	0.00842647	0	0	0.0449795
TCGA-FD-A6TE-01A-12R-A33J-07	0.0169236	0	0.00134909	0.00722161	0	0	0	0.0101288	0	0.0268662	0	0.0946264	0	0	0.0148333	0.0102605	0.257471	0	0.00169039	0.170027	0.00196011	0	0.0824436	0.0408958	0.0221851	0.0233029	0	0.00610641	0	0	0	0	0	0	0	0	0	0.0239836	0	0.00318798	0.0667301	0.0123044	0.0282041	0.0154057	0.00997972	0.010295	0.00314285	0	0.0120963
TCGA-FD-A6TF-01A-52R-A32O-07	0.00548086	0	0	0.001686	0	0.00663929	0	0	0	0.0126124	0	0.0590915	0.0713179	0.00418728	0.0100536	0.0822243	0.181977	0.0401018	0.0198544	0.00661923	0	0	0.106607	0.00825395	0.163403	0	0	0.0381698	0	0	0	0.0122371	0	0.00202136	0.00253778	0	0	0.0146782	0	0	0	0.0332905	0.0285963	0.0115704	0	0.0128476	0.00608393	0	0.0552021
TCGA-FD-A6TG-01A-11R-A32O-07	0	0	0	0.0009	0	0	0	0	0	0	0	0.0486606	0.0495493	0.0143334	0	0.0607064	0.15931	0.060732	0.0141185	0.0773629	0	0	0.0592447	0.00526228	0.142015	0	0.00339869	0.0449692	0	0	0	0.0361813	0	0	0.00108855	0	0	0.0523074	0	0.00181998	0	0.0214629	0.0226839	0.00481503	0	0.0413261	0	0	0.0513931
TCGA-FD-A6TH-01A-11R-A32O-07	0.00160656	0	0	0.00236117	0	0.00610581	0	0	0	0.00270283	0	0.0714676	0.0370857	0.0190051	0	0.00590731	0.096228	0.0523914	0	0.16063	0	0	0.0460359	0.0369155	0.163063	0	0	0.0342063	0.00962551	0	0	0.0318598	0	0.0202031	0.00479271	0.00564961	0	0.0348209	0	0	0	0.0239973	0.0155343	0.0263486	0	0.0411238	0	0	0.0255473
TCGA-FD-A6TI-01A-11R-A32O-07	0.00288373	0	0	0.00365488	0	0	0	0	0	0	0	0.037105	0.00500262	0.00309199	0	0.0590644	0.0891399	0.0806712	0.0006	0.223478	0.00102612	0	0.0346839	0.0390154	0.117348	0.0496911	0	0.0232759	0	0	0	0.0256848	0	0	0	0	0.0482116	0.0123354	0	0	0.0127436	0.0331182	0.00596539	0.00150517	0.00504406	0.0410336	0	0	0.0341802
TCGA-FD-A6TK-01A-42R-A33J-07	0.00814286	0	0	0.0209071	0	0.0114002	0	0	0	0	0	0.0773387	0.0608985	0.00181305	0	0.046195	0.107367	0.145071	0.00924332	0.0549063	0	0	0.041037	0.0169674	0.140244	0	0	0.00348531	0	0	0	0.0280918	0	0	0	0.00512793	0.00801409	0.0120953	0	0	0	0.0138047	0.0400655	0.0360677	0.00331847	0.0602899	0	0	0.0443037
TCGA-FJ-A3Z7-01A-12R-A23N-07	0.0263314	0	0	0	0	0	0	0.00697296	0	0	0.0161996	0.034914	0	0	0	0	0.0724185	0.0434759	0.0182983	0.101694	0	0	0.134658	0.00788323	0.191679	0.0165578	0.00312539	0.0132769	0	0	0	0.0194901	0.00260407	0.0161979	0.00345879	0.0106458	0.0470018	0.0371377	0	0	0	0.023825	0.0352708	0	0	0	0.0289434	0	0.0686265
TCGA-FJ-A3Z9-01A-11R-A26T-07	0	0.00221935	0	0	0	0.0005	0	0	0	0.00837901	0	0.10554	0.0117207	0.00909371	0	0.0267345	0.0430533	0.0552262	0.0241586	0.35816	0	0	0	0.0241637	0.0257781	0.0860814	0.0007	0.0352131	0.00387612	0	0	0.00108874	0	0.0182389	0.00246476	0	0	0.0348002	0	0	0	0.0133652	0.0139824	0.0207891	0	0.0277618	0	0	0.0146703
TCGA-FJ-A3ZE-01A-11R-A23N-07	0	0	0	0	0	0.00721607	0	0	0	0	0.0192997	0.117179	0	0.0431826	0	0.00688453	0.166708	0	0.0104056	0.186937	0	0	0.0410598	0.0935009	0	0.079998	0	0.0601342	0	0	0	0.0171805	0	0.0292431	0.00958357	0	0	0.019311	0	0.00290877	0.0232973	0.0003	0.0124211	0	0	0.00213492	0	0	0.0381598
TCGA-FJ-A3ZF-01A-11R-A23N-07	0.00438712	0.0002	0	0	0	0.00688936	0	0.0004	0	0.00412433	0	0.099231	0.00578954	0.00167655	0.0682482	0	0.244133	0.00595951	0.00195087	0.195131	0	0	0	0	0.0271876	0.030658	0	0.0197014	0	0	0.0409796	0.0113802	0.010063	0.0257165	0.0121342	0.00130398	0.0082078	0.0213542	0	0	0	0.0546492	0.00757698	0.0263819	0.00635467	0	0	0	0.0302884
TCGA-FJ-A871-01A-11R-A352-07	0	0	0	0	0	0.0144821	0	0	0	0.0160676	0	0	0.101356	0.05842	0.0533841	0.0371661	0.0676661	0.0571836	0.00714292	0.0237421	0	0	0.0317327	0.00276954	0	0	0.00207932	0	0.140154	0	0	0.0171355	0.00560723	0.027469	0.0147521	0.00442877	0	0.0001	0.00998895	0	0	0.0377116	0.00407221	0	0.0174117	0.114013	0.0719792	0.00843368	0.045314
TCGA-FT-A3EE-01A-11R-A206-07	0	0	0.028464	0.00916984	0	0.00395498	0.00416344	0	0	0	0	0.147486	0.0416316	0	0	0.103516	0.11546	0.0164251	0.0247758	0.0522717	0	0	0.0806562	0.0143566	0.111321	0	0.00204211	0.0358731	0	0	0	0.008199	0	0.0203883	0.00172254	0	0.0385538	0.0193701	0	0	0	0.0348019	0.0169179	0	0.00687262	0.0279323	0	0	0.028875
TCGA-FT-A61P-01A-11R-A30C-07	0.015623	0	0	0.0617894	0	0.0153967	0	0	0	0	0	0.134379	0.00802782	0	0	0.0238097	0.101226	0.0546837	0.00318638	0.0820296	0	0.00472905	0	0.0200386	0.200553	0	0	0.00264073	0.00981752	0	0	0.0306989	0	0.0129645	0	0.00468856	0.0188142	0	0	0	0	0.0212273	0.0355761	0.0215235	0.0261683	0.0176134	0	0	0.0683246
TCGA-G2-A2EC-01A-11R-A180-07	0	0	0.00277984	0.0173898	0	0	0	0	0	0.00296538	0	0.0281055	0.0692896	0.010259	0	0.0250517	0.108423	0.0889571	0.0121539	0.135467	0	0	0.108528	0	0.0798827	0.0398243	0	0.0497411	0	0	0	0.004341	0	0.00966094	0	0	0.00448955	0.0216232	0	0.0032625	0	0.00504357	0.0234485	0	0.0006	0.0611394	0	0	0.0533085
TCGA-G2-A2EF-01A-12R-A18C-07	0	0	0	0.018598	0.00872779	0.0100642	0	0.0142586	0	0.0528115	0	0.0512019	0.066309	0.0283592	0	0	0	0.203163	0	0.0753437	0.00136339	0	0.0008	0	0	0.0447212	0	0.0279199	0.0426392	0	0	0.0326152	0	0	0	0	0.090548	0.0211849	0	0	0.0122445	0.0472497	0.0320754	0	0	0	0.0414586	0	0.0264354
TCGA-G2-A2EJ-01A-11R-A180-07	0.0106041	0	0	0	0	0	0	0.148411	0	0	0	0.0489124	0	0.0233339	0.0446717	0	0.0110806	0.254674	0.00920164	0.117716	0	0	0.0600951	0.00894894	0	0.0579669	0	0.00181414	0.0625006	0.00653831	0	0.0190361	0	0.0158612	0.00911892	0	0	0.00753601	0	0.00718006	0	0.00585877	0.0305952	0	0.0007	0	0.0149553	0	0.0112921
TCGA-G2-A2EK-01A-22R-A18C-07	0.00657532	0	0.00482839	0	0	0	0	0.00395415	0	0	0	0.0926474	0.00495141	0.00708711	0.0004	0.073926	0.233631	0	0.00421431	0.148776	0	0	0.0422276	0.0134123	0.050633	0	0	0.0552168	0	0	0	0.0132314	0	0.0102953	0.00485528	0	0	0.0240548	0	0.00881856	0	0.0286167	0.0240034	0.031142	0	0.0562694	0	0	0.0337936
TCGA-G2-A2EL-01A-12R-A18C-07	0	0.0004	0	0	0.0243262	0.581647	0	0	0	0	0	0.0158872	0.0111893	0.00266274	0.00813386	0.0003	0.0273828	0.0498877	0	0.0205888	0	0.0118843	0	0	0.0816827	0.0358224	0	0.0232882	0	0.0106886	0.0111578	0	0	0.0100899	0.00161245	0.0014958	0	0.0008	0	0	0	0.00441532	0.0103459	0	0	0	0.00489759	0	0.0443873
TCGA-G2-A2EO-01A-11R-A180-07	0.0263894	0	0	0.0356872	0	0	0.00235638	0	0	0.0224427	0.0057033	0.118349	0	0	0	0.0202914	0.142706	0.0454295	0.00546276	0.139582	0	0	0.0339847	0.025829	0.0515319	0.027826	0	0.035171	0	0	0	0	0	0.00603049	0	0	0.0136596	0.0333763	0.00108625	0	0	0.00598419	0.0185983	0	0.0209001	0.0519554	0	0	0.0823415
TCGA-G2-A2ES-01A-11R-A180-07	0.0358861	0	0	0.00952555	0	0	0	0.0557758	0	0.0008	0	0.0180662	0	0.0518877	0.0208352	0	0.0701238	0.160801	0	0.124602	0	0	0.0602453	0.0258994	0	0.0848194	0	0	0.0678539	0	0	0	0	0.0228475	0.00228773	0	0	0.0117665	0	0.00735849	0.0258428	0.0097007	0.0169354	0	0.00467028	0.0420626	0	0	0.0455332
TCGA-G2-A3IB-01A-11R-A20F-07	0.00319258	0	0.0302614	0.00387755	0	0	0	0.0241025	0	0.0254606	0	0.0517422	0.00724291	0.0157957	0.0255601	0	0.0964387	0.182032	0.00306242	0.0563582	0	0	0.114423	0.0273098	0	0.101513	0	0	0.0623559	0	0	0.0242581	0	0.0234245	0.00353665	0.0005	0	0.0130428	0	0.0102513	0	0.0110329	0	0.0374555	0.0017115	0.0176186	0	0	0.00698825
TCGA-G2-A3IE-01A-11R-A20F-07	0.00131389	0	0	0	0	0.0003	0	0.00496575	0	0.00745281	0	0.163256	0.0126531	0.00459295	0	0.00273826	0.109038	0	0.0154734	0.289028	0	0	0.0592799	0.0197268	0.0233932	0.053313	0.0003	0.0262101	0	0	0.00348316	0.0003	0	0.0138429	0.00486776	0	0	0.0545239	0	0	0	0.0131539	0.010081	0.00528918	0.0102001	0.0249446	0	0	0.036576
TCGA-G2-A3VY-01A-11R-A22U-07	0	0.0001	0	0	0	0.00252292	0	0.00928637	0.0009	0.0182112	0	0.0499057	0	0	0.0337275	0	0.249647	0	0.00682801	0.129545	0	0	0.138264	0.0469751	0.0157256	0.104789	0.0003	0.00540789	0	0	0	0.0169902	0.00175453	0.0106879	0.00572238	0.00389771	0	0.019859	0.00996294	0	0	0.0303953	0.00592434	0.0150509	0.00529656	0.0182615	0	0	0.0193084
TCGA-G2-AA3B-01A-11R-A39I-07	0	0	0	0.00724634	0	0.0004	0	0.00535422	0	0.0378214	0	0.0750191	0.00151192	0	0	0.087575	0.163056	0	0.0290422	0.248994	0	0	0	0.0851473	0	0.101978	0	0.00176484	0	0	0	0	0	0.00507813	0	0	0.0030337	0.0270752	0.00122619	0	0	0	0.0178004	0.0160515	0.0279152	0.0486949	0	0	0.005744
TCGA-G2-AA3C-01A-21R-A39I-07	0	0	0	0	0	0	0	0	0	0.0230292	0	0	0.12692	0.0636973	0.0998868	0.0171037	0.0408353	0.0340321	0.0192657	0.0511075	0	0	0	0	0	0.0517245	0	0	0.130385	0.0158769	0	0.0219264	0	0.00530755	0.011935	0	0.0323535	0.0147073	0	0.0187898	0.0007	0.0100825	0.048158	0.0103044	0.00716807	0.0754308	0.0521978	0	0
TCGA-G2-AA3D-01A-11R-A39I-07	0.018133	0	0	0	0	0.0153012	0	0	0	0.0142375	0	0.118092	0.00663002	0.0006	0	0.10874	0.0735212	0.00940412	0.00873023	0.333414	0	0	0	0.0289736	0	0.0373162	0	0.0317919	0	0	0	0.0132115	0.0001	0.0100044	0.0103821	0.00111354	0	0.00690405	0.00296651	0	0.0439114	0.0159049	0.0111184	0.00387147	0	0.0180098	0.0089578	0	0.0249953
TCGA-G2-AA3F-01A-12R-A42T-07	0.00795447	0	0	0	0	0	0	0.0123238	0	0	0	0.0985464	0.00493629	0.00109947	0	0.0564421	0.200155	0	0.00577419	0.183044	0	0	0.026512	0	0.0323467	0.150132	0.0001	0.0325252	0	0	0	0	0	0.0034128	0.00358069	0	0	0.0118203	0	0	0	0.0331202	0.0164504	0.00632457	0	0.062262	0	0	0.0239256
TCGA-GC-A3BM-01A-11R-A22U-07	0.00434095	0	0.0342471	0.0318986	0	0.00310465	0	0	0	0	0	0.169974	0	0.00234547	0.0297297	0.0012293	0.163436	0.0313	0.0128179	0.182626	0	0	0.0576958	0.0156477	0.0440492	0.0289845	0.00211382	0.0361687	0	0	0	0.0160456	0	0.0146699	0	0	0.0087608	0.00896444	0	0	0	0.0433017	0.0101478	0	0	0.00566773	0.00279856	0	0.0233244
TCGA-GC-A3BM-11A-11R-A22U-07	0	0	0	0.0282196	0	0	0	0	0	0	0	0.0847553	0	0	0	0.0643907	0.0514575	0.0436869	0.0209299	0.0422367	0	0	0.0842275	0	0.138533	0.0483648	0.00227818	0.0293924	0	0	0	0.00777044	0	0.0126873	0.00369435	0	0.0778368	0.0458296	0	0	0	0.0366029	0.0192398	0.00204478	0.010714	0.00706712	0.0304341	0	0.101992
TCGA-GC-A3I6-01A-11R-A20F-07	0.0100374	0	0.0865619	0.0684548	0	0	0	0	0	0.00411086	0	0.0678355	0	0.0176	0.0777519	0.00411686	0.0685435	0.1608	0.0098705	0.0959407	0	0	0.0114817	0.0245733	0	0.0933514	0.00105921	0.0102827	0.00890216	0	0	0	0	0.00515871	0	0	0	0.0258553	0	0.00596708	0	0.0281655	0.0377633	0	0.00186652	0.0325771	0	0	0.0368457
TCGA-GC-A3OO-01A-11R-A22U-07	0.0278628	0	0	0.0198957	0	0	0.0102567	0.00238485	0	0.00686326	0	0.0194391	0.0246478	0	0.00290763	0.117394	0.263385	0.00283305	0.00376859	0.0450934	0.00705019	0	0	0	0.096059	0.0600205	0	0.0194026	0	0	0	0	0	0	0	0	0.030642	0.01239	0	0.00800207	0.0387407	0.0219636	0.0103215	0.0233066	0	0.0552535	0.0143431	0	0.039915
TCGA-GC-A3RB-01A-12R-A220-07	0.00468304	0	0	0.0188735	0	0	0.00520996	0	0	0.0008	0	0.067444	0	0	0	0.0671881	0.315475	0.0437444	0.0033679	0.088847	0	0	0	0.026106	0.0248101	0.1229	0.0002	0.0161241	0	0	0	0.0015183	0	0.00459543	0	0	0.00747799	0.00735929	0	0	0	0.0287469	0.0013644	0.0009	0	0.0726313	0.0293196	0	0.0150984
TCGA-GC-A3RC-01A-11R-A22U-07	0.00635364	0	0	0.0295485	0	0	0	0.0628242	0	0.0424347	0	0.0274303	0.0985309	0.0423694	0.0499044	0	0.0153594	0.227935	0	0.00655368	0	0.0008	0.0805029	0	0	0.0231731	0	0	0	0	0	0	0	0.0243486	0	0	0	0.0154956	0	0.00405152	0.0688544	0.0460592	0.0119688	0	0.0168815	0	0.0272613	0	0.00430476
TCGA-GC-A3RD-01A-12R-A22U-07	0.004665	0	0	0.01724	0	0	0	0.0172395	0	0.0131978	0	0.200082	0	0.0129138	0.0160343	0.0162627	0.204123	0	0	0.119438	0	0	0.0918905	0.016391	0.0276082	0.0152441	0.00288619	0.0580693	0	0	0	0.0186636	0	0.00569474	0	0	0	0.0184365	0	0	0	0.0294081	0	0	0.00222714	0.0307856	0	0	0.0220181
TCGA-GC-A3WC-01A-31R-A22U-07	0.0179247	0	0	0.0942038	0	0	0.00162424	0.0554208	0	0.0179531	0	0	0.0377868	0	0.00241859	0	0.0616875	0.105044	0.0125555	0.0295484	0	0	0	0	0	0.215191	0	0	0.0285949	0	0	0	0	0	0	0	0.0298508	0.0135214	0.0270322	0.0139198	0	0.00130638	0.0882837	0.00908011	0.0263742	0.0093822	0	0	0.0625548
TCGA-GC-A3WC-11A-11R-A22U-07	0	0.00830278	0	0.0210699	0	0	0.0069292	0	0.00152279	0	0	0.0390974	0.0192142	0	0	0.05237	0.109125	0.064103	0.0289968	0.0267059	0	0	0.0372397	0	0.10728	0.0344453	0.00171543	0.0595983	0.0105689	0	0	0.011445	0.00268462	0	0	0.00916889	0.0605225	0.0344959	0.00343508	0	0	0.0189918	0.0422072	0	0.0245355	0.0180512	0.0186901	0	0.126284
TCGA-GC-A3YS-01A-11R-A23N-07	0.0244725	0	0	0.00884369	0	0	0	0.0391441	0	0.00172494	0	0.0670441	0.0160701	0.00911281	0.0618093	0.00126037	0.0950511	0.0887991	0.00274449	0.0575559	0	0.0109974	0.0787542	0	0.0558983	0.0556176	0	0.0261295	0	0	0	0	0	0.0127696	0	0	0.0277284	0.00367751	0	0.0108015	0	0.0690849	0.0154707	0	0	0.0457724	0.0331686	0	0.0495196
TCGA-GC-A4ZW-01A-11R-A26T-07	0.0005	0	0	0.00151028	0	0.0361548	0	0	0	0.00304746	0	0.0187496	0	0	0.0569751	0.0248888	0.309258	0.0252057	0.00805737	0.182557	0.00149563	0	0	0.00714255	0.0341193	0	0	0.0156314	0	0	0.0454891	0.0266085	0	0	0.0003	0	0.0455137	0.00933401	0	0	0	0.0478972	0.0133107	0.0144637	0.0206403	0.0139674	0.00532205	0	0.0167995
TCGA-GC-A6I1-01A-12R-A31N-07	0.00971	0	0	0.0915306	0	0.00137428	0	0.142657	0	0.0391214	0	0	0.0439431	0.00621699	0	0.015226	0.0809657	0.130253	0.00697587	0.0334136	0	0.0480115	0.0409116	0.00596567	0.030677	0	0	0	0	0	0	0.00273619	0	0.0110587	0	0	0.0225456	0.0115116	0	0.00109503	0.0270583	0.0008	0.00904761	0	0.0585013	0.0316884	0	0	0.0180791
TCGA-GC-A6I3-01A-11R-A31N-07	0.00475804	0	0	0.0163318	0	0.00145806	0	0.00427224	0	0.0257264	0	0.168659	0.0106587	0.0244238	0.026268	0.0228656	0.171236	0	0.00274707	0.212531	0	0.0178898	0	0.0513311	0	0.0101277	0	0	0.0207271	0	0	0.0102711	0	0.00860326	0	0	0	0.027779	0	0	0	0	0	0.00528017	0.0338912	0.0570504	0.0133793	0	0.0120987
TCGA-GC-A6I3-11A-11R-A31N-07	0.00422208	0	0	0.0341338	0	0	0.00279146	0	0	0	0	0.0782908	0	0	0	0.0338977	0.0827249	0.0545632	0.0269537	0.102873	0	0	0.153538	0	0.159464	0	0	0.011147	0	0	0	0.0450496	0	0.0213926	0	0	0	0.0673772	0	0	0	0.00423513	0	0	0.0201615	0.00980738	0.0207426	0	0.0374086
TCGA-GD-A2C5-01A-12R-A180-07	0.0136751	0.00359581	0	0.0084367	0	0	0.00190965	0	0	0	0	0.00793067	0.0220088	0	0	0.0778025	0.235178	0.0163154	0.0032216	0.107173	0.00361045	0	0	0.0575463	0.0581287	0.139481	0	0.0337913	0	0	0	0.00494608	0	0	0	0	0.0142889	0.0139583	0.00192955	0.00465131	0	0.0106726	0.00708119	0.0323063	0.00196182	0.0492646	0	0	0.060842
TCGA-GD-A2C5-11A-11R-A180-07	0.00433613	0	0	0.0190843	0	0	0	0	0	0	0	0.0563007	0	0.00736807	0.0348269	0.0858444	0.142828	0.0532193	0.00368201	0.0938623	0.00780607	0	0.0768014	0.00613663	0.0969817	0.0630323	0	0.0336253	0	0	0	0	0	0	0	0	0.0163104	0.0134756	0.0163373	0.00349555	0	0.0244444	0	0	0.0238516	0.0147082	0	0	0.0777706
TCGA-GD-A3OP-01A-21R-A220-07	0.01473	0.00140039	0	0.0311428	0	0	0.00478255	0	0	0.011385	0	0.046345	0.0108407	0	0	0.0490383	0.208812	0.00310252	0.00703568	0.226446	0.00966005	0	0.060057	0.0101032	0.0723253	0.0184091	0	0.0371077	0	0	0	0	0	0	0	0	0.0143043	0.0104078	0.00284452	0.0006	0	0.0103109	0	0.00337197	0.0058926	0.0416309	0	0	0.0756345
TCGA-GD-A3OP-11A-11R-A220-07	0.001	0.0002	0.0233797	0.0354026	0	0	0.0107103	0	0	0	0	0.00956871	0	0	0	0.0642492	0.131537	0.0669512	0.0218516	0.06064	0	0	0.0998812	0	0.142364	0	0.00252698	0.0214655	0	0	0	0.0202535	0	0.00443523	0	0.0036307	0.0360275	0.0387416	0	0	0	0.0352727	0.0259507	0	0.0124437	0.0262682	0.0260253	0	0.0722266
TCGA-GD-A3OQ-01A-32R-A220-07	0	0	0	0	0	0	0	0.00519053	0	0.0102039	0	0.116003	0.0337608	0.0240184	0.0229327	0.131497	0.15786	0.0356024	0.0178616	0	0	0	0.0723198	0.0187253	0.0130886	0.0427429	0	0.0769232	0	0	0	0	0	0.00857778	0.00640189	0	0	0.013706	0	0.00400081	0	0.087509	0.0172211	0.00140203	0	0.0638453	0.00148696	0	0.00337956
TCGA-GD-A3OQ-11A-21R-A220-07	0.0236574	0.0222032	0	0.0297024	0	0	0.00697372	0	0	0	0.00416266	0.0532189	0	0	0.00957081	0.0491012	0.0593779	0.0372304	0.00761661	0.112283	0.0232468	0	0.0855213	0.00451122	0.0557802	0.0877279	0	0.0719443	0	0	0	0.0177442	0	0	0	0.00126654	0.0373393	0.00948947	0.0041237	0	0	0.0359997	0.0001	0.0017763	0.0159153	0.034497	0.00253631	0	0.0846854
TCGA-GD-A3OS-01A-12R-A220-07	0	0	0	0.0108866	0	0	0	0	0	0.0230379	0.00761406	0	0.0934719	0.013745	0	0.00686779	0.0665046	0.123341	0.0136178	0.0305025	0	0	0.0189866	0.0011884	0.127019	0.0651092	0	0.0866676	0.00351462	0	0	0.00676627	0	0.00895455	0	0	0.0292197	0.0122183	0.00318738	0	0.0515547	0.0340473	0.026332	0	0.00186724	0.0602013	0.0337651	0	0.00698351
TCGA-GD-A6C6-01A-21R-A31N-07	0.00149801	0	0	0.00649031	0	0	0	0	0	0.00585116	0	0.188714	0	0.0105411	0.102611	0.0108973	0.0789181	0.0141833	0.0174551	0.372167	0	0	0	0.0232658	0	0	0	0.00820265	0	0.0130629	0	0.0442831	0	0.00468537	0	0	0	0.00917937	0	0.00315536	0.0221928	0	0.00640048	0.00113356	0	0.0321619	0.0149101	0	0.00804022
TCGA-GD-A76B-01A-11R-A32O-07	0.0008	0	0	0.0112687	0	0	0	0	0	0	0	0.108685	0.0310984	0.00562255	0	0.00655305	0.165442	0.0141213	0.00243119	0.293287	0	0	0	0.00703189	0.0943657	0.0603983	0	0.026208	0	0	0	0	0	0.00739407	0	0	0.0003	0.0185388	0	0	0.00919588	0.00696298	0.0217814	0	0.0299321	0.0078078	0	0	0.0409158
TCGA-GU-A42P-01A-11R-A23W-07	0.0104256	0	0	0	0	0	0.00867154	0	0	0.0269263	0	0.0237739	0.00548783	0	0	0.0558357	0.244048	0.0004	0.0134149	0.222246	0	0	0.0334604	0.0484838	0.105798	0	0.00205605	0.0136698	0	0	0	0	0.00135935	0.00994655	0.0108182	0.0158384	0	0.00673514	0	0	0	0.0155542	0.00310211	0.00943627	0.00782287	0.0466565	0	0	0.043412
TCGA-GU-A42Q-01A-11R-A23W-07	0	0	0.2628	0.00350511	0	0.0017998	0	0.00324548	0	0.0387169	0	0	0.0451596	0.0066592	0.0075526	0	0.0548497	0.119532	0.00818445	0.041949	0	0	0.020935	0.00752034	0.00564281	0.146846	0	0.0129305	0.00945578	0	0	0	0	0.0226432	0.00459116	0	0	0.0228758	0	0.00149803	0	0.0174851	0.0510445	0.00222085	0	0	0.029274	0	0.0484214
TCGA-GU-A42R-01A-11R-A23N-07	0.00273547	0	0.0804723	0	0	0	0	0	0	0.00402454	0	0.152171	0	0.0100636	0.0506533	0.0279856	0.114569	0	0.0134162	0.155579	0.00996011	0	0.0949298	0.0252429	0.00634913	0	0.0007	0.0877566	0	0	0	0.00743035	0.00100285	0	0	0	0	0.0213262	0	0.00126709	0	0.029828	0.0285717	0	0	0.0223028	0	0	0.0251896
TCGA-GU-A762-01A-11R-A33J-07	0	0	0	0.0994303	0	0	0	0.00928468	0	0	0	0.148785	0.0400753	0	0.0295523	0.0297136	0.0854838	0.135066	0.00117275	0.012183	0	0	0	0	0.080898	0.0479054	0	0	0	0	0	0.0743108	0	0.0121586	0	0.0009	0	0.0234389	0	0.00233505	0	0.0159273	0.0330094	0.00969278	0.0237513	0	0	0	0.0426479
TCGA-GU-A763-01A-11R-A32O-07	0.00119222	0	0	0.0216393	0	0.00309454	0	0.00137968	0	0.00957942	0	0.173702	0.0005	0.00712261	0	0.033525	0.0984524	0	0.0261851	0.438346	0	0	0	0.014693	0.0127229	0.0374045	0	0.0184845	0	0	0	0.00157099	0	0.0133766	0	0	0	0.0149593	0	0	0	0	0.0107048	0	0	0	0	0	0.0269668
TCGA-GU-A764-01A-11R-A352-07	0.00371012	0	0	0	0	0	0	0.00464392	0	0	0	0.0971442	0.0310758	0.0103915	0	0.0144781	0.189672	0.0495879	0.00143363	0.0138879	0	0.00895425	0.127629	0	0.184467	0	0	0	0	0	0	0.0214856	0	0.0191461	0.00372643	0	0.0217535	0	0	0.0019209	0	0.0295056	0.0248974	0.0207692	0.00185424	0.0334058	0	0	0.063351
TCGA-GU-A766-01A-11R-A32O-07	0.00489408	0	0	0.084983	0	0.00366611	0	0.0404968	0	0	0.0139669	0.0704154	0	0	0.0319919	0	0.0172012	0.201182	0.0145914	0.0659496	0	0	0.0400275	0	0.029679	0.0684477	0	0.00679461	0	0.0148199	0	0.0317497	0	0.0121936	0	0	0.0168495	0.0242001	0.0180595	0.00151543	0.0169348	0.00311674	0.0689143	0	0.016213	0	0.0125867	0	0.0280703
TCGA-GU-A767-01A-11R-A32O-07	0	0	0	0.00315281	0	0.00859827	0.0005	0	0	0	0	0.0597124	0.0046522	0.0005	0.0363359	0.0108423	0.159781	0.0183168	0.0176966	0.227674	0	0	0.0552868	0.00702661	0.0897477	0.0400383	0	0.018473	0	0	0	0.0385172	0	0.00814995	0	0	0	0.0274181	0	0	0	0.0197424	0.0230387	0.00197601	0.00620073	0.00998537	0.0124044	0	0.0709018
TCGA-GU-AATO-01A-11R-A39I-07	0.0227383	0	0	0.0369741	0	0	0.0186921	0	0	0.00292502	0.0014084	0.0420624	0.00542092	0	0.0212991	0.0568068	0.374569	0.00509293	0.00363103	0.0499373	0.0113839	0	0.0642732	0	0.0699699	0	0.0002	0.0002	0	0	0	0.033618	0	0	0	0	0.0399071	0.0224494	0	0.0035296	0.0183172	0.00697009	0.00924208	0.0172474	0.00460691	0.00330557	0.00186317	0	0.033608
TCGA-GU-AATP-01A-11R-A39I-07	0.0277718	0	0	0.0154904	0	0	0.011857	0	0	0.0219267	0	0.041337	0	0	0	0.108304	0.182665	0.0447635	0.0292146	0.111366	0	0	0	0.0203103	0.0902649	0	0	0.0417941	0	0	0	0.0106865	0	0.0090728	0	0.0002	0	0.0004	0	0.0063057	0.0033968	0.0150791	0	0.0221215	0.0130732	0.0884388	0.0212935	0	0.0327282
TCGA-GU-AATQ-01A-11R-A39I-07	0.00682918	0	0.0194131	0.013023	0	0	0	0.0340637	0	0.00384399	0	0	0	0	0	0	0.128604	0.0864129	0.0031163	0.0675259	0.00623318	0.00560009	0.0944271	0.0179619	0.0406542	0.299763	0	0.00663942	0	0	0	0.022296	0	0	0	0	0	0.00540218	0	0.00545338	0	0.00392675	0.0292276	0.0165113	0	0.0443851	0	0	0.0315436
TCGA-GV-A3JV-01A-11R-A220-07	0.0123554	0	0	0.0251841	0	0	0.0054548	0.00610825	0	0	0	0.225974	0	0	0	0.0303516	0.0580566	0	0.025992	0.137676	0.0008	0	0	0.00423098	0.067947	0.0685806	0	0.035264	0	0	0	0.00429007	0	0.0018145	0	0	0.0382392	0.0363826	0	0	0	0.0379916	0.017969	0.00667417	0	0.0810783	0.0156515	0	0.0281328
TCGA-GV-A3JW-01A-11R-A20F-07	0.00207718	0	0.0473176	0	0	0	0.00881481	0.00787818	0	0.0192872	0	0.0403794	0.00211374	0	0	0.0202247	0.187835	0	0.0234557	0.269091	0	0	0	0.041553	0	0.13958	0	0.0179685	0	0	0	0.0004	0	0.00517472	0	0.00297392	0	0.0099004	0	0.00172287	0.0194915	0.0274718	0.0149918	0.00431167	0	0.0501623	0	0	0.0325918
TCGA-GV-A3JX-01A-11R-A20F-07	0.0157396	0.0651456	0	0.0426561	0	0	0.00699224	0	0	0.00119833	0	0.0045085	0	0	0	0.0588712	0.26385	0.0350385	0.0144746	0.0397955	0.00117381	0.014131	0.0051788	0.0946317	0.0762192	0	0	0.0212429	0	0	0	0.0228271	0	0	0	0	0.00790528	0.0007	0	0.0172006	0.0244572	0.0229754	0.0372028	0.0267012	0.0146027	0.0208123	0.0122356	0	0.017424
TCGA-GV-A3JZ-01A-11R-A21D-07	0.00471703	0	0	0.00207704	0	0	0	0	0	0.00516211	0	0.0277702	0	0.00257284	0	0.0461465	0.149083	0.033713	0.00798692	0.10943	0	0	0.0984133	0.0262892	0.132197	0	0	0.0255497	0	0	0	0.0009	0	0.0125691	0	0.0008	0.0250879	0.00850324	0	0.00114897	0	0.0690704	0.0241878	0	0	0.0859194	0.00976888	0	0.0639484
TCGA-GV-A3QF-01A-31R-A22U-07	0	0	0	0	0	0	0.00145335	0.0269856	0	0.0115218	0	0.130292	0	0	0	0.0713859	0.282241	0	0.00400535	0.171982	0	0	0.044487	0	0.0273399	0.0826197	0	0.00253343	0	0	0	0	0	0.00549896	0.00544287	0	0	0.0056621	0	0.0007	0	0.0250218	0.00769166	0	0	0.047262	0.00393316	0	0.0227621
TCGA-GV-A3QG-01A-11R-A220-07	0.0345682	0	0	0.0447656	0	0	0.00741047	0	0	0	0	0.0841817	0.00614711	0	0	0.0921059	0.080648	0.0608592	0.00603602	0	0.00490699	0.0206547	0	0.0489193	0.079406	0.0300305	0	0.045376	0	0	0	0.0168501	0	0.001	0	0	0.0796417	0.0112175	0.0333688	0	0	0.0356104	0.0002	0.014156	0.0367957	0.0479621	0	0	0.0493321
TCGA-GV-A3QH-01A-11R-A220-07	0	0	0	0	0	0.0077789	0.0142036	0.00139058	0	0.00237741	0	0.0979934	0	0	0.00846572	0.047259	0.251784	0	0.0287132	0.190719	0	0	0.0639511	0.0269072	0	0.0464967	0.00240592	0.0190916	0	0	0	0.0221035	0	0.0166289	0.0105879	0.00198594	0.0113031	0.00820852	0	0	0.00175491	0.010716	0.0209177	0.00227671	0	0.0270004	0	0	0.0238038
TCGA-GV-A3QI-01A-11R-A220-07	0.00292907	0.0130998	0.164744	0.0289544	0	0	0	0.0288751	0	0.0335748	0.0199382	0	0.0202157	0	0.0335679	0	0.111931	0	0.00878844	0.0957575	0	0	0.0559712	0	0	0.110053	0	0.00352692	0	0	0.0736782	0	0	0.00989224	0	0.00489183	0	0.0234769	0.0318788	0.00720715	0	0.0226442	0.0001	0.00528606	0.00142422	0	0.0220544	0	0.0220093
TCGA-GV-A3QK-01B-11R-A23N-07	0.0154569	0.00426623	0	0.021769	0	0	0.00108552	0.00307886	0	0.0195842	0.00102306	0.125565	0.0004	0	0	0.0252275	0.202913	0	0.00644859	0.236553	0.00287606	0	0.0125826	0	0.0213449	0.114054	0	0.0438755	0	0	0	0.00656762	0	0	0	0	0	0.0168703	0	0.00224381	0.00484664	0.0189009	0	0.00559841	0.028467	0.0103276	0	0	0.0201632
TCGA-GV-A40E-01A-12R-A23N-07	0	0	0	0	0	0	0	0	0	0.0295463	0	0.129847	0.022236	0.00266439	0.00751945	0.0404181	0.116228	0.176715	0	0.0647425	0	0	0.134945	0.0410155	0	0	0	0.0331634	0.0202338	0	0	0.0176385	0.00644435	0	0.00284652	0	0	0	0	0	0	0.0416998	0.0282928	0.00636592	0	0.0246842	0.0290625	0	0
TCGA-GV-A40G-01A-11R-A23N-07	0.00905725	0	0.0256956	0.019006	0	0	0.0175186	0.00685017	0	0.0203579	0	0.0568916	0	0	0	0.117801	0.402963	0	0.0154116	0	0	0	0.0693114	0	0.0338727	0	0	0.0137063	0	0	0	0.031337	0.0006	0.00719855	0	0	0	0.00759601	0	0.00414026	0	0.0414603	0.00889735	0	0	0.0265189	0.0162682	0	0.028275
TCGA-GV-A6ZA-01A-12R-A33J-07	0.0143991	0	0	0.00369185	0	0	0	0	0	0.00814534	0	0.178686	0.00135875	0	0	0	0.0848978	0.0161557	0.0052886	0.369369	0	0	0.0009	0.0227958	0	0.12067	0.0001	0.0117969	0	0	0	0.0107488	0	0.00772993	0	0	0	0.0276938	0	0	0	0.0087924	0.0364202	0	0.0005	0.0291516	0	0	0.0150575
TCGA-H4-A2HO-01A-11R-A180-07	0.00299594	0	0	0	0	0	0	0	0.00251441	0.0106522	0	0.0881577	0.00294744	0.0114817	0.0198181	0.023679	0.080459	0.00373426	0.00387034	0.121826	0	0	0.172699	0.00642058	0.119321	0.0365219	0.00298283	0.0242515	0	0	0	0.0109903	0	0.00793745	0	0.00229388	0.0103097	0.0443267	0	0.00602497	0	0.025118	0.0253918	0.00762336	0.0196854	0.0230924	0	0	0.045523
TCGA-H4-A2HQ-01A-11R-A180-07	0.00483043	0	0	0.0171131	0	0	0	0	0	0.00397915	0	0.290888	0	0.00622004	0.0328247	0.0317989	0.131869	0.116042	0.0007	0.135856	0	0	0	0.0370012	0	0.0246604	0	0.0168354	0	0	0	0	0	0.00570381	0.00295918	0	0	0.0152376	0.00554542	0.00211341	0	0.00330203	0	0	0.0018953	0.0255666	0.0193869	0	0.0261491
TCGA-HQ-A2OE-01A-11R-A206-07	0.00607464	0	0.0243104	0.0002	0	0.0002	0	0	0	0.0131449	0	0.120936	0	0	0.0271408	0	0.225443	0	0.00683893	0.139719	0	0	0.0329057	0.0121749	0.0594404	0.104778	0	0.00465986	0.00794579	0	0	0.00347015	0.0004	0.00815232	0.0025706	0	0	0.0132361	0	0	0	0.0380768	0.00584807	0.064131	0.00557473	0.0244321	0	0	0.0217112
TCGA-HQ-A2OF-01A-11R-A26T-07	0.00639478	0.320253	0.0644638	0	0	0	0	0.00558195	0	0	0	0	0.0274635	0	0	0	0.153612	0	0.0001	0.125505	0	0	0	0	0.113254	0.0124138	0	0.0199594	0	0	0	0.00122998	0	0.0001	0.00215337	0.00238416	0.00296268	0.00495455	0	0.0074331	0	0.0154863	0.00863221	0.0309038	0.00440235	0.0221754	0	0	0.0309564
TCGA-HQ-A5ND-01A-11R-A26T-07	0.0005	0	0	0	0	0	0	0.0931607	0	0.00480576	0	0.220729	0	0	0.0173109	0	0.089186	0	0.00712967	0.126768	0	0	0.0978027	0	0	0.0909985	0.00320905	0.00554086	0.0529007	0	0	0.0416003	0.00452964	0.0130204	0.00314227	0.00795115	0	0.0164314	0	0.0055147	0	0.0151341	0.0371545	0	0	0.0149222	0.00697425	0	0.0178343
TCGA-HQ-A5NE-01A-12R-A28M-07	0.0097421	0	0	0.0004	0	0	0	0	0	0	0	0.0998954	0	0.0112502	0.0146107	0.048688	0.1335	0.0952932	0.0188998	0.0727005	0	0	0.17942	0.00157915	0.0951548	0	0.0008	0.0112898	0.00556808	0	0	0.0151862	0	0.0106038	0.00293659	0	0	0.013698	0	0.00251031	0	0.0288817	0.0160474	0	0.00939958	0.0347469	0.0107116	0	0.0469838
TCGA-K4-A3WS-01A-11R-A22U-07	0.0378301	0	0	0.0176469	0	0	0	0	0	0.00130875	0	0.0388175	0.0267661	0.00316741	0	0	0.145316	0.0454965	0	0.136634	0	0.00341067	0.0407156	0.0329762	0.131665	0.0405761	0	0.0693308	0	0	0	0	0	0.00569001	0	0	0.0325695	0.00881448	0	0	0	0.0152885	0.00972701	0.00167528	0.0206754	0.0391976	0	0	0.0747144
TCGA-K4-A3WU-01B-11R-A23N-07	0.0331438	0	0	0.00805892	0	0	0.00520131	0.0107853	0	0	0	0.0373153	0.0324152	0	0	0.00919506	0.159939	0.0267797	0.0164423	0.163891	0	0	0.0896037	0.0106266	0.0827283	0	0	0.0436523	0	0	0	0.00336916	0	0.00617481	0	0	0.0515163	0.0152395	0.0113499	0.00425679	0.00823694	0.0166667	0.0197287	0.00204521	0.0107472	0.0112729	0	0	0.0822834
TCGA-K4-A3WV-01A-11R-A22U-07	0.0112174	0	0.0050923	0	0	0.0150856	0	0	0	0	0.00540497	0	0	0.0252378	0.00541428	0.0209549	0.219098	0.170718	0	0.0829253	0	0	0	0.0368694	0.10143	0.0661994	0	0.00944184	0	0.0243184	0	0	0	0.0255542	0.00249656	0	0.0223514	0.01489	0.0137142	0.0181596	0	0	0.0134219	0	0	0.00848274	0.00951897	0	0.0403951
TCGA-K4-A3WV-11A-21R-A22U-07	0.00657121	0.001	0.00636905	0.0264221	0	0	0.00599516	0	0	0.00221035	0	0.156714	0	0	0.0154153	0.00869936	0.16957	0	0.0229165	0.228532	0	0	0.00654468	0.00827864	0.0234048	0.0356855	0.0008	0.0205505	0.00118057	0	0	0.0233214	0	0.00837688	0	0.0002	0.0189607	0.0305977	0	0	0	0.00850977	0.0205609	0.0005	0	0.0319661	0.0119755	0	0.0786096
TCGA-K4-A4AB-01B-12R-A28M-07	0.0123241	0	0	0.0247812	0	0	0	0	0	0	0	0.114428	0	0.00502225	0	0.0403175	0.119727	0.0764716	0	0.0994007	0.0100862	0	0.135143	0	0.0895569	0.0214071	0.0007	0.0363135	0	0	0	0.0129395	0	0	0	0	0.0275171	0.0123342	0	0.0119902	0	0.0117856	0.0131352	0.0081764	0	0.0183685	0.00415549	0	0.0849411
TCGA-K4-A4AC-01A-21R-A26T-07	0.0004	0	0.1244	0.0408453	0	0	0	0.015013	0	0.0136841	0	0.0842097	0.0388893	0.0272229	0.0594219	0	0.0188192	0.0995862	0.0120197	0.0270917	0	0.0228278	0.223405	0.0001	0.0194875	0	0	0	0	0	0	0.0199462	0.00566551	0.023529	0	0	0	0	0	0.00729167	0	0.013071	0.015936	0.00601408	0	0	0.0111534	0	0.034695
TCGA-K4-A54R-01A-11R-A26T-07	0.00625279	0	0	0.0109176	0	0	0	0	0	0.0123492	0	0.0882781	0.0421278	0.0249556	0.00235298	0.0137175	0.163445	0.0693691	0.00180903	0.0905713	0	0	0.0133439	0.0556045	0.0408097	0.0335843	0	0.0342866	0.00252311	0	0	0	0	0.0124596	0	0	0	0.0192652	0	0.0031321	0	0.0336683	0.0307837	0.0115899	0.00846868	0.0735215	0	0	0.0443176
TCGA-K4-A54R-11A-11R-A26T-07	0.00283601	0	0.0585965	0.0285297	0	0.0005	0	0	0	0	0	0.153857	0	0	0	0.0464408	0.0651946	0	0.0141931	0.0639588	0.00349335	0	0.0810437	0.003252	0.090362	0	0.0019824	0.0193891	0	0	0	0.0271292	0	0	0	0	0.125568	0.0497843	0	0	0	0.021261	0.0180209	0	0.00288227	0.00152237	0.0167987	0	0.0892775
TCGA-K4-A5RH-01A-11R-A30C-07	0.00531651	0.0004	0	0.050261	0	0.0188168	0	0	0	0	0	0.00875512	0.163414	0.0110447	0.0291234	0.00998946	0.0414885	0.068371	0.00519747	0.0378034	0.0172376	0	0	0	0.0530346	0.0175916	0	0.00675237	0.00665376	0	0	0	0	0	0	0	0.0531237	0.0249287	0.0128461	0	0	0.0352703	0.0757565	0	0.0378035	0.0825269	0.0444765	0	0.0347052
TCGA-K4-A5RI-01A-11R-A28M-07	0	0	0.130754	0.0212769	0	0	0	0.00100268	0	0.0165065	0	0	0.0345784	0.0223387	0.041488	0.0332997	0.10002	0.0446469	0	0.0839888	0.00573593	0.0012763	0.0968623	0.017082	0.0238709	0.146405	0	0.0196122	0	0	0	0.00789268	0.00183625	0	0	0	0.0339612	0.0007	0	0.00657216	0	0.00537457	0.0163962	0.00250309	0	0	0	0	0.0703556
TCGA-K4-A5RI-11A-11R-A28M-07	0.00626099	0	0	0.060307	0	0.00199474	0	0	0	0	0	0	0.0326169	0	0	0.0327945	0.0729987	0.0747834	0.0199804	0.0929473	0	0	0.0525972	0	0.0959119	0.0769693	0	0.0371878	0	0	0	0	0	0.00594309	0	0.00553039	0.0442045	0.0396711	0	0	0	0.00531419	0.0438489	0	0.0278982	0.0186282	0.0180438	0	0.104095
TCGA-K4-A5RJ-01A-11R-A28M-07	0.023628	0.00454666	0	0.100056	0.0568528	0	0	0.00345656	0	0.0477861	0	0	0.106148	0.0121061	0.0269718	0	0.0148953	0.0008	0.0374472	0	0.0180266	0.0243006	0	0.0419061	0	0.00107931	0	0	0.0204524	0	0	0.0109688	0	0.00732176	0	0.0134602	0.0623466	0.0052023	0	0.00217271	0.0215639	0	0.106725	0.0002	0.0657313	0.104672	0	0	0
TCGA-K4-A6FZ-01A-11R-A31N-07	0.0046588	0.00457942	0	0.0129815	0	0	0	0.0203989	0	0.0305842	0.0141199	0.0987168	0.0546452	0	0.0673754	0.057483	0.108587	0.0856118	0.0186016	0.0613805	0	0	0.154447	0.0378919	0	0	0.0005	0.00872083	0.00768528	0	0	0.00736927	0	0.016237	0	0	0	0.0159498	0	0	0.0165867	0.0203897	0.0272181	0	0.00874834	0	0.0271481	0	0.00623444
TCGA-K4-A6MB-01A-11R-A31N-07	0.0041943	0	0	0	0	0	0	0	0	0.0005	0	0.073974	0.025935	0.00336613	0	0	0.152357	0.0142747	0.0158837	0.224845	0	0	0.0606682	0.0278563	0.115116	0.0145835	0.00250518	0.0425883	0	0	0	0.00890063	0	0.0120101	0.0062068	0.00186654	0.00149176	0.0248476	0	0	0	0.0209276	0.0124273	0.00626718	0.0134683	0.0397147	0	0	0.0640965
TCGA-K4-A83P-01A-11R-A352-07	0.0331892	0	0	0.0373062	0	0	0.00276082	0	0	0	0	0.0840948	0.016408	0	0	0.0262985	0.102609	0.0225002	0.0114332	0.0828404	0.00953107	0.0129103	0.0641644	0	0.0746621	0.0430375	0	0.0558712	0	0	0	0.0137574	0	0	0	0	0.0476895	0.0186206	0.00345381	0.00144602	0	0.0203604	0.0151411	0.00571733	0.0252794	0.0615585	0	0	0.045873
TCGA-K4-AAQO-01A-11R-A38B-07	0.0123899	0	0	0.0289639	0	0	0.0005	0	0	0.00291298	0	0.0344083	0.0503677	0	0	0	0.178038	0.0289643	0.00644111	0.148228	0.00336381	0	0.0698017	0.0326097	0.0914247	0	0	0.0516416	0	0	0	0.0498818	0	0	0	0.00132104	0.00328888	0.0182531	0	0	0	0.0154774	0.0225998	0.00385829	0.00872932	0.0400537	0	0	0.0848626
TCGA-KQ-A41N-01A-11R-A33J-07	0.00401841	0.0004	0	0	0	0	0.0007	0	0	0.0008	0	0.14658	0.00659245	0	0	0.0190881	0.0678783	0	0.00933197	0.306587	0.0040261	0	0	0	0.0479232	0.0415201	0	0.0620948	0	0	0.0530141	0.0154619	0	0	0.00313266	0	0	0.027362	0	0	0	0.0334775	0.0134238	0.038525	0	0.0351335	0	0	0.0457545
TCGA-KQ-A41O-01A-12R-A352-07	0	0.111966	0.159959	0	0	0.00880173	0	0.0055327	0	0	0	0.251425	0.00842417	0	0.00455892	0	0.0658806	0	0.0122438	0.218765	0	0	0	0.00772891	0.0181367	0	0	0.0120008	0	0	0.0172653	0.00699549	0	0.00583544	0.00253013	0.00120511	0	0.0156949	0	0	0	0.00627396	0.0007	0.0135157	0.0007	0	0.0036626	0	0.0228657
TCGA-KQ-A41P-01A-12R-A33J-07	0.00582719	0	0	0.0111927	0	0	0	0	0	0.00177298	0	0.0220702	0.00861313	0.0157596	0.0233443	0.106674	0.16501	0.0411828	0.00629718	0.160718	0	0	0.0875197	0	0.0620141	0	0.0012594	0.0514364	0	0	0	0.0309227	0	0.00360285	0	0	0	0.0212079	0	0.0003	0	0.010854	0.0146214	0.00411645	0	0.0588842	0	0	0.0495453
TCGA-KQ-A41Q-01A-11R-A33J-07	0.00425203	0	0	0	0	0.0004	0	0.00906471	0	0.00137563	0	0.0279948	0	0.00831446	0	0.0143917	0.226575	0.0506446	0.0008	0.225117	0	0	0.0722176	0.00340805	0.0477157	0.0233745	0	0.0449644	0	0	0	0	0.0006	0.0135638	0.00127882	0	0.0008	0.0222561	0.015561	0.00186877	0	0.0355403	0.00411489	0.0008	0.011798	0.0604159	0	0	0.0436286
TCGA-KQ-A41R-01A-21R-A352-07	0.00600912	0	0.0228491	0	0	0.00124621	0	0	0	0.00278305	0	0.122721	0	0.00430096	0	0.0502758	0.263354	0	0.0132196	0.310409	0	0	0	0.0527246	0	0	0	0.0113013	0	0	0	0.0156745	0	0.00458875	0.00295154	0	0	0.0188264	0	0	0	0	0.0125534	0	0.0003	0.0340505	0.0060732	0	0.0309632
TCGA-KQ-A41S-01A-12R-A33J-07	0.0147208	0	0	0.047835	0	0	0.0149353	0	0	0	0.00139057	0.0252796	0.0044033	0	0	0.065763	0.178433	0	0.0222984	0.072708	0	0	0.0756501	0.0174121	0.137614	0	0.0032933	0.0622082	0	0	0	0.0210054	0	0	0	0.00377139	0.00470386	0.0401356	0	0.00445638	0.0115141	0.0337713	0.0359247	0.00832205	0.00704922	0.0290176	0.0169849	0	0.0361944
TCGA-LC-A66R-01A-41R-A30C-07	0.023146	0	0	0.0193086	0	0	0	0.0487843	0	0.0199588	0	0.113706	0	0.00746755	0.0383169	0.0461848	0.110309	0.102138	0	0.0352792	0.00471303	0	0.0322286	0.0126347	0.0542438	0.0588408	0	0.00772515	0.00786224	0	0	0.0273493	0	0	0	0	0	0.0178571	0	0.00707885	0	0.0503099	0.0365557	0.00144378	0.00705909	0.0345209	0.0275907	0	0.0200731
TCGA-LT-A5Z6-01A-11R-A28M-07	0.00632064	0.0005	0	0.00308923	0	0	0.01056	0.00948241	0.0001	0.0197476	0	0.0253018	0.0119161	0	0	0	0.265385	0	0.00121205	0.261178	0.0002	0	0.0652055	0.0457849	0	0.0295074	0	0.00521472	0	0	0	0.0136488	0	0	0	0.0004	0	0.0129712	0.0112228	0	0.0674064	0.00852761	0.00207223	0.0410083	0.0144681	0.0251192	0	0	0.0181754
TCGA-LT-A8JT-01A-11R-A36F-07	0.00751496	0	0	0.0187691	0	0	0	0.0004	0	0.00520459	0	0.170672	0.0130271	0.0006	0	0.0661546	0.105279	0	0.0165071	0.298017	0	0	0	0.0128853	0.0282115	0.0674886	0.0003	0.0722689	0	0	0	0	0	0.00109177	0	0	0	0.0128011	0	0	0	0.0214591	0	0.0117786	0.00341401	0.00241381	0	0	0.0447316
TCGA-MV-A51V-01A-11R-A26T-07	0.00524072	0.0157161	0	0.0133149	0	0	0.00968371	0.0184904	0	0	0	0.0670387	0	0	0.00452555	0.116136	0.139711	0	0.0177746	0.188898	0	0	0.083709	0.00110424	0.118908	0	0.0002	0.0100978	0	0	0	0.00161286	0	0.00534643	0	0.00177115	0	0.0119558	0	0	0	0.0264313	0.0190387	0.00614304	0	0.0368388	0.00301371	0	0.0515419
TCGA-PQ-A6FI-01A-11R-A31N-07	0.00295677	0	0	0.00872459	0	0.00175813	0	0.01926	0	0.021937	0	0.0225635	0	0.0256927	0.110404	0	0.00702338	0.235344	0	0.16374	0	0	0.04971	0.0001	0	0.0492939	0	0.0123323	0.0750636	0	0	0.0419802	0.0001	0.0233627	0	0	0	0.00395661	0	0	0	0.00267716	0.0081562	0	0.00392845	0.00574033	0.0177514	0	0.0230302
TCGA-PQ-A6FN-01A-11R-A31N-07	0.00425992	0	0.0761599	0.00824288	0	0.0004	0	0	0	0.00608056	0	0.0343565	0.0394896	0.0306357	0.0282091	0.025595	0.0538067	0.178989	0.00754607	0.197563	0	0.0102767	0	0	0.0371979	0.0141447	0	0.0189095	0.0617283	0	0	0	0	0.0348643	0.0006	0	0.0139115	0.0135427	0	0.0133861	0.00982431	0.0126651	0	0	0	0	0	0	0.0621039
TCGA-R3-A69X-01A-22R-A30C-07	0.0160536	0	0	0.0289473	0	0	0.0003	0	0	0.0175325	0	0.0997149	0.0409009	0.00218222	0	0.0525473	0.185266	0.00712665	0	0.150661	0.00146317	0	0	0.0311131	0.0402737	0.0579372	0.0002	0.0300364	0	0	0	0.0340847	0	0	0	0	0	0.0164599	0	0.00117973	0	0.0138872	0.0210539	0.00775679	0	0.0843584	0	0	0.0363835
TCGA-S5-A6DX-01A-11R-A31N-07	0.0184919	0	0	0.011859	0	0	0.0102055	0	0	0.0122483	0	0.0657093	0	0	0	0.00478535	0.251994	0.0277408	0.00511801	0.094745	0.00831561	0	0	0.024693	0.0433753	0	0	0.00966883	0	0	0	0.040082	0	0	0	0	0	0.044198	0	0.00601143	0	0.00942933	0.0418813	0.0740161	0.0296912	0.0500798	0.0401476	0	0.0377294
TCGA-S5-AA26-01A-11R-A38B-07	0.00354028	0	0.235216	0.0106715	0	0	0.00116817	0	0	0.00842642	0	0.158319	0	0	0	0.0130294	0.108348	0	0.0205941	0.122521	0	0	0.0326493	0	0.0543248	0	0	0.015045	0	0	0	0.0196067	0	0.00951596	0	0	0	0.0316787	0	0.0009	0	0.0404822	0.0145098	0	0	0.0174327	0.0404594	0	0.0311138
TCGA-SY-A9G0-01A-12R-A38B-07	0.0347742	0	0	0.00123423	0	0	0.0013341	0.0126723	0	0	0	0.0801588	0.0279334	0	0	0.0134936	0.103945	0.019512	0.0143734	0.100315	0.00768818	0	0	0	0.121185	0.0864986	0	0.0304214	0	0	0	0	0	0	0	0	0.081443	0.00859489	0.0166989	0	0.0230403	0.0137584	0	0.0005	0.00282443	0.0454557	0.0204208	0	0.117577
TCGA-SY-A9G5-01A-11R-A38B-07	0.00703828	0	0	0.0254758	0	0.0003	0	0	0	0.00707399	0	0.0436919	0.0185688	0.0286271	0	0.0556704	0.144567	0.142866	0.00607522	0.0564494	0	0	0.092652	0.00995813	0.124021	0	0	0.0160489	0	0	0	0.0271455	0	0.0059931	0	0	0	0.0262345	0	0.00186287	0	0.0141827	0.0307113	0.0005	0.00358078	0.0452807	0.00726322	0	0.0331806
TCGA-UY-A78K-01A-11R-A33J-07	0.0282043	0	0	0.0388184	0	0	0.0184299	0.00426011	0	0.00268282	0	0.075858	0.0005	0	0.0233935	0.0240431	0.221741	0	0.0120013	0.158886	0.00707936	0.00353319	0.0522357	0.0137208	0.027045	0	0	0.001	0	0	0	0.0351598	0	0	0	0	0	0.0611101	0	0	0	0.00801849	0.018511	0.0368831	0.0127277	0.0174836	0.00442913	0	0.0415684
TCGA-UY-A78L-01A-12R-A33J-07	0.0062521	0	0	0.0232931	0	0	0	0	0	0.0269914	0	0	0	0.0106102	0	0.0449959	0.25408	0.10303	0	0.115648	0	0	0.029612	0.0369782	0.0312121	0	0	0.0120036	0	0	0	0.00350178	0	0.0158398	0	0	0.0585679	0.0220945	0	0.0152638	0	0.0284899	0.0273705	0.0256568	0.00778846	0.0381046	0.0017143	0	0.0381014
TCGA-UY-A78M-01A-21R-A352-07	0.00179749	0	0	0	0	0	0	0.00522838	0	0.00350658	0.00463119	0.109949	0.0189806	0.0060317	0	0.0140202	0.187008	0.0108475	0.00367558	0.281888	0	0	0.00778161	0.0238061	0.0408843	0	0	0.0270084	0	0	0	0	0	0.00658812	0.00298496	0	0.0079837	0.0290102	0	0.0009	0.0282614	0.0150695	0.01562	0.00156855	0	0.0845569	0.0166568	0	0.0336173
TCGA-UY-A78N-01A-12R-A33J-07	0.0007	0	0.035892	0	0	0.0149421	0	0.0008	0	0.00138441	0	0.0746793	0.0210301	0	0.00878214	0	0.0810818	0.02069	0.018332	0.318781	0	0	0.00256137	0.00708439	0.00791712	0.044932	0	0.0875512	0	0	0	0	0	0.018865	0.0024535	0.00112434	0.0276413	0.0268995	0	0	0	0.0280171	0.0105081	0	0.0113558	0	0	0	0.10763
TCGA-UY-A78O-01A-12R-A33J-07	0.012666	0.0294095	0	0.0004	0	0	0.00123813	0	0	0	0	0.107874	0.0407163	0	0	0.0303776	0.173302	0.00315333	0.0130809	0.347161	0.0009	0	0.0139894	0.0138918	0.0109749	0.0118026	0	0.042434	0	0	0	0.0149015	0	0.0005	0	0	0	0.0192866	0	0	0	0.0078766	0.00473462	0.0126212	0.00403106	0.0255928	0	0	0.039086
TCGA-UY-A78P-01A-12R-A36F-07	0.00856825	0	0	0.0284076	0	0	0	0.0018104	0	0	0	0.0724832	0	0	0.00497212	0.050603	0.149626	0.122516	0.0104309	0.108003	0	0.0123915	0.174935	0	0.0705045	0	0.0003	0.00987229	0	0	0	0.037505	0.00536709	0	0	0	0	0	0	0.00315707	0	0.00708956	0.0394297	0	0.0164658	0.00866567	0.00224042	0	0.0344943
TCGA-UY-A8OB-01A-12R-A42T-07	0	0	0	0.0288646	0	0	0	0	0	0.0196809	0	0.121236	0.0378356	0.0266842	0.0090899	0.0155196	0.111558	0.159336	0.00522977	0.00994649	0	0	0.128721	0.0132972	0	0	0	0.0172497	0.0362424	0	0	0.0288173	0	0.0147206	0	0	0	0.0446995	0	0.00917377	0.0157285	0.0294721	0.0251633	0.0131128	0.0225297	0.0339172	0	0	0
TCGA-UY-A8OC-01A-11R-A36F-07	0.00529409	0	0	0.00568434	0	0	0	0	0	0	0	0.127196	0.0217176	0.0108096	0	0.0226578	0.10005	0.0851608	0.00849302	0.0953117	0	0	0.0854816	0.012206	0.0680592	0.0479967	0	0.0590624	0	0	0	0	0	0.00753866	0.00655252	0	0.0217043	0.0279491	0	0.00928298	0	0.0328776	0.0184677	0	0.0002	0.0107955	0.0418254	0	0.0668297
TCGA-UY-A8OD-01A-11R-A36F-07	0.0344863	0	0	0.0170492	0	0	0.0003	0	0	0.0280264	0	0.0270218	0.039072	0	0	0.026212	0.124496	0.0474016	0.0153516	0.130816	0.00789806	0	0.0782086	0	0.11498	0.0177893	0	0.0721318	0	0	0	0	0	0	0	0	0.0221206	0.0163873	0.0111231	0	0	0.00801063	0.0127843	0.0145799	0.0220128	0.0249093	0	0	0.0729258
TCGA-UY-A9PA-01A-11R-A38B-07	0	0	0	0.0304645	0	0	0	0	0	0	0	0.177052	0	0	0.0492992	0.0305546	0.0913586	0.120385	0.0154185	0.147534	0	0	0.166326	0.0353883	0	0	0	0.0120624	0	0	0	0.0184888	0	0.0117451	0	0	0	0.0104	0	0.0009	0	0.0231982	0.0376119	0	0.0004	0	0.0193296	0	0.0006
TCGA-UY-A9PB-01A-11R-A38B-07	0	0	0	0.0571062	0	0.0002	0	0	0	0	0.00244608	0.10343	0.0708076	0	0.00416894	0	0.0733239	0.160326	0	0.0127199	0	0.0173865	0.121529	0	0.104801	0	0	0.00368418	0	0	0	0.00178181	0	0.0226862	0	0.0025441	0.0593451	0.00632574	0	0.00333285	0	0.0187848	0.0312078	0.0031226	0.0121365	0.0152434	0.00805602	0	0.0543801
TCGA-UY-A9PD-01A-11R-A38B-07	0	0	0	0.00755564	0	0.0027578	0	0	0	0.0114629	0	0.107837	0.024274	0.00226123	0	0	0.120068	0.0132462	0.00482402	0.283724	0	0	0.00353469	0	0.157626	0.0285767	0.0002	0.0362741	0	0	0	0.0009	0	0.00678156	0.00455265	0.00158721	0.0155624	0.0187209	0	0	0	0.00950901	0.00164404	0.00687358	0.0106899	0.0284978	0	0	0.0688394
TCGA-UY-A9PE-01A-11R-A38B-07	0.0146899	0	0	0	0	0.00373983	0	0	0	0.00605902	0	0.0413707	0.00454295	0.00765606	0	0	0.155784	0.037887	0.0108517	0.163802	0	0	0.0871006	0.0376992	0.123077	0	0	0.0442008	0.0101299	0	0	0.00419023	0	0.0253247	0.00385857	0	0	0.0289844	0	0	0	0.0318559	0.0159753	0.019866	0.00530416	0.0301194	0	0	0.0543193
TCGA-UY-A9PF-01A-11R-A38B-07	0.00582645	0	0	0	0	0.0047532	0.00229928	0.00379851	0	0	0	0.15016	0	0	0	0.0578551	0.0957967	0	0.00759067	0.202407	0	0	0.0236276	0.0349448	0.0608128	0.0382306	0.0003	0.0462567	0	0	0	0.0001	0	0.0033434	0	0	0.04519	0.02846	0.013303	0	0	0.0322009	0.00643825	0.00986044	0.00342481	0.0303294	0	0	0.0594454
TCGA-UY-A9PH-01A-11R-A38B-07	0.00481956	0	0	0.019449	0	0.0148807	0.00960757	0	0	0.0200827	0.0102595	0.0857644	0	0	0	0.0266958	0.136248	0.0411122	0.0171602	0.221393	0	0	0.0261966	0.0372	0.0526911	0.0208383	0.0006	0.0431454	0	0	0	0.0341964	0	0	0	0	0	0.0334764	0	0	0	0.0114149	0.053285	0.00389631	0.0139671	0.00955085	0	0	0.0322246
TCGA-XF-A8HB-01A-11R-A36F-07	0.0001	0.00326733	0.183863	0.0327024	0	0.0006	0	0	0	0.0190838	0	0	0.0120961	0	0.00869767	0.0628583	0.0992055	0.123585	0.0143693	0.210078	0.00444435	0	0	0.0164388	0.0143193	0.0492322	0	0.00532845	0.0211408	0	0	0	0	0	0	0	0	0.0245201	0.00680992	0	0.0367676	0.008348	0.00511453	0	0	0	0.0117699	0	0.0208172
TCGA-XF-A8HC-01A-11R-A36F-07	0.0090032	0.00573015	0.0328212	0	0	0.00213668	0.00167746	0.00541385	0	0.00926501	0	0.161343	0	0	0.0428337	0.048268	0.263946	0	0.0128273	0.148194	0	0	0.0949191	0	0.0487495	0.0105696	0	0	0	0	0	0.0112534	0	0.00793628	0.00126435	0	0	0.0209201	0	0	0	0.02681	0.00712114	0	0	0.0006	0.00726299	0	0.00643734
TCGA-XF-A8HD-01A-11R-A36F-07	0.0042735	0	0	0.0565691	0	0.0056141	0	0	0	0	0	0.124117	0	0.012749	0	0.0808555	0.0800509	0.0334602	0.0175137	0.0668189	0.0009	0	0.103471	0.0467099	0.108306	0	0	0.0307821	0	0	0	0.0215115	0	0.00160502	0	0	0	0.0135599	0	0	0	0.0171318	0.0463085	0.0172187	0.0191837	0.0537173	0	0	0.0240902
TCGA-XF-A8HE-01A-11R-A36F-07	0.0473137	0	0	0.0104916	0	0	0	0.0340599	0	0.0285432	0	0	0	0.0374381	0.024181	0.00842996	0.113589	0.194615	0.0128412	0.115529	0	0.0140239	0.0175331	0.0131164	0.0518903	0.0449705	0	0.0155606	0.0162013	0	0	0.0001	0.00564816	0.0286129	0.0009	0	0	0	0	0.0140841	0	0.0194683	0.0322325	0	0.00512127	0	0	0	0.0571891
TCGA-XF-A8HF-01A-11R-A36F-07	0.0003	0	0.00404127	0.028167	0	0	0	0	0	0	0.00708462	0.104224	0	0.0163371	0.00263298	0	0.160675	0	0.0137833	0.231851	0	0	0	0.0361455	0.059651	0.0513713	0	0.0339472	0	0	0	0	0	0.00918072	0	0	0.0254124	0.0393014	0	0.00263344	0	0	0.00758808	0.00923725	0.0210083	0.0257394	0.0163542	0	0.0754848
TCGA-XF-A8HG-01A-11R-A36F-07	0	0	0	0	0	0.00481135	0	0.0146875	0	0.0232119	0	0.160308	0	0.00693522	0	0	0.108122	0	0.0145866	0.352285	0	0	0	0.0136777	0.0131206	0.0830036	0	0.0364972	0	0	0	0	0	0.00918196	0.012137	0	0.0009	0.0363556	0	0	0	0.0273121	0	0	0.00415121	0.0397459	0	0	0.0121249
TCGA-XF-A8HH-01A-11R-A38B-07	0.0225161	0.0005	0	0.0228709	0	0	0.0191892	0.0003	0	0	0	0.0532538	0.034607	0	0	0	0.2662	0.00636494	0.00614104	0.144166	0.00316078	0	0	0.0361282	0.0674881	0.0152228	0.0008	0.0540262	0.0437509	0	0	0.00807936	0	0	0	0	0.0184158	0.00943872	0.00971634	0.00377019	0.0135051	0.0197734	0	0.00452483	0.0180114	0.04056	0	0	0.0429332
TCGA-XF-A8HI-01A-11R-A38B-07	0.00403339	0	0	0.0006	0	0	0	0.0139565	0	0.00243543	0	0.194955	0	0	0	0.0642053	0.136736	0	0.00600106	0.230657	0	0	0.0307802	0.00360379	0	0.073004	0	0.0661185	0	0	0	0.011965	0	0.00446409	0.0001	0	0	0.0165177	0	0	0	0.0236929	0.00862047	0.00871081	0	0.0405792	0	0	0.0326243
TCGA-XF-A9SH-01A-11R-A39I-07	0	0	0.0125001	0.0238356	0	0.0007	0.00406566	0.00781087	0	0.00786605	0	0.18909	0.00179552	0.0008	0	0	0.125674	0	0.0112882	0.142977	0	0	0.132835	0.00334689	0.0324099	0.0573748	0.00162349	0.042129	0	0	0	0.00476531	0	0.0137178	0	0	0	0.0403595	0	0	0	0.0252468	0.0193563	0	0.00361171	0.0495551	0	0	0.025536
TCGA-XF-A9SI-01A-11R-A39I-07	0.0170658	0	0	0.0587795	0	0	0	0	0	0	0	0.0299492	0.0640236	0.0160155	0.00560831	0.0397293	0.115535	0.0657531	0.0136065	0.0546687	0.0197098	0	0.0009	0	0.187295	0.0295302	0	0	0	0	0	0.00688576	0	0	0	0	0.0349193	0.0232622	0.0255604	0.0134101	0	0	0.0327549	0.00258158	0.0293243	0.0172052	0	0	0.0527251
TCGA-XF-A9SJ-01A-11R-A39I-07	0.00799925	0	0	0.0156895	0	0	0	0	0	0.033437	0	0.00456822	0	0.00838405	0.00583126	0.0724475	0.192544	0.0112791	0.00592525	0.154794	0	0	0.00482078	0.0649287	0.0428674	0	0	0.0249159	0	0	0	0.0215736	0	0.00766812	0	0	0.0071961	0.014054	0	0.00728786	0.027379	0.0343761	0.0241554	0.0401692	0.00801825	0.106281	0	0	0.0393011
TCGA-XF-A9SK-01A-11R-A42T-07	0.0141893	0	0	0.0495613	0	0	0	0	0	0.00847529	0	0.0921867	0.02358	0	0.0112271	0.0415149	0.226977	0.0742773	0.0140295	0.0192089	0	0	0.0592883	0.0155368	0.076797	0	0	0.0363734	0	0	0	0.0439189	0	0.00944597	0	0	0	0.0394498	0	0.00972139	0	0.00235644	0.0259878	0.0102201	0.00741644	0.0212677	0.00527493	0	0.039335
TCGA-XF-A9SL-01A-11R-A39I-07	0.00159875	0	0	0.0298364	0	0	0.0117169	0	0	0	0	0.0582149	0.0403026	0	0	0.0384806	0.129365	0.0525155	0.0126726	0.0897914	0.0006	0	0.0571513	0	0.148419	0	0.00243666	0.0476895	0	0	0	0.0290743	0	0.00396456	0	0.00561122	0.030787	0.0364206	0	0	0	0.0197575	0.0327129	0.00386956	0.0100951	0.0329712	0	0	0.0591381
TCGA-XF-A9SM-01A-11R-A42T-07	0.00832038	0	0	0.0684705	0	0.0008	0	0.0001	0	0.00172052	0	0.0300886	0.0457174	0.00825513	0	0.0191752	0.159321	0.128561	0	0.0376202	0	0.035939	0.098493	0.0277032	0.0750187	0.0161136	0	0.00782098	0	0	0	0.0261267	0	0.0132207	0	0	0	0.00446852	0	0.00790984	0	0.0157138	0.0553433	0	0.0310604	0.00142422	0.00167516	0	0.0343887
TCGA-XF-A9SP-01A-11R-A39I-07	0	0	0	0.00630395	0	0	0	0	0	0	0	0.0510677	0.0317808	0.00518036	0	0.0410045	0.117499	0.068479	0.0155865	0.112761	0	0	0.0634932	0.0199593	0.0732397	0.0372436	0.0001	0.0452791	0	0	0	0.0422425	0	0.0158168	0.001	0.00237739	0.0286451	0.032717	0	0	0	0.0170517	0.0186103	0.00504989	0.00474968	0.0795906	0.00759829	0	0.0424201
TCGA-XF-A9ST-01A-11R-A42T-07	0	0	0.0329939	0	0.0838576	0	0	0.0007	0	0.00276892	0	0.0893854	0.00211336	0	0	0.0147221	0.0762203	0	0.0171008	0.00895122	0	0	0	0.180797	0.166318	0	0.0008	0.0483989	0	0	0	0.00216631	0	0.0283779	0.0157345	0	0	0.0103409	0	0.00687907	0	0.022878	0.0623183	0.00221354	0	0.0210379	0.00988389	0	0.0481278
TCGA-XF-A9SU-01A-31R-A39I-07	0	0	0	0.00512181	0	0	0	0	0	0.00659429	0	0.143867	0.0337017	0	0	0.00870569	0.164157	0.0173488	0.020103	0.149936	0	0	0.0830459	0.0002	0.0678773	0	0	0.070375	0	0	0	0.0346389	0	0.0035499	0.003715	0	0	0.0304173	0	0	0	0.0249108	0.00353637	0.0162389	0.0229302	0.0216394	0.019082	0	0.0444502
TCGA-XF-A9SV-01A-21R-A42T-07	0.0117268	0	0	0.0114746	0	0	0	0	0	0	0	0.0646714	0.0136892	0	0.00407683	0.026536	0.180118	0	0.0068228	0.222307	0	0	0.0363188	0.0331831	0.0894471	0.0277204	0	0.0300128	0	0	0	0	0	0.00909166	0	0	0	0.0302485	0	0	0	0.0443224	0	0.0170373	0.00179044	0.0373199	0.00106692	0	0.076349
TCGA-XF-A9SW-01A-11R-A42T-07	0.0125499	0	0	0.0272542	0	0	0	0	0	0.0149462	0	0	0.0323542	0.00328519	0	0.0475566	0.0850567	0.0713114	0.0108534	0.108978	0	0	0.00150441	0	0.109203	0.0571686	0.00120351	0.0455427	0	0	0	0	0	0	0	0.00573364	0.0511568	0.0330104	0.017677	0	0.0152863	0.0199077	0.027643	0.00359657	0.00688476	0.0781929	0	0	0.104267
TCGA-XF-A9SX-01A-21R-A39I-07	0	0	0	0.0282221	0	0.0247922	0	0	0	0.00415349	0	0.0732232	0.0288052	0	0	0.0493208	0.162811	0.0952581	0.0141511	0.0452796	0	0	0.0617159	0.0009	0.0917902	0	0	0.0125287	0	0	0	0.0253427	0	0.0159961	0	0	0.00164599	0.0281518	0	0	0	0.0343415	0.0194263	0.0455984	0.0302588	0.0481989	0.00598982	0	0.0462848
TCGA-XF-A9SY-01A-21R-A42T-07	0.00474644	0	0	0.0602082	0	0.00538025	0	0	0	0.00118876	0.0101481	0	0.12495	0.0212911	0	0	0.0327817	0.191304	0	0.0454635	0.0133779	0.0068457	0.0220962	0	0.156347	0.0417161	0	0	0.0463757	0	0	0	0	0	0	0	0.0457468	0	0	0.0001	0	0.0313354	0.0306286	0	0.0157606	0.00701825	0.0153115	0	0.0499143
TCGA-XF-A9SZ-01A-11R-A39I-07	0.0315604	0	0	0	0	0	0.0005	0	0	0	0	0.0428683	0	0.00156537	0	0.00370518	0.184373	0.0183415	0.0197526	0.172731	0	0	0	0.0277436	0.152339	0	0	0.0515146	0	0	0	0	0	0.0008	0	0	0.00436783	0.0110999	0	0.0006	0.00422368	0.0127397	0.0104925	0.0431696	0.0143283	0.0791579	0.00786297	0	0.0766941
TCGA-XF-A9T0-01A-11R-A39I-07	0.00462947	0	0	0.0179421	0	0	0.0007	0.0356155	0	0.0145222	0	0.0969726	0.0230195	0	0	0	0.121692	0	0.0121019	0.269207	0	0	0.0222296	0.0120921	0.0558892	0.0477154	0	0.0307943	0	0	0	0	0	0.00318711	0.00711333	0	0.0145712	0.00874443	0.0003	0.00217524	0	0.0211754	0	0.0128673	0.0339045	0.0406106	0	0	0.0675038
TCGA-XF-A9T2-01A-11R-A42T-07	0.0200746	0.0003	0.00590419	0.0002	0	0	0	0	0.00259489	0	0	0	0.0364979	0.0239098	0	0.0227313	0.137883	0.0890186	0	0.154658	0	0	0	0	0.194556	0.0129233	0.00275947	0.0337914	0	0	0	0.00558981	0	0.0301663	0.00625223	0	0.0150794	0.0148661	0	0	0	0.0469723	0.0367504	0.00127059	0	0.037046	0	0	0.0429221
TCGA-XF-A9T3-01A-11R-A42T-07	0.00600225	0	0	0.0228439	0	0	0.00130627	0	0	0.00145288	0	0.120205	0.0905077	0	0	0.0595607	0.0874633	0.08344	0.0127058	0.0620863	0	0	0.0446154	0.0295915	0.134941	0	0.001	0.0256245	0	0	0	0.0218037	0	0.00317626	0	0.0120778	0	0.0256627	0	0	0	0	0.02841	0.040479	0.0095387	0	0	0	0.0726126
TCGA-XF-A9T4-01A-11R-A39I-07	0.0140111	0	0	0.0181304	0	0.0015767	0	0	0	0.0163119	0	0.0505975	0.0788884	0.0176292	0.0161796	0.0455957	0.0921629	0.0911636	0.0151285	0.0731134	0.00470243	0	0.126333	0.030851	0.0309569	0.00815754	0.00110191	0.0612666	0.0495526	0	0	0	0	0	0	0	0	0.0296846	0	0	0	0.0671639	0.029019	0	0.0003	0	0.0138682	0	0.0132521
TCGA-XF-A9T5-01A-11R-A42T-07	0.00646537	0	0	0.0887681	0	0	0.00395132	0	0	0.0157327	0	0	0.021423	0	0.0241735	0.0249048	0.16451	0.132029	0	0.0664833	0	0.0097878	0	0.0494868	0.0428005	0.0424154	0	0.0118457	0.0480182	0	0	0.0228047	0	0	0	0.0048311	0.0225044	0.0187655	0	0.0215388	0	0.0106638	0.0516714	0	0.0223843	0.0470734	0	0	0.0181498
TCGA-XF-A9T6-01A-11R-A42T-07	0	0	0	0.0112571	0	0.0002	0.0011249	0	0	0.00532924	0	0.178168	0.052693	0	0	0.157259	0.0788561	0.0795499	0.0109144	0.0265297	0	0.00175799	0	0.0818843	0	0.0929936	0.0005	0.0371409	0.00338298	0	0	0.0458782	0.00240675	0.00506203	0	0.00192219	0.00377406	0.00258143	0	0	0	0.00219571	0.0206876	0.0476534	0.00460797	0.00903893	0	0	0.0298933
TCGA-XF-A9T8-01A-11R-A39I-07	0.0324025	0	0	0.0361894	0	0	0	0.0475168	0	0.0112446	0	0	0	0.0326254	0.0169336	0.0499258	0.113606	0.122967	0.0142199	0.048265	0	0	0	0	0.111683	0.0858193	0	0	0	0	0	0	0	0.0137676	0	0	0.0004	0.0267985	0	0.0152354	0	0.0190142	0.0523602	0	0.0287672	0	0.0320229	0	0.060329
TCGA-XF-AAME-01A-12R-A42T-07	0.0288624	0	0	0.0298502	0	0	0	0.0137113	0	0.0085885	0	0	0.0460176	0.00324311	0	0.00771237	0.0810134	0.10443	0.0107023	0.0461981	0.00112336	0	0.00607246	0	0.171096	0.0909097	0	0.0385242	0	0	0	0	0	0.00275107	0	0	0.0336915	0.010104	0.00820966	0.00175924	0	0.0120697	0.0502861	0	0.0125239	0.0757254	0	0	0.0860809
TCGA-XF-AAMG-01A-11R-A42T-07	0.0104107	0.00166851	0	0	0.0332971	0.0101341	0.00641356	0.0209008	0	0	0.0105056	0.0320151	0	0	0	0.0237014	0.14452	0.0001	0.0161337	0.0386162	0	0	0.0141147	0.00543652	0.111463	0	0	0.052747	0	0	0	0.0112765	0.0004	0.0153522	0	0.005125	0.063544	0.02575	0.0346995	0	0	0.0353038	0.0107137	0.00525829	0.00212562	0.10397	0.0370244	0	0.0500689
TCGA-XF-AAMH-01A-11R-A42T-07	0	0	0	0.00138917	0	0.0427611	0.00596925	0	0.0004	0	0	0	0.031479	0	0	0.0959122	0.150904	0.0831327	0.0155737	0.143418	0	0.0237342	0	0.0180324	0.0260678	0	0	0	0	0	0	0.0238215	0	0.0172204	0	0	0.0498988	0.00724145	0	0	0	0.0221414	0.0150418	0.00800353	0.00446104	0.0986837	0.051984	0.00725878	0.031496
TCGA-XF-AAMJ-01A-11R-A42T-07	0.00560006	0	0	0.0007	0	0	0	0	0	0.00308497	0	0.123426	0.0657867	0.0026259	0	0.0295209	0.1219	0.0335588	0.00358665	0.0734052	0	0	0	0	0.0749053	0.0167014	0	0.0806289	0	0	0	0	0	0.00361524	0.0144079	0	0.0349116	0.0247485	0	0.00425183	0	0.0222679	0.0141526	0	0	0.137298	0.00514757	0	0.0737266
TCGA-XF-AAML-01A-11R-A42T-07	0	0.0224268	0	0.0432234	0	0.0121743	0	0.0174655	0.0006	0.00304145	0.0106887	0.0543796	0	0	0.079323	0.0192607	0.159648	0	0.0120644	0.116983	0	0	0.0586567	0.0586251	0.0321371	0.0523071	0.00168207	0.0266085	0	0	0	0	0.00542543	0	0	0.00402583	0.0234328	0.0289977	0	0	0.00232139	0.0234588	0.0646442	0.0086753	0.0120199	0.0453234	0	0	0
TCGA-XF-AAMQ-01A-11R-A42T-07	0.00699172	0	0	0.0252482	0	0.0005	0.00391936	0	0	0	0	0.118657	0	0	0.0300934	0.11463	0.158089	0.0480346	0.0194908	0.142092	0	0	0.0164283	0.016728	0.0281156	0.0390793	0.0004	0.0448582	0	0	0	0.00810098	0	0.00568232	0	0	0.00576137	0.0269159	0	0	0	0.0283027	0.0270906	0.0020153	0.00392024	0.0466765	0	0	0.0258108
TCGA-XF-AAMR-01A-31R-A42T-07	0.0175524	0	0	0.0122981	0	0	0.00142871	0	0	0	0	0.125899	0.0196384	0	0.00112755	0.0148169	0.178877	0.0557686	0.00155475	0.0775013	0.00207899	0	0	0.0151467	0.132752	0.0108195	0.0002	0.0340925	0	0	0	0.0418982	0	0	0	0	0.0335527	0.0195762	0	0	0	0.0220886	0.0255566	0.00895019	0.00195907	0.0578018	0.0015408	0	0.0825426
TCGA-XF-AAMT-01A-11R-A42T-07	0.0103308	0	0	0.0125591	0	0	0	0	0	0.0304891	0	0.0111492	0.086449	0.00911347	0.00671273	0.0200607	0.0915882	0.201964	0.00999054	0.0561217	0	0	0.0567044	0.0136623	0.0918091	0.0219604	0	0.0541607	0.0122106	0	0	0.00234119	0	0.0164773	0	0.00246649	0.0134483	0.0147658	0.0113681	0	0	0.0146338	0.0235546	0	0.00269411	0.00308739	0	0	0.0735525
TCGA-XF-AAMW-01A-11R-A42T-07	0.0116235	0	0.0029347	0.00408006	0	0	0	0	0	0.0159049	0.00781053	0.02115	0.0859385	0.0143736	0.0333792	0.044035	0.0880601	0.158837	0.0194556	0.0391344	0	0	0.0782343	0.044083	0.0113096	0	0	0.0545336	0.0746679	0	0	0	0	0.0157023	0.00617056	0	0	0.0255408	0	0.0168367	0	0.0748482	0.031123	0	0.00614333	0.0003	0.00204309	0	0.0100661
TCGA-XF-AAMX-01A-11R-A42T-07	0.0151954	0	0	0.00501425	0	0	0.00457479	0	0	0.0007	0	0.0876662	0.00718934	0	0	0.0123337	0.097519	0.0291632	0.00452086	0.189824	0	0	0.0150087	0.0585792	0.102656	0.0967565	0	0.0464641	0	0	0	0	0	0.0006	0	0	0	0.0142378	0.0125754	0.01564	0	0.0268624	0.00382929	0.0014651	0.00398606	0.0399486	0	0	0.0594805
TCGA-XF-AAMY-01A-11R-A42T-07	0.0211562	0	0	0.00241845	0	0	0	0.0131125	0	0.00503336	0	0.0450008	0	0.0004	0	0.0401884	0.177159	0.0209982	0.00406226	0.209579	0	0	0	0.0128634	0.0707826	0.0423607	0	0.0718712	0	0	0	0	0	0.0112901	0	0	0	0.0336778	0	0.0006	0	0.0423028	0.00964623	0.00482498	0.0009	0.0386966	0	0	0.0792022
TCGA-XF-AAMZ-01A-11R-A42T-07	0	0	0	0	0	0.0115664	0	0.00700792	0	0	0	0.134901	0.00178888	0.00381696	0	0	0.0930793	0	0.0127194	0.311234	0	0	0.06766	0	0.00398373	0.11559	0.0001	0.036687	0	0	0	0.0007	0	0.00945494	0	0	0	0.0357028	0.0100435	0	0	0.0165106	0	0.00229372	0.0103599	0.0188285	0	0	0.0599005
TCGA-XF-AAN0-01A-11R-A42T-07	0.0112234	0	0	0.00277921	0	0	0.0176478	0	0	0.00765201	0	0.0492574	0.0004	0	0.0269462	0.0939174	0.22649	0.0476899	0.0203497	0.00968432	0.00285303	0	0.00722869	0.00621814	0.119634	0	0	0.0140772	0	0	0	0.0571223	0.0008	0	0	0.0060951	0	0.030371	0	0.021299	0.0209398	0.0391042	0.0546214	0.0353596	0.00123846	0.0155033	0.013678	0	0.0347503
TCGA-XF-AAN1-01A-31R-A42T-07	0.0008	0.00177886	0	0.0274322	0	0	0	0	0	0.0117428	0	0.130509	0.00746957	0.00511326	0.039176	0.0153549	0.125286	0.0681136	0.0129225	0.274049	0	0	0.0619696	0.00681558	0.0067755	0.00313527	0	0.0321128	0	0	0	0.0143484	0.0009	0.0175447	0	0	0	0.0149115	0.0105006	0.00250919	0	0.00568349	0	0	0.0157926	0.0173517	0	0	0.0393064
TCGA-XF-AAN2-01A-11R-A42T-07	0.0118164	0	0	0.0399798	0	0.00470107	0	0.00248139	0	0.0102448	0.0128615	0.0704161	0.00206246	0	0.0575958	0.0284177	0.184893	0.0439307	0	0.185827	0	0	0.0590227	0.0822071	0	0	0.00208218	0.0261495	0	0	0	0.0126001	0	0.0192891	0	0	0.00966461	0.0298986	0	0.0005	0.00725841	0.0128271	0.0319113	0.013429	0.0145803	0	0	0	0.0191641
TCGA-XF-AAN3-01A-11R-A42T-07	0.0159257	0	0.0717175	0.0206702	0	0	0.00903745	0	0	0.0198779	0	0	0.0478698	0	0.0212471	0.0341971	0.134536	0.0970967	0.0133211	0.0513385	0	0	0.0772622	0.0184689	0.0326745	0.0608347	0.0008	0.0109343	0.0215474	0	0	0.00697714	0.00211218	0	0	0	0	0.0274034	0	0.0141541	0.00916579	0.0149268	0.0599129	0.0187582	0	0.0240153	0.0107014	0	0.0490437
TCGA-XF-AAN4-01A-11R-A42T-07	0.0242741	0	0	0.0344038	0	0.0259693	0.00592287	0	0	0	0	0.0792124	0.0867518	0.00438598	0	0.00303761	0.0678284	0.106176	0.00276565	0.0132381	0	0	0.0213465	0	0.16198	0.016483	0	0.0303803	0	0	0	0.0159272	0	0.00868139	0	0.00658817	0.0741341	0.00890257	0.00599743	0	0	0.00408917	0.0473867	0	0.00785745	0.026657	0	0	0.0960361
TCGA-XF-AAN5-01A-11R-A42T-07	0.00866941	0	0	0.0400402	0	0	0	0.0805003	0	0.0107508	0	0.141743	0.016825	0	0	0	0.0395672	0.139739	0.0166087	0.090454	0	0	0.0923734	0	0.00573929	0.0943702	0.00336523	0	0.0002	0	0	0.0250253	0	0.00802101	0	0.00498377	0	0.0584573	0	0	0	0.0121388	0.0444688	0	0	0	0	0	0.0252572
TCGA-XF-AAN7-01A-11R-A42T-07	0	0	0	0.010901	0	0	0	0	0	0	0	0.0165362	0.086363	0.0315878	0.16442	0.0131056	0.0213123	0.0179544	0	0.0224288	0.0317143	0	0.100253	0.0125707	0.0152641	0	0.00231048	0.0496832	0.0207558	0	0	0	0	0	0.00270082	0.0069388	0.0350247	0.0209532	0	0	0	0.0263771	0.0450675	0	0.0123407	0.0426172	0.108735	0	0.0618786
TCGA-XF-AAN8-01A-11R-A42T-07	0.0169637	0	0	0.053087	0	0	0.0119955	0	0	0	0.0179711	0	0.0285421	0	0	0.0140399	0.0469058	0.085177	0.0294763	0.0152786	0	0	0.0607575	0	0.0720503	0.0283248	0	0	0.042758	0	0	0.014643	0	0	0	0.00725585	0.0879216	0.0473968	0	0	0.00258994	0.0108969	0.00864011	0	0.0180824	0.0889876	0.0647245	0	0.092216
TCGA-YC-A89H-01A-11R-A36F-07	0.0031736	0.00326223	0	0.00699472	0	0	0	0.056076	0	0	0	0.276249	0.0329853	0.00933223	0	0.0389578	0.139192	0	0	0.154256	0.00122323	0	0	0.0234101	0.0628817	0	0	0.0400248	0.0007	0	0	0	0	0	0	0	0	0.0108061	0	0.0009	0	0.019437	0.00231159	0.00485341	0.00763155	0.0628415	0	0	0.0316537
TCGA-YC-A8S6-01A-31R-A38B-07	0.00336533	0	0	0.0178635	0	0	0.0070948	0	0	0	0	0.0962541	0.00757927	0	0	0.0304734	0.0595405	0.0588993	0.0171685	0.126518	0	0	0.0982007	0	0.167067	0.0511283	0	0.0395879	0	0	0	0	0	0.012426	0	0	0.00721946	0.0397695	0	0	0	0.0265033	0.0237264	0	0.00699282	0.0116546	0.0323566	0	0.0491012
TCGA-YC-A9TC-01A-22R-A39I-07	0.0081179	0	0	0	0.141678	0	0	0.00508955	0.0006	0.0187158	0	0.0009	0.00254	0.00753801	0.108943	0	0.0336901	0.0102483	0.0104873	0.055553	0	0.0197551	0	0.00314984	0.0353908	0.247368	0.0001	0.0210591	0	0	0.00673313	0.025522	0	0.00688039	0	0	0.0331369	0.00158836	0	0.00762367	0	0.00662481	0.011852	0.0150099	0	0	0.0339598	0	0.0671958
TCGA-YF-AA3L-01A-11R-A38B-07	0.00887433	0.0195741	0.0308465	0.0196827	0	0	0.00128938	0	0	0.00635623	0	0.159613	0	0	0	0.0959206	0.244232	0	0.0118351	0.164331	0	0	0.0435093	0	0.00979753	0.0129123	0	0.037682	0	0	0	0.0111307	0	0.00244317	0	0	0	0.0102095	0	0.00270945	0	0.0143972	0.0002	0	0.0113724	0.0297297	0	0	0.03985
TCGA-YF-AA3M-01A-11R-A42T-07	0.00268812	0	0	0.00934394	0	0.0175358	0	0	0	0	0	0.104528	0	0	0.0345258	0.0142403	0.0724291	0.0942229	0.0206663	0.196977	0	0	0.155026	0	0.0660136	0	0	0.0146145	0	0	0	0.012417	0	0.0104906	0	0	0	0.0356836	0	0	0	0.0299958	0.0336076	0	0.00359747	0	0.0258069	0	0.0324212
TCGA-ZF-A9R0-01A-11R-A38B-07	0.0003	0	0.0217514	0.00332259	0	0.00229374	0	0	0	0.00519698	0	0.0315123	0.0427073	0.00478774	0	0	0.135739	0	0.0107232	0.263717	0	0	0	0.0579169	0.0791444	0	0	0.0627749	0	0	0	0	0	0.013224	0	0	0.0246303	0.0540418	0	0	0	0.0366305	0.0179818	0.0160895	0.00998973	0	0.00913163	0	0.0800882
TCGA-ZF-A9R1-01A-11R-A39I-07	0	0	0.00609484	0.00459045	0	0	0	0	0	0.00958205	0	0.156468	0.0240962	0.0136434	0.0365456	0.012322	0.210602	0.00554444	0.00112905	0.16898	0	0	0.0430763	0.0003	0	0.0572472	0.00137366	0.0603327	0.00343339	0	0	0.00768146	0	0.00574814	0	0	0	0.0367252	0	0.0011845	0	0.0229941	0.026554	0	0	0.00761128	0	0	0.0617383
TCGA-ZF-A9R2-01A-11R-A39I-07	0.00310867	0	0.143756	0	0	0.00395719	0	0.00222516	0	0.00658782	0	0.150181	0	0	0.00788442	0.0276756	0.209946	0	0.00633815	0.231896	0	0	0.0200467	0.00512539	0.0242154	0	0	0.0519088	0	0	0	0.00142756	0	0.00332357	0.00220876	0.00108529	0	0.0100779	0	0	0	0.0374105	0.00770644	0	0	0.0105224	0.0119058	0	0.0121284
TCGA-ZF-A9R3-01A-11R-A38B-07	0.0234017	0	0	0.0174038	0	0	0.0005	0.0007	0	0.00444864	0	0.134633	0	0	0.0149934	0	0.142138	0.0512285	0.004	0.248117	0	0	0.047104	0.0171113	0	0.124084	0	0.0221698	0	0	0	0.0198519	0	0.00110839	0	0	0.0331537	0.00959614	0.00171603	0.00358869	0	0.0024098	0	0	0.0192728	0.00718779	0	0	0.0226129
TCGA-ZF-A9R4-01A-11R-A38B-07	0	0	0	0.0203988	0	0.0166164	0.00637895	0.00114586	0	0.0101268	0	0.142636	0.0136105	0	0	0.00596867	0.144991	0	0.0227473	0.230494	0	0	0	0.0557096	0.03754	0.0454397	0.00445165	0.0452406	0	0	0	0.00905364	0	0.017355	0	0	0	0.0408632	0	0	0	0.0164566	0.0652715	0.00425025	0	0.029771	0	0	0.00756522
TCGA-ZF-A9R5-01A-12R-A42T-07	0	0	0	0.00919352	0	0.00292853	0	0	0	0	0	0.153688	0	0	0	0	0.139512	0.0650443	0.0253337	0.262573	0	0	0.087956	0.0456896	0	0.0340032	0	0.0355177	0	0.0110681	0	0.0139825	0	0.0101908	0.00208906	0	0	0.0244636	0	0.00223997	0	0.00386853	0.0421003	0	0	0.0109092	0.00146364	0	0.00703929
TCGA-ZF-A9R7-01A-11R-A38B-07	0.00502398	0	0	0.0587691	0	0	0	0	0	0.0146881	0	0.127384	0.0012886	0	0.00983103	0.0458712	0.166271	0.106679	0.00687861	0.210272	0.0101954	0	0	0.0221594	0	0	0	0.0154229	0.00189012	0	0	0.0294408	0	0.0007	0	0	0	0.035568	0	0.0002	0.0289989	0	0.0428386	0.00321515	0.0135068	0.0200627	0	0	0
TCGA-ZF-A9R9-01A-11R-A38B-07	0.00552856	0	0	0.00386089	0	0.010151	0	0	0	0.0182346	0	0.0391968	0.0421685	0.0188142	0	0.0467052	0.129069	0.0586104	0	0.160171	0	0	0.024768	0	0.0614111	0.00476135	0	0.0452966	0	0	0	0	0	0.00802668	0	0	0.0143151	0.0187317	0.0191352	0	0	0.037669	0.00944306	0	0.0219578	0.0777791	0.0357507	0	0.0610645
TCGA-ZF-A9RC-01A-11R-A38B-07	0.00161144	0	0	0	0	0.00294033	0.00555405	0.00404515	0	0	0	0.0635712	0.0509515	0	0	0.0809262	0.178474	0.0436227	0.00782752	0.122738	0	0	0.00295611	0	0.0204721	0	0	0.044226	0	0	0	0	0	0.0219018	0.00318702	0	0.00573897	0.00939301	0.0058422	0	0	0.0506598	0.0007	0.0210712	0.00423514	0.133439	0.0306944	0	0.0523778
TCGA-ZF-A9RD-01A-11R-A42T-07	0.00229158	0	0.0041667	0.0646848	0	0	0	0	0	0.0212981	0	0.0101872	0.0782267	0	0.00894939	0.03164	0.0114209	0.273424	0	0.0157286	0	0.0001	0.0678438	0.0382052	0.0424714	0.173424	0.0001	0	0	0	0	0	0	0.0190175	0	0	0	0.0313104	0	0	0	0.00844828	0.0294962	0	0.0221572	0	0	0	0.0343875
TCGA-ZF-A9RE-01A-11R-A38B-07	0.01128	0	0.0292431	0.0141839	0	0	0.0030207	0.0633206	0	0	0	0.127437	0	0	0.0252364	0.00465406	0.208951	0	0.0305405	0.11804	0	0	0	0.0328727	0.0110303	0.127086	0	0.00860688	0.0167417	0	0	0.0208011	0	0.00793751	0	0	0	0.0143514	0	0.00982827	0	0.0351357	0.0447188	0	0	0.0175255	0.0172868	0	0.0002
TCGA-ZF-A9RF-01A-11R-A38B-07	0	0	0	0.0432214	0	0.0328979	0.00911013	0	0	0.0290621	0	0.0575453	0.00650204	0	0	0.0380268	0.0215635	0.0596795	0.0102039	0	0	0.0134747	0.137353	0.00892963	0.0254702	0	0	0	0	0	0	0.0776639	0	0.00448654	0	0	0.186595	0.00189518	0.0005	0	0.0230352	0.0549149	0.0841663	0	0	0.0627286	0.0006	0	0
TCGA-ZF-A9RL-01A-11R-A38B-07	0	0.0004	0	0	0	0.0119918	0	0	0	0.00583241	0	0.137514	0	0.00533655	0	0	0.111845	0	0.00774836	0.393654	0	0	0.0476993	0.0104272	0.0252889	0.0640563	0	0.0116131	0	0	0.00904798	0.0190671	0	0.0104498	0.00103629	0.00124087	0	0.0217753	0.00269434	0	0	0.0206684	0.00704524	0.013667	0.00493366	0.0263929	0.0003	0	0.0168006
TCGA-ZF-A9RM-01A-11R-A38B-07	0	0.0009	0	0	0	0	0.00347738	0.00512906	0	0.00841039	0	0.207687	0.00615634	0	0	0.024676	0.287155	0	0.016493	0.226107	0	0	0	0.0133213	0	0.0271095	0	0.0548307	0	0	0	0.00387458	0	0.00422958	0.0007	0	0	0.0188933	0	0	0	0.0203314	0.0146861	0.00947774	0	0.0154027	0	0	0.00929643
TCGA-ZF-A9RN-01A-11R-A42T-07	0.0098729	0	0.0132942	0.0165336	0	0.00341924	0.00149065	0	0	0	0	0	0.0617173	0	0	0.00954365	0.365228	0.016787	0	0.0320603	0	0	0	0.00352894	0.0673293	0.0428242	0	0	0.056311	0	0	0.0128917	0	0.00526578	0	0.00498397	0.0173445	0.00844882	0	0	0	0.00526703	0.0144261	0.0004	0.163668	0	0	0	0.021674
TCGA-ZF-AA4N-01A-11R-A38B-07	0.0141787	0	0	0.0381898	0	0	0	0.00154217	0	0	0.00422319	0	0.0393678	0.0131017	0.0503421	0	0	0.129861	0.0102641	0.00301275	0	0	0	0	0	0.294877	0	0	0.0579362	0	0	0	0	0.0106235	0	0.0079742	0.0733085	0.0466836	0	0.005816	0.0141254	0.0163353	0.0358185	0.0370436	0.00567074	0	0.0447741	0.0022636	0.023053
TCGA-ZF-AA4R-01A-11R-A38B-07	0.0076732	0	0	0.0073247	0	0	0	0	0	0	0	0.0261789	0.0352998	0.0207587	0.00223916	0.0299464	0.162677	0.0682434	0.00487935	0.0356931	0	0	0.126988	0.015792	0.156565	0	0	0.0292664	0	0	0	0.0009	0	0.0209384	0.0002	0	0	0.0118598	0.00157395	0.0126084	0	0.0297451	0.0288294	0.00111305	0	0.0903356	0.0118198	0	0.0503973
TCGA-ZF-AA4T-01A-11R-A38B-07	0.0172258	0.0003	0	0	0	0	0	0.00455121	0	0	0.0105373	0.145822	0	0	0	0.0321642	0.354711	0	0.00680951	0	0	0	0.0596628	0.00255446	0.0441977	0.0798596	0	0.00931358	0	0	0	0	0	0.005135	0	0	0.0304977	0.0161998	0.00975382	0.00264075	0	0.0309933	0.0150602	0.0015201	0.0361669	0.0567021	0.00326474	0	0.00818196
TCGA-ZF-AA4U-01A-11R-A38B-07	0	0.0004	0.0917676	0.00860724	0	0.00315884	0	0	0	0.010144	0	0.282605	0	0.00329928	0.0276728	0.0031838	0.173576	0.0269194	0.00751998	0.194043	0	0	0	0.0356937	0.0221543	0	0	0.0100716	0	0	0	0	0	0.00164291	0	0	0	0.0295939	0	0	0	0.00845709	0.0107033	0	0.00101274	0.0257862	0.0045221	0	0.00993086
TCGA-ZF-AA4V-01A-11R-A38B-07	0.0251651	0	0	0.012023	0	0	0.00249369	0.0006	0	0.0159479	0	0	0	0	0	0.0704484	0.227235	0.090859	0.0184995	0.107847	0	0.0005	0.010433	0.0523255	0.125017	0	0	0	0	0	0	0.0109118	0	0.00183963	0	0	0.0227791	0.0116196	0	0.00449307	0	0.0404918	0.0286035	0.00843636	0.0067868	0.0535375	0.0107938	0	0.0294596
TCGA-ZF-AA4W-01A-12R-A38B-07	0.0108794	0	0.0576829	0.0171336	0	0	0	0.0107396	0	0.00540005	0	0	0	0.0414015	0.00808443	0.0574687	0.0748901	0.260964	0.0124956	0.0855968	0	0.0133345	0.106521	0.0238115	0	0.029894	0	0	0.0253304	0.00408072	0	0.0429076	0.00586976	0.0202041	0.00147884	0.00501516	0	0	0	0.0165101	0	0	0	0	0.00721852	0.0187819	0	0	0.0218102
TCGA-ZF-AA4X-01A-11R-A38B-07	0.0067463	0.0154692	0.0440629	0.00927317	0	0.0006	0.0010511	0.0006	0	0.0129178	0	0.0186288	0.00343458	0	0.0145476	0.035007	0.280065	0	0.00465098	0.245523	0.0008	0	0	0.0542041	0	0.0924638	0	0.0022946	0	0	0.0132871	0	0	0	0	0	0.0438348	0.00547763	0	0.0017217	0.0113986	0.011861	0.0182457	0.0214008	0.0102347	0.00408204	0	0	0.00773433
TCGA-ZF-AA51-01A-21R-A39I-07	0.0115916	0	0	0.0270622	0	0	0.0006	0	0	0.0005	0	0.163793	0.005298	0	0	0.00547852	0.194795	0.0236623	0.00852081	0.0563497	0.00348659	0	0.0739684	0.0245083	0.107879	0	0	0.0474942	0	0	0	0.00248418	0	0.0005	0	0	0.0094856	0.0234281	0	0.00157009	0	0.0281182	0.0155278	0.0162198	0.00817872	0.0533118	0	0	0.0467938
TCGA-ZF-AA52-01A-12R-A39I-07	0.0144456	0	0	0.0359277	0	0	0.0173747	0	0	0.0180311	0	0.0403182	0.0211202	0	0	0.0635372	0.171377	0	0.0194566	0.0293925	0.0002	0	0.0583625	0.0120745	0.194532	0	0.00341571	0.0307036	0	0	0	0.0174918	0	0	0	0	0	0.0363599	0	0.00481706	0	0.0388551	0.0372787	0.0173962	0.00248305	0.053865	0.0202542	0	0.0402681
TCGA-ZF-AA53-01A-11R-A39I-07	0.00611709	0	0	0.0272005	0	0	0	0	0	0.0228257	0	0.102729	0.022725	0.00943736	0.0224919	0	0.113947	0.136175	0.0235043	0.0670291	0	0.0001	0.0397726	0.0359883	0.0347898	0	0	0	0.0107717	0	0	0.0235294	0	0.0152162	0	0	0.00488662	0.0236193	0	0.0120899	0	0.0263941	0.0574563	0.00602083	0.0001	0.0630232	0.0168394	0	0.0503695
TCGA-ZF-AA54-01A-11R-A39I-07	0.0315689	0	0	0.0213893	0	0	0	0	0	0.012804	0.0103116	0.0206621	0.0727794	0	0.0384131	0.0156071	0.0543212	0.0741341	0.0360945	0	0.00411994	0	0	0.0189604	0	0.0876628	0	0.0309649	0.103465	0	0	0	0	0	0	0	0	0.0153769	0.00201958	0.0118607	0	0.0880578	0.0628749	0	0.0557651	0.056824	0.0149268	0.00567288	0.0368875
TCGA-ZF-AA56-01A-31R-A39I-07	0.00613202	0.00376694	0.0634204	0.0285632	0	0	0	0.0543013	0	0.0346074	0	0.0368252	0.0192269	0	0.0413489	0	0.0975154	0.0636042	0.0155904	0.107911	0.00572769	0	0.132144	0.0155881	0.0108129	0.0545613	0	0.0259207	0	0	0	0.00230291	0	0	0	0	0	0.0314603	0	0.010251	0	0.0139632	0.0432817	0	0	0.00821231	0	0	0.0614664
TCGA-ZF-AA58-01A-12R-A42T-07	0.00518592	0	0	0.0343236	0	0	0	0.0252398	0	0	0.044571	0	0.0941043	0.00664998	0.0156657	0.0145782	0.0483401	0.175351	0	0.0313906	0.0109562	0.00705281	0.0709535	0	0.0192829	0.0235088	0	0.00965823	0.0897792	0	0	0	0	0	0	0	0.0600219	0	0	0.00786127	0	0.0147819	0.0811205	0.00511775	0.0150022	0.0282878	0	0	0.0357313
TCGA-ZF-AA5H-01A-11R-A39I-07	0.00803862	0	0	0.0259672	0	0.0228219	0	0	0	0.00654121	0.00530848	0.0573365	0.0751778	0.030836	0	0.0835872	0.101689	0.12402	0	0.00588195	0	0	0	0.0680441	0.091107	0	0	0.0142808	0.0587223	0	0	0.0219368	0	0.0126019	0	0.00833777	0.00836511	0.0166874	0	0	0	0.00312442	0.0203411	0.0208395	0.0256911	0.04825	0	0	0.0340104
TCGA-ZF-AA5N-01A-11R-A42T-07	0	0	0	0.0007	0	0.00130906	0	0	0	0.0133478	0	0.108658	0.0138846	0.0330577	0	0.04025	0.13655	0.0561632	0.00985949	0.173179	0	0	0.013755	0.0737076	0.0559438	0.0154618	0	0.00299055	0.0129037	0	0	0.0122587	0	0.0166109	0.0083442	0.00330105	0	0.0343961	0	0.00152187	0	0.0216652	0.0266509	0.0328188	0.00393835	0.0555339	0	0	0.0190094
TCGA-ZF-AA5P-01A-11R-A39I-07	0.0190323	0	0	0.00571836	0	0.00949746	0.00696802	0.00317746	0	0	0.0405352	0.0820271	0.0542013	0	0	0.0253235	0.13183	0.0414075	0.00744147	0.0681941	0	0	0.0908106	0.0026639	0.133451	0.0160997	0	0.0348355	0	0	0	0.00669784	0	0.0007	0	0	0.068775	0.0146743	0	0	0	0.0184888	0.0159282	0	0.00505841	0.0140206	0.0205681	0	0.0583553
TCGA-FA-8693-01A-11R-2404-07	0.00985984	0	0	0	0	0	0.00636902	0	0.0004	0.00260795	0.0127182	0	0.0442669	0.0508253	0	0.0140784	0.0248398	0.0454195	0.0234048	0.0112579	0.0381015	0.115726	0	0	0.0293819	0	0	0.0004	0	0	0	0	0	0.00183048	0.00152845	0	0.00962538	0.0942306	0.206516	0	0	0	0.0458414	0	0	0.0220631	0	0	0.0199798
TCGA-FA-A4BB-01A-11R-A31O-07	0.00950745	0	0	0.0913211	0	0	0.0223442	0	0.0005	0	0.00170807	0	0.0331845	0	0	0	0.0238956	0.0268056	0.00915739	0.0404065	0.00669431	0	0.0265538	0	0.0363344	0.0130948	0	0	0.0330122	0	0	0.00677785	0	0.00642942	0	0.00396073	0.00479235	0.0190738	0.284441	0	0	0	0.0294375	0.0002	0	0.019534	0.00188306	0	0.0175147
TCGA-FA-A4XK-01A-11R-A31O-07	0.0109178	0	0	0	0.0408617	0	0	0	0	0.00576316	0	0	0.0397447	0.00998176	0	0.0134727	0.00406317	0.0339559	0.0226261	0	0.0005	0	0.0150907	0.00447118	0.0329414	0	0	0.00634937	0	0	0	0	0.0322771	0.00383592	0	0	0.0174175	0	0.339537	0	0	0.0052641	0.00982008	0	0	0.0843031	0.0107239	0	0.00961787
TCGA-FA-A6HN-01A-11R-A31O-07	0.0016619	0	0	0.063271	0.00800622	0	0	0	0	0.00252039	0	0	0.025093	0	0	0.0173199	0.0127945	0.0295954	0.0290824	0.00421352	0.0329225	0	0	0	0.0257671	0.0220239	0	0	0.0151543	0	0	0	0	0.00774911	0	0.0004	0.0152106	0.0421027	0.198812	0.0007	0	0	0	0	0.0395203	0.0146919	0	0	0.0104894
TCGA-FA-A6HO-01A-11R-A31O-07	0	0	0	0.0476688	0	0	0.00108324	0	0	0	0	0	0.0378382	0	0	0.00105365	0.0187889	0.0277273	0.0097882	0.00318709	0.0485192	0.107749	0.0280901	0.003146	0.0202172	0	0	0.00187111	0.0490672	0	0	0.00530917	0	0.0203971	0	0.0002	0.0196217	0.228609	0	0	0	0	0	0	0.0338668	0.00114084	0	0	0.0101114
TCGA-FA-A7DS-01A-11R-A38C-07	0.00117409	0	0	0.0288104	0	0	0	0	0	0.00765243	0	0	0.0191584	0.00293409	0	0.0118412	0.0106847	0.025484	0.0217862	0.00126373	0.0229948	0	0	0.00190304	0.0190514	0.0297174	0	0	0.0301974	0	0	0.00294098	0	0.0323699	0	0.00281295	0.0180015	0.0501605	0.435117	0.00421343	0.0007	0	0	0	0	0.00175438	0.0003	0	0.0141981
TCGA-FA-A7Q1-01A-11R-A38C-07	0.00666814	0	0	0	0.00629311	0	0.00349129	0	0	0.00152396	0	0	0.00890656	0	0	0.00818011	0.00163684	0.0057886	0.00169236	0	0.0249886	0.074122	0.0036589	0.00388017	0.0216831	0.0001	0	0.00172832	0	0	0	0	0	0	0	0	0.00873862	0.0214554	0.608616	0.00178221	0.00715845	0	0	0	0	0.0241926	0.00152967	0	0.0166831
TCGA-FA-A82F-01A-11R-A38C-07	0.0106925	0	0	0	0.0123431	0	0.0127506	0	0	0.0112561	0.0004	0	0.03961	0	0	0.0156499	0.0208434	0.0230741	0	0	0.00627083	0	0	0.00242205	0.0251006	0.013453	0	0.00677731	0	0	0	0	0	0.0386689	0	0	0.0186617	0.110532	0.379698	0	0.0011687	0	0.00285034	0	0	0.0422471	0	0	0.0163714
TCGA-FA-A86F-01A-11R-A38C-07	0.0008	0	0	0.0736767	0	0	0.00502704	0	0.0007	0.0001	0	0	0.0337758	0	0	0.00109282	0.0166647	0.0134784	0	0.00562136	0.0515671	0	0	0	0.01194	0.0219111	0	0.00291312	0.041711	0	0	0	0	0.00303052	0	0.00371994	0.0242309	0.0913153	0.255651	0	0.00502264	0	0	0.0004	0.017274	0	0	0	0.0224052
TCGA-FF-8041-01A-11R-2213-07	0.0015281	0	0	0.0663079	0	0	0.0089269	0	0	0	0	0	0.0287749	0	0	0	0.0255583	0.0372191	0.0164025	0.00667671	0.00765759	0	0	0	0.00468981	0.00178134	0	0	0.0259	0	0	0.00294486	0.0278804	0.00875489	0	0	0.0266401	0	0.435327	0.00224767	0.00433105	0	0	0	0.00560585	0.0310034	0	0	0.0107928
TCGA-FF-8042-01A-11R-2213-07	0.00244704	0	0	0.0477097	0	0	0	0	0	0.0182805	0	0	0.0314356	0.00593237	0	0.00842512	0.0218223	0.0370564	0.00768983	0	0.00238546	0	0.0134929	0	0	0.00980199	0	0	0.0008	0	0	0	0	0.0313157	0	0	0.00316753	0.158408	0.419093	0.0005	0.00176729	0	0	0	0	0.0280585	0	0	0.0139523
TCGA-FF-8043-01A-11R-2213-07	0.00453855	0	0	0.0814031	0.0357645	0	0.00532024	0	0	0	0	0.00946956	0.0306463	0.00894624	0	0.0122569	0.0257441	0.0321634	0.0122469	0	0.00994772	0	0	0	0.00768564	0	0	0	0	0.0160678	0	0	0	0	0	0	0.0240291	0.0234849	0.485362	0	0.0040227	0	0	0	0.0092921	0.0341664	0	0	0.00650666
TCGA-FF-8046-01A-11R-2213-07	0.00537346	0	0	0	0	0	0	0	0	0.0090828	0	0	0.0248524	0.0990866	0	0.0156535	0.0248468	0.0315274	0.017682	0.0146638	0	0.157335	0	0	0.0276731	0.00579623	0	0	0	0.0079677	0	0.00806935	0	0.031382	0.00960221	0	0.0184518	0.324659	0	0.00120575	0	0	0	0	0	0.0344697	0.0208724	0	0.0214422
TCGA-FF-8047-01A-11R-2213-07	0	0	0.0135668	0.190395	0.0232616	0.0001	0	0	0	0	0	0.0258666	0.0305201	0	0.00189927	0.00410942	0	0.00900857	0	0.016494	0.0200953	0.0380172	0.0282013	0.0009	0.00997638	0	0	0	0	0.0247722	0.00257153	0.00421469	0	0	0	0	0.0224452	0.0286026	0.298737	0.0005	0	0	0	0	0	0.0284051	0	0	0
TCGA-FF-8061-01A-11R-2213-07	0.00607083	0	0	0.0161808	0.0473699	0	0	0	0	0.0059357	0	0	0.00882132	0.0337583	0.0004	0.00612855	0.0130112	0.012246	0.0004	0	0.0150263	0.216602	0	0	0	0.00327087	0	0	0	0.0186334	0	0.0137608	0	0.0039047	0	0	0.0190769	0	0.293768	0.0005	0.00747734	0	0	0	0	0.0298904	0	0	0.0289752
TCGA-FF-8062-01A-11R-2213-07	0.00990659	0	0	0.0342625	0	0	0	0	0	0.00665875	0.0118228	0	0.040303	0.0944214	0.00391718	0.0197264	0.0325725	0.0367198	0.0104441	0.0006	0.0121735	0.035513	0	0	0	0.0108933	0	0	0.0226044	0	0	0.0129339	0	0.0218876	0	0.0005	0.020254	0.00214288	0.228665	0.00893413	0.00939382	0	0.0562822	0.00174854	0	0	0.0008	0	0.0240993
TCGA-FF-A7CQ-01A-11R-A38C-07	0.0008	0	0	0.0613096	0.0219677	0	0.00869992	0	0	0.00245168	0	0	0.0460899	0	0	0.0005	0	0.0360874	0	0	0.0324486	0	0.00976891	0.00761666	0.017038	0.0182452	0	0	0	0	0	0	0	0.0503571	0	0	0.0166647	0.0809336	0.222921	0	0	0.00579625	0.037878	0	0	0	0	0	0.00707449
TCGA-FF-A7CR-01A-11R-A38C-07	0.00257257	0	0	0.107712	0.0001	0	0	0	0	0.0077551	0	0	0.0277889	0.00971049	0	0.00542177	0.00149011	0.0160547	0	0	0.0247502	0.0508905	0	0.00808121	0.0171702	0.0229272	0	0	0.0233667	0	0	0	0	0.0128806	0	0	0.0119742	0.0851122	0.250928	0	0	0.0009	0	0	0.0749259	0.0078969	0	0	0.00452841
TCGA-FF-A7CW-01A-11R-A38C-07	0	0	0.0179434	0.0030602	0	0	0	0	0	0.00491032	0.00422826	0	0.0377409	0.0299264	0.0123964	0.0156377	0.00612277	0.0246185	0.029043	0.0166381	0.0523573	0	0	0	0	0	0	0	0.0554423	0	0	0.0118642	0	0.00693002	0	0.00627579	0.0211338	0.278474	0.107603	0.0006	0	0	0.0513885	0	0	0.0156029	0	0.00426059	0
TCGA-FF-A7CX-01A-12R-A38C-07	0.00962402	0	0	0.00163386	0.00706209	0	0.00811158	0	0	0	0	0	0.0167179	0	0	0.00586373	0.00313642	0.011228	0	0.00164438	0.019032	0.0793371	0.00889176	0	0.0238705	0.00245065	0	0.00566221	0.00382083	0	0	0	0	0	0	0	0.00215916	0.0787288	0.540068	0.0005	0.00466354	0	0	0	0	0.02537	0.00150376	0	0.00251459
TCGA-FM-8000-01A-11R-2213-07	0.0052583	0	0	0	0.0161822	0	0.00580833	0	0.0002	0.00354638	0.0125493	0	0.0318709	0.0158299	0	0.00381644	0.0384653	0.0106039	0.00779881	0.00166733	0.0119826	0.0193659	0	0	0.00689894	0	0	0.00128309	0	0	0	0.00206924	0.0453287	0	0	0	0.0155715	0	0.448673	0.00225869	0.00838203	0	0	0	0	0.0276951	0	0	0.0149099
TCGA-G8-6324-01A-11R-2213-07	0.0004	0	0	0.15842	0	0	0.00320988	0	0	0	0.00116959	0	0.0319047	0	0	0.00508322	0.0062125	0.0138198	0	0	0.0421148	0.11301	0.0187095	0.00958662	0.0236961	0	0	0.00114427	0	0.00148466	0	0	0	0.034185	0	0	0.00972557	0.319299	0	0	0	0	0	0	0.0536638	0.0110115	0	0	0.00618238
TCGA-G8-6325-01A-11R-2213-07	0.00272544	0	0	0.0404523	0.00693482	0	0.0001	0	0	0.0182728	0.00883998	0	0.0188817	0.0278589	0.00686993	0.00569263	0.0174221	0.0257825	0	0.00547586	0.0258198	0	0	0	0	0.00900699	0	0	0.0231128	0	0	0.0252187	0	0.0001	0	0.00360975	0.0233102	0	0.279995	0.00496143	0.0103829	0	0.0266763	0.00110406	0.0545376	0	0	0	0.0171935
TCGA-G8-6326-01A-11R-2213-07	0.00195953	0	0	0.140366	0	0	0.00337202	0	0	0.0240011	0.00327046	0	0.0473292	0.02838	0.00802342	0.0281884	0.029142	0.0421507	0	0.0228631	0.0683822	0.0108184	0	0.00213134	0	0.0132727	0	0	0.00295152	0.00655901	0	0.0128185	0	0.0216838	0	0	0.021235	0.0145407	0.0723899	0.0003	0.0102324	0	0.11596	0	0.0705066	0	0	0	0.0002
TCGA-G8-6906-01A-11R-2213-07	0.00882108	0	0	0.00777791	0	0	0	0	0.0004	0.0103277	0.00436058	0	0.0183535	0.00581043	0	0.0081056	0.0135244	0.0321829	0.0121367	0	0.0182386	0.176188	0.0274797	0.00599985	0.00792138	0	0	0.00190754	0	0.0277278	0	0	0	0.00898126	0	0	0.0162272	0.0584891	0.19964	0	0	0	0.0356912	0	0	0.0214719	0	0	0.029085
TCGA-G8-6907-01A-11R-2213-07	0	0.0005	0.0130805	0.111568	0.0214787	0	0	0	0.00143678	0	0	0.00981114	0.0295963	0	0	0.00785203	0	0.0100951	0	0	0.0349764	0.0185911	0.0469869	0	0.0236514	0	0	0.0017088	0	0.00560104	0	0.00970114	0	0	0	0.00473616	0.0173863	0.154554	0.259616	0.0043434	0	0	0	0	0	0.0527675	0	0	0
TCGA-G8-6909-01A-11R-2213-07	0	0	0	0.0657621	0	0	0.0291549	0	0	0.0103807	0	0	0.0249807	0.00709326	0	0.012963	0.0120666	0.0424982	0.0101603	0.0225013	0.0234953	0.0645542	0	0.0037163	0.0001	0.00229576	0	0	0	0.017835	0	0	0	0.0203185	0	0	0.0224026	0	0.397306	0.00216303	0.0072117	0	0.0173385	0	0	0.00810984	0	0.00321496	0
TCGA-G8-6914-01A-11R-2213-07	0.0009	0	0	0	0.00577677	0	0	0	0	0.0119771	0.00164124	0.0015843	0.0523273	0.0456245	0	0.0188695	0.0258167	0.0156103	0.00820177	0.0159406	0.0115659	0	0	0	0.033426	0.0150264	0	0.00413941	0	0	0	0	0	0.0323183	0	0	0.014007	0.148855	0.294647	0.0001	0.00370721	0	0.0555723	0	0.00193467	0.0349375	0.00494369	0	0.0022825
TCGA-GR-7351-01A-11R-2213-07	0.0092573	0	0	0	0	0	0.00628533	0	0	0.0289204	0.0201615	0	0.0187871	0.0293033	0	0.0297847	0.0358063	0.0390952	0.0473319	0.00125555	0	0.0267763	0	0	0	0.00811958	0	0	0.00810016	0	0	0.0148774	0	0.0156468	0.00253749	0	0.0227063	0	0.313315	0.00201268	0.0148824	0	0	0.0008	0	0	0.0005	0	0.0264424
TCGA-GR-7353-01A-11R-2213-07	0.00179754	0	0	0.100741	0	0	0.00784297	0	0	0	0	0	0.0151748	0	0	0.00470228	0	0.00159146	0	0.0119031	0.00970979	0.112863	0	0.00661997	0.0308764	0.00428321	0	0.00758156	0	0.00791558	0.0001	0.00787003	0	0.021907	0	0.0012348	0.0103166	0	0.419484	0	0.0109702	0.0024418	0.00978593	0	0	0	0.00601939	0	0.00943907
TCGA-GR-A4D4-01A-11R-A31O-07	0.00503109	0	0	0.0044705	0	0	0	0	0	0.00626729	0	0	0.0626778	0.0143246	0	0.00197815	0.0290107	0.0227056	0.0194299	0.0007	0.0157871	0	0.0273388	0	0.0147963	0	0	0.00627621	0.0375419	0	0	0	0	0	0	0	0.00884128	0.0591316	0.377671	0	0	0.00256479	0	0	0.050898	0.0585118	0.021207	0	0.0294678
TCGA-GR-A4D5-01A-11R-A31O-07	0.0144981	0	0	0.017678	0	0	0.00107633	0	0	0.00779466	0	0	0.059425	0.00148608	0	0.00958693	0.03069	0.0520375	0.0353817	0.00737833	0.010193	0	0.00990529	0	0.0263766	0.0298483	0	0.00241738	0.0335738	0	0	0	0	0.0161857	0	0.0006	0.0325811	0.0426776	0.22927	0.00380797	0	0	0	0	0.015171	0.0442066	0.0117196	0	0.0283859
TCGA-GR-A4D6-01A-11R-A31O-07	0	0	0	0.132365	0	0.00102174	0.0241764	0	0.0005	0	0.0005	0.00579863	0.0322033	0	0	0.0206396	0.00611645	0.0483223	0.0205667	0.0169322	0.0210067	0.076855	0	0	0.0399862	0	0	0	0.0143491	0.00904504	0	0.00386943	0	0.0272325	0	0.00391883	0.0334808	0.16133	0.153974	0	0	0	0	0	0.010228	0.024013	0	0.00404963	0
TCGA-GR-A4D9-01B-11R-A31O-07	0.0120625	0	0	0	0.0008	0	0.00555321	0	0	0	0	0	0.0291933	0.00483173	0	0.00135203	0	0.0267991	0.00642299	0	0.019551	0.125172	0	0.00133893	0.0376424	0.0271638	0	0.00881287	0	0.00525187	0	0	0	0.0186944	0	0	0.0268982	0.0493298	0.368865	0	0.00382004	0.0007	0.0207688	0	0	0.00552424	0.0001	0	0.0360302
TCGA-GS-A9TQ-01A-11R-A38C-07	0.00436503	0.0001	0	0.0405118	0	0	0	0	0	0	0	0	0.0181134	0	0	0.00294927	0.00996935	0.0141685	0.00231488	0.00227365	0.0266167	0.0497636	0.00957126	0	0.0119629	0.0007	0	0.0003	0.0118861	0	0	0	0	0	0	0.0005	0.00149866	0.129711	0.533139	0	0	0	0	0	0.00544942	0.019684	0.0112255	0	0.011241
TCGA-GS-A9TT-01A-11R-A38C-07	0.0118367	0	0	0	0.0177082	0	0.00134289	0	0	0.0134673	0	0	0.00957788	0.00671565	0	0	0.0188115	0.0284335	0.00739186	0.00720543	0	0	0.0008	0	0	0.0182849	0	0	0.0300435	0	0	0.00460542	0	0.0104524	0.0149488	0.0016836	0.0136797	0.13302	0.324726	0	0	0.0121425	0	0	0	0	0.00523397	0	0.0429226
TCGA-GS-A9TU-01A-11R-A38C-07	0.00110264	0	0	0.163802	0.0213027	0.00322754	0	0	0	0	0.0127686	0.0214289	0.0646565	0	0	0.0105984	0.0226308	0.0319031	0	0.0226297	0.0317409	0	0	0	0.0330737	0.0245117	0	0.00525564	0	0	0	0.0112698	0	0	0	0.00658668	0.0441232	0.114048	0.146376	0	0	0	0	0	0.0591827	0	0	0.0143803	0.00699279
TCGA-GS-A9TV-01A-11R-A38C-07	0.00264194	0	0	0.0607088	0.00317514	0	0	0	0	0.0047055	0	0	0.0446838	0	0	0	0	0.0202605	0	0	0.0434889	0.00769075	0.00577936	0.0148091	0.0047041	0.0226716	0	0	0.00792462	0	0	0	0	0.0182531	0	0	0.0135794	0	0.362164	0.0007	0.0002	0	0.0786165	0	0.0903201	0.0002	0	0	0.00130483
TCGA-GS-A9TW-01A-11R-A38C-07	0.0163142	0	0	0.0363361	0.0116902	0	0	0	0	0.00530699	0.0024455	0	0.0409016	0.0104556	0	0.00654423	0.015571	0.022058	0.0294496	0	0	0	0	0.0131394	0.0175873	0.019941	0	0.0006	0.0290232	0	0	0	0.0296647	0.0167029	0.0161528	0	0.00624838	0	0.373798	0	0	0.00830425	0	0	0.053685	0.00337008	0.0123931	0	0.0128204
TCGA-GS-A9TX-01A-11R-A38C-07	0.00832233	0	0	0.0197774	0	0	0.00648536	0	0	0	0.00403293	0	0.0526669	0.00143452	0	0.00465634	0.0147543	0.0222915	0.0071269	0.00618634	0.0707842	0.0997856	0.00750189	0	0.0416109	0.00322433	0	0.00205475	0	0	0	0	0	0.0245026	0	0.0007	0.02322	0.158247	0.212096	0	0	0	0	0	0.0001	0	0.00470414	0	0.017244
TCGA-GS-A9TY-01A-11R-A39D-07	0.00353918	0	0	0	0.0516531	0.00746815	0.0192929	0	0	0.00161381	0.0003	0.00776838	0.00990445	0.0113756	0	0.00879268	0.00869455	0.0184061	0	0.00867204	0.00933265	0	0	0	0	0.00656672	0	0.0001	0	0.0356051	0	0.00580608	0	0.0134317	0	0	0.0254591	0.0212386	0.452671	0	0	0	0.0367752	0	0	0.033634	0	0	0.0124098
TCGA-GS-A9TZ-01A-11R-A39D-07	0.00176619	0	0	0.0564319	0.00869172	0	0.0005	0	0	0.0168931	0	0	0.0404417	0	0	0.0120726	0.0134682	0.0435339	0.00570945	0	0.0226575	0.0659926	0	0.00310801	0	0.013933	0	0	0.0445747	0	0	0.00337352	0.0163207	0.0239752	0	0.00232408	0.0110565	0	0.254512	0.0006	0.00247145	0	0	0	0.0325234	0	0	0	0.00832756
TCGA-GS-A9U3-01A-11R-A39D-07	0.00474347	0	0	0.12107	0	0	0	0	0	0	0	0	0.0483374	0	0.00435948	0.00450484	0.0121154	0.0178523	0	0.0378164	0.0317339	0	0.00967708	0	0.0434176	0.0280692	0	0.00224578	0.0173849	0	0	0.00534829	0	0	0	0.00447476	0.0241507	0.112985	0.262545	0.00176221	0	0	0.0419471	0	0.0230349	0.0329256	0	0	0.0166309
TCGA-GS-A9U4-01A-11R-A39D-07	0.0138353	0	0	0.0963127	0	0.0162718	0	0	0	0	0.0107539	0	0.00317137	0.00373448	0	0.00398736	0	0.0478153	0	0	0.0201124	0.0849618	0.0504475	0.0236536	0.0393406	0.0169218	0	0.00377474	0	0.00402206	0	0	0	0	0	0	0.0133063	0	0	0	0	0.00748935	0.113656	0	0.0819583	0	0	0	0.0191683
TCGA-RQ-A68N-01A-11R-A31O-07	0.00748601	0	0	0.0410834	0	0	0.016646	0	0	0.0031261	0.0279049	0	0.0816774	0	0	0.0365823	0.0363742	0.0452816	0.0137123	0.0138269	0	0	0	0.0026633	0.0328907	0.0306424	0	0.00106145	0.0602517	0	0	0.00409051	0	0.0184627	0	0.00861251	0.0109569	0.0801955	0.175861	0	0.001	0	0	0	0.0260743	0	0	0	0.0134586
TCGA-RQ-A6JB-01A-11R-A31O-07	0.00995618	0	0	0.0415941	0.0475815	0	0.00824321	0	0	0	0	0	0.052042	0	0	0.0179056	0	0.0378706	0	0	0.0178073	0	0	0	0.0327173	0.0358798	0	0.00544099	0	0	0	0	0	0	0	0	0.0288117	0	0.391865	0	0.00768288	0	0	0	0	0.0432193	0	0	0.0283035
TCGA-RQ-AAAT-01A-11R-A39D-07	0	0	0	0.0457833	0.0374231	0.00464643	0	0	0	0	0.0231189	0	0.0587774	0.00847093	0	0.0233332	0.0119299	0.0180088	0.0137578	0.00328822	0.0179076	0.0414878	0	0	0.0107288	0	0	0.0009	0	0.0155908	0	0	0	0.0232539	0	0	0.0161356	0.0482317	0.382868	0	0.0006	0.00512304	0	0	0	0.0164654	0	0	0.00901927
TCGA-VB-A8QN-01A-11R-A38C-07	0.0181036	0.00891486	0	0	0.0042042	0	0	0	0	0.0156249	0.00595093	0	0.0229932	0.0139969	0	0.0100333	0.0198772	0.0138165	0.0213128	0.00686158	0.0182335	0	0	0.00175981	0	0.0194336	0	0	0.00740632	0	0	0	0	0	0	0	0.00887124	0	0.551264	0.0001	0.00352921	0	0	0.0001	0	0.0106718	0.00243971	0	0.0215852
TCGA-AB-2803-03A-01T-0734-13	0.00299456	0.00260691	0	0	0	0	0.0596521	0	0	0	0.0258186	0	0.0355139	0.466893	0.00966545	0	0.00718599	0.0204816	0.00281265	0.0274837	0.0004	0	0.0837078	0	0.00838309	0.0385948	0.00216957	0.00549807	0.0403735	0	0.0232826	0.00172051	0	0.00643868	0.0100862	0.00531488	0.00681964	0.0112832	0.00300725	0	0.00550863	0	0	0	0.00948312	0	0	0	0.0333346
TCGA-AB-2805-03A-01T-0734-13	0.00152129	0	0.00417863	0.127349	0	0	0	0	0	0	0.00566341	0	0.00710946	0.359309	0.00130727	0.010088	0	0.00918438	0.0120956	0	0	0	0.0217342	0	0.0131354	0.00431638	0	0	0.0163237	0	0	0.00171244	0.0814638	0.0148379	0	0	0.0121821	0.0166349	0.166872	0.0009	0	0	0	0	0.0278774	0	0	0.00583476	0.0004
TCGA-AB-2806-03A-01T-0734-13	0.0005	0.00149697	0	0.0986241	0.0688851	0.00204866	0	0.00374685	0	0	0	0.0275106	0.0253248	0.20658	0	0	0	0	0.0441584	0	0.0378635	0	0.0277078	0	0.0246846	0.0514885	0	0.00310543	0	0.00467519	0.0343151	0.0137687	0.0855164	0	0	0	0.0423797	0.0564111	0.0808428	0	0	0	0.0376479	0	0	0	0	0	0.0102459
TCGA-AB-2807-03A-01T-0734-13	0.0005	0	0	0.0634209	0	0	0	0	0	0	0.00511884	0	0.0243103	0.17652	0	0.00613515	0	0.00867641	0.0216638	0	0.081007	0.0261199	0.0442254	0.00179842	0.021845	0.0147352	0	0.0224849	0	0	0	0	0.0889136	0	0	0	0.0132399	0.13465	0.162052	0	0	0.0002	0	0	0.0414001	0	0	0	0.0129604
TCGA-AB-2808-03A-01T-0734-13	0.0009	0	0.00195182	0	0	0	0.0313788	0	0	0	0.00600354	0	0.0201154	0.574296	0	0	0	0.00316623	0.042025	0	0.0157174	0	0.0372635	0.00155396	0.0301473	0.00873941	0	0.00453436	0.0072682	0	0.0083912	0.00260838	0.010378	0	0.00858809	0	0	0.0343012	0	0	0	0.0006	0.0917469	0.00198997	0	0	0.0005	0.0008	0.00912862
TCGA-AB-2810-03A-01T-0736-13	0.0003	0	0	0.00263694	0	0	0.0412075	0	0	0	0.0295045	0	0.0140877	0.520207	0.00658854	0	0	0.00835748	0	0.0194279	0.00463418	0	0.0721932	0	0.0465614	0.0283322	0.0028116	0.00334945	0.0197149	0	0	0.016416	0.0301157	0.0004	0	0	0	0.0174328	0	0	0	0	0	0.001	0.0388419	0	0.0169885	0	0.0265748
TCGA-AB-2811-03B-01T-0760-13	0	0	0.0363912	0.0955795	0.0002	0	0.0120693	0	0.00267791	0.00585851	0.00557434	0.0128583	0	0.273573	0.0846361	0	0	0	0.0053947	0.0238391	0.0058877	0	0	0.0206001	0.0305282	0	0	0.00457744	0.0977518	0	0	0.019277	0.00154339	0	0	0	0	0.0486423	0.0025288	0	0	0	0.0782176	0.00399393	0.0387138	0	0.03467	0	0.0143502
TCGA-AB-2812-03A-01T-0734-13	0.00312984	0	0	0	0	0	0.0818855	0	0	0	0.00962068	0	0	0.542198	0.00906911	0.00521624	0	0.00461536	0.0363951	0	0.0197436	0	0.0504139	0	0.0399066	0.016126	0	0	0.00821155	0	0.00129623	0.00212668	0.0216006	0	0.0458304	0	0.00977553	0.0196017	0	0	0	0	0	0	0.0239463	0	0.00274212	0	0.013153
TCGA-AB-2813-03A-01T-0736-13	0	0.00150412	0	0	0	0.00183108	0.0233615	0	0	0.00186064	0.0189949	0	0.0232099	0.582586	0.0012627	0.00499596	0.019452	0.0288473	0	0	0	0	0.0518596	0	0	0.00379942	0	0.00818813	0.0201144	0	0	0.00306749	0	0.0109431	0.0750514	0	0.00312653	0.0136527	0	0	0	0	0	0	0.0380676	0	0.0002	0	0.0102866
TCGA-AB-2814-03A-01T-0734-13	0	0.00120932	0	0	0	0	0	0	0.0002	0	0	0	0.0162831	0.274946	0.00991803	0	0	0.0242976	0.00999486	0	0.0225423	0	0.0862082	0	0.0322955	0.0474718	0.0001	0	0.062863	0	0.0363625	0.00211186	0.162891	0	0	0	0.00532546	0.00385267	0.0962212	0	0	0	0.0568223	0	0	0	0	0	0.017337
TCGA-AB-2815-03A-01T-0734-13	0	0	0.0112804	0.133532	0	0	0	0	0	0.0083571	0.0392003	0	0.0322274	0.340829	0.029505	0.00984147	0.00437328	0.0242819	0	0.0128645	0.0147287	0	0.0715922	0	0	0.0338137	0.00337782	0.00573302	0.0382002	0	0	0.0115112	0	0	0	0.00663898	0	0.0435281	0	0	0	0	0.0357469	0	0.0462916	0	0	0	0.0146921
TCGA-AB-2816-03A-01T-0734-13	0	0	0	0.14868	0	0.0120799	0.0182164	0	0	0	0.0196758	0	0.020481	0.318403	0.00676656	0	0	0.0394017	0	0.0218665	0	0	0.0347362	0	0.0357263	0.0477346	0.00162864	0.00317225	0.0488946	0	0	0.00900117	0	0.00818811	0	0.00704606	0	0.0335187	0.00665197	0	0	0	0	0	0.081422	0	0	0	0.0262465
TCGA-AB-2817-03A-01T-0736-13	0	0	0	0.0406836	0	0	0	0	0	0	0.00306033	0	0.0164432	0.210638	0.012919	0.00249095	0	0.00961212	0.081233	0	0.00391455	0	0.0117221	0	0.0169594	0.0476563	0	0.00731702	0.0398066	0	0	0.0107217	0.0633144	0	0	0.00224399	0.0176036	0.188526	0.112891	0	0	0.00181553	0	0	0.0234905	0	0.00149587	0	0.0047526
TCGA-AB-2818-03A-01T-0734-13	0.00155957	0	0	0.00963398	0	0.016664	0.0553421	0	0.00173183	0	0.0205569	0	0.0275201	0.548302	0.00361083	0.00135691	0	0.0102621	0	0	0	0	0.0502898	0	0.0381903	0.015622	0.0008	0	0.0316516	0	0.00447519	0.00410824	0	0.0305389	0.00649053	0	0.00107436	0.0118051	0.0237466	0	0	0	0	0.0006	0.0189082	0	0	0	0.0291509
TCGA-AB-2819-03A-01T-0734-13	0	0	0	0.0777011	0.104616	0.00662358	0.0196305	0	0	0	0	0.0256195	0.0329601	0.18032	0.00529258	0	0	0.00225425	0.0587717	0	0.011242	0	0.0563313	0	0	0.00893021	0	0	0	0.016741	0.0524525	0.0117461	0	0	0	0.00369113	0.0446647	0.0747249	0.122554	0	0	0	0.0693786	0	0.00247466	0	0	0	0.0046962
TCGA-AB-2820-03A-01T-0735-13	0	0	0.0062978	0	0	0	0	0	0	0	0.00344633	0	0	0.277632	0	0.0002	0.0005	0.00485026	0.0393876	0	0.0247655	0.0105663	0.00737152	0	0.0299655	0.00688544	0	0.0004	0.0230485	0	0	0.0037016	0.291117	0.0444402	0.0245899	0	0.00538604	0.0383845	0	0.00152203	0	0	0	0	0.00814183	0	0.00193282	0	0.0103058
TCGA-AB-2821-03A-01T-0735-13	0.0003	0	0	0.0445703	0	0	0	0	0	0	0	0	0.0165875	0.299985	0	0	0	0.0205809	0.0871251	0	0	0	0.040688	0	0.023013	0.0290468	0	0.0110213	0.0422798	0	0	0.014316	0.116449	0.0336745	0.00332606	0.00151109	0.0234375	0.0534316	0.0500724	0	0	0.00236095	0.00843003	0	0	0	0	0	0.0108855
TCGA-AB-2822-03A-01T-0734-13	0	0	0	0.0535872	0.0484615	0.00440126	0	0.00192273	0	0	0	0	0.0060172	0.325113	0	0	0	0	0.0709125	0	0	0.0124155	0.0411367	0	0	0.03754	0.0001	0	0	0	0.0698512	0.0125978	0.0611037	0.0350343	0	0	0.0428238	0.0727018	0.0539887	0	0	0.00496211	0.00977933	0	0	0	0.0007	0	0.0100431
TCGA-AB-2823-03A-01T-0736-13	0	0.00200903	0	0	0.0120074	0.00718168	0.0212374	0.0001	0	0.0022415	0.01849	0	0.00541784	0.400307	0.0109504	0	0.0123388	0.00546915	0.101619	0	0.0239587	0	0.0416627	0	0.010637	0.0205141	0	0.00468898	0.0510318	0	0	0.013316	0	0	0.0132666	0.00692902	0	0.0935542	0.00910005	0	0	0.0095053	0.0108971	0.00187988	0.0170496	0	0.0180773	0	0.031606
TCGA-AB-2824-03A-01T-0736-13	0	0	0	0.0376158	0	0	0.0881096	0	0	0	0	0	0.00566744	0.425239	0.00297474	0.00140777	0	0.0172671	0.0917042	0	0	0	0.00690712	0	0.0302262	0.0543613	0	0.00611256	0.00801167	0	0.0123967	0.00582186	0.0009	0	0	0	0.00495183	0.0256793	0	0	0	0.00557064	0.0165982	0.0004	0.0386215	0	0	0	0.0217196
TCGA-AB-2825-03A-01T-0736-13	0	0	0	0.0944985	0	0	0.0248991	0	0	0	0.0195657	0	0.0176214	0.289518	0.0161675	0.00305175	0	0.0350415	0.0050019	0.0119802	0	0	0.0448245	0	0.0217025	0.0410119	0.00234459	0.00116957	0.0860416	0	0	0.0217426	0	0.0159601	0	0.0099362	0	0.0558356	0.0002	0	0	0	0	0	0.09402	0	0	0	0.0381109
TCGA-AB-2826-03A-01T-0734-13	0	0	0	0.0547729	0	0.00588163	0.136906	0	0	0.00104443	0.00441894	0	0	0.506898	0	0.00706474	0.0002	0.0162452	0	0	0	0	0	0	0.0159361	0.0118011	0	0	0.019354	0	0	0	0	0.00460312	0	0.0015469	0.001	0.017358	0.0248096	0	0.0002	0	0	0	0.100163	0	0	0.00217553	0.0101858
TCGA-AB-2828-03A-01T-0734-13	0	0	0.00598538	0.12198	0	0	0	0	0	0	0.0354993	0	0.0426197	0.356277	0.019529	0.0006	0	0.0154979	0	0.0123658	0.00138305	0	0.0197357	0	0.00153913	0.0603058	0.00331613	0.00124223	0.0701449	0	0	0.00836449	0	0.00414566	0	0.00868275	0.00859705	0.0501324	0.0194617	0	0	0	0.020942	0	0.0490175	0	0	0	0.0246075
TCGA-AB-2830-03A-01T-0736-13	0	0	0	0.0719859	0	0	0.0216618	0	0	0.0002	0.0134139	0	0.0118175	0.300596	0.0113829	0.0067213	0	0.0153563	0.0001	0.00448708	0.028657	0	0	0	0	0.0476142	0	0	0.0434689	0	0	0.00177848	0.0568488	0.0267327	0	0	0.0170307	0.0761475	0.138083	0	0	0	0	0	0.0444218	0	0.00115224	0	0.00610683
TCGA-AB-2832-03A-01T-0736-13	0	0	0	0.0935135	0	0	0.0746253	0	0	0	0.0122264	0.0007	0.00177208	0.285877	0.0204433	0.0003	0	0.00550021	0	0.00546471	0.0144209	0	0	0.00210863	0.0201049	0.0250559	0	0.0005	0	0.0002	0	0.0021949	0	0	0	0.00159728	0	0.198635	0.154651	0	0	0	0	0.00209091	0.0553092	0	0.00526813	0.00124046	0.00678076
TCGA-AB-2833-03A-01T-0734-13	0	0	0	0.150495	0	0.0102122	0	0	0	0.00453764	0.0342352	0	0.0273439	0.337194	0.0122043	0.0308064	0	0.0440982	0	0.0133538	0	0.0002	0.0834304	0	0	0.0402011	0.00232567	0	0.0313159	0	0	0.0179125	0.0001	0.0287726	0	0.00818817	0	0.0273165	0.00618847	0	0	0.00173051	0.0146931	0	0.0203159	0	0.0158056	0.00226422	0.00647066
TCGA-AB-2834-03A-01T-0734-13	0	0	0	0.0189431	0	0.00510234	0.0597821	0	0.00176889	0	0.0195047	0	0.0403798	0.492689	0.00679984	0.0125864	0	0.0313885	0	0.0304813	0	0	0.00611341	0	0.0461958	0.0345095	0.00143904	0.00350279	0.047557	0	0	0.00311183	0.00286355	0.0181323	0	0.00430188	0	0.021359	0	0	0	0	0.01295	0.0003	0.00692911	0	0	0.0130798	0.019931
TCGA-AB-2835-03A-01T-0736-13	0.0012806	0	0	0.0228672	0	0.0131379	0.0689735	0	0.00274649	0	0.0264488	0	0.0292571	0.422263	0.0376133	0	0	0.0225089	0	0.0255596	0	0	0.0197966	0	0.0275023	0.0152413	0.00198467	0.00294054	0.059094	0	0	0.0074498	0	0.0275605	0	0.00564539	0	0.0265334	0	0	0	0	0	0.00127816	0.0253631	0	0	0.00324288	0.0275708
TCGA-AB-2836-03A-01T-0736-13	0	0	0	0.0543451	0	0.0355398	0.041975	0	0.00191146	0	0.00170625	0	0.0191615	0.332813	0.00731492	0.00209016	0	0.0499942	0	0	0	0	0.0852488	0	0.0277738	0.0375618	0.0004	0	0.0897215	0	0	0.00892687	0.00818538	0.0124038	0	0.00535996	0	0.0231638	0	0	0	0	0	0	0.0464778	0	0.00852735	0	0.0407732
TCGA-AB-2837-03A-01T-0736-13	0	0	0	0.0264979	0	0.026283	0.0367838	0	0.00269728	0.00334908	0.0377574	0	0.0254341	0.347502	0.0112401	0	0.017618	0.0519909	0	0.0104183	0	0	0.063209	0	0.0124837	0.0353346	0.00205724	0	0.0810062	0	0	0.00719827	0	0.0260347	0	0.00721639	0	0.0314316	0.00317977	0	0	0	0.0317211	0	0.0345652	0	0	0	0.0324983
TCGA-AB-2838-03A-01T-0736-13	0	0	0	0.0296028	0	0.00601167	0.0543369	0	0	0	0	0	0.018746	0.579585	0	0.0128492	0	0.0189048	0.0137369	0	0.0098434	0.0220889	0.0353536	0	0.0445178	0.0126634	0	0.00103242	0	0	0.0029358	0.00425962	0	0.0102375	0	0	0.00897746	0.0144601	0	0	0	0	0.0366435	0	0.0092829	0	0	0	0.00250261
TCGA-AB-2839-03A-01T-0734-13	0.00329872	0	0	0	0	0.0205792	0	0	0	0	0.0248243	0	0.00856243	0.393779	0.0025661	0.0004	0.00922168	0.0304733	0.0400138	0.0103164	0.00368381	0	0.0228951	0	0.0243803	0.0603968	0.00107893	0	0.0329628	0	0.00824969	0.0190227	0.00127264	0.0073635	0.00213332	0	0.00946923	0.0643881	0.0758016	0	0	0.00141292	0.0277241	0.0005	0.0251879	0	0.0184383	0	0.022385
TCGA-AB-2840-03A-01T-0734-13	0	0	0	0	0	0	0.0574117	0	0	0	0.0276925	0	0.00582497	0.360605	0.0133737	0	0.0110348	0.0053019	0.0233406	0.0138599	0.034675	0	0.0879463	0	0	0.0522858	0	0.00582428	0.0647027	0	0	0.019988	0.0162256	0	0.0416251	0.00194095	0	0.0334971	0	0	0	0	0.00331468	0	0.0161887	0	0.0153971	0	0.0390988
TCGA-AB-2841-03B-01T-0760-13	0	0	0	0	0	0	0.0550189	0	0.00273621	0	0.0364325	0	0.0220218	0.454749	0.00940576	0.00931491	0.0204857	0.0425511	0.007299	0.0102426	0.0264367	0	0.0368647	0	0.0125609	0.0179044	0	0.00351383	0.0567689	0	0	0.0035733	0.00795304	0	0.0223216	0.00498512	0	0.0250022	0	0	0.0144542	0	0.012694	0.0008	0	0	0	0	0.0297622
TCGA-AB-2842-03A-01T-0734-13	0.0009	0.00114286	0	0.00251839	0	0	0.0393151	0	0	0	0.0124424	0	0.0101152	0.719162	0.00966044	0.00492658	0	0.0053829	0	0	0	0	0.0131908	0	0.0100484	0.0151492	0	0.00603549	0.00642458	0	0.00363947	0.0114806	0.0009	0.003463	0	0	0	0.0178399	0	0	0	0	0.0388628	0	0	0	0.00208039	0	0.0205359
TCGA-AB-2843-03A-01T-0736-13	0	0	0	0.163418	0	0	0.0168329	0	0	0.00102899	0	0.00108933	0.010683	0.154161	0.00318172	0.0039125	0	0.0153857	0.0526895	0	0.0457139	0.029233	0.0370216	0.0128419	0	0.0186436	0	0.00152719	0.0115966	0	0	0.0008	0.0134609	0.0262266	0	0	0.0269435	0.0377206	0.232349	0	0	0	0	0	0.0170511	0	0	0	0
TCGA-AB-2844-03A-01T-0736-13	0.0004	0	0	0.021899	0	0	0.054048	0	0	0	0	0	0.0342177	0.4254	0	0	0	0.0148995	0	0.0206605	0	0	0.0783482	0	0.0140683	0.0325152	0	0	0.0567156	0	0.0309222	0.00997104	0.0238512	0.0373759	0	0	0.00248957	0.0346199	0	0	0	0.00361129	0.0487622	0	0.00234748	0	0	0	0.0193518
TCGA-AB-2845-03B-01T-0748-13	0	0	0	0.114923	0.0337686	0.00467702	0.00623655	0	0	0	0.0127609	0.00344706	0.0388771	0.3173	0.00155062	0	0	0.0286509	0	0.0056373	0.0605694	0	0	0	0.00969533	0.0531279	0	0	0.0315638	0	0	0.00249286	0.0002	0	0	0	0.0123902	0.0791262	0.0675899	0	0	0	0.0373409	0	0.0393407	0	0.00293925	0	0.0209433
TCGA-AB-2846-03A-01T-0736-13	0	0	0	0.0893719	0	0	0	0	0	0	0.0193472	0	0.0126597	0.484247	0.00555295	0.00803144	0.00262731	0.0135407	0	0	0.0217724	0	0.0140506	0	0	0.0296621	0	0.0009	0.0186719	0	0	0.00885263	0.0199088	0	0	0.00161661	0.0111645	0.0666528	0.0935852	0	0	0	0	0	0.0330407	0	0.00294545	0	0.00969893
TCGA-AB-2847-03A-01T-0736-13	0	0	0	0.103775	0.0207056	0.00808058	0	0	0	0	0	0	0.0335633	0.19307	0	0	0	0.0149874	0.0502778	0.00529916	0.0083711	0	0.0310546	0	0.0365142	0.0511368	0	0	0.0432245	0	0.0460386	0.00462601	0.027557	0.00149087	0	0	0.0177241	0.101563	0.0715023	0	0	0.00976514	0.0523525	0	0.0151195	0	0.0063813	0	0.00817353
TCGA-AB-2848-03A-01T-0736-13	0	0	0	0.0319502	0	0.0149652	0.0138097	0	0.00215244	0.00311662	0	0	0.0216731	0.475868	0.0114285	0.00331533	0	0.030531	0	0.025239	0	0	0.038124	0	0.0237246	0.0218769	0.00143957	0	0.0861489	0	0.00651438	0.00872813	0	0.0327285	0	0.00577763	0	0.0258539	0	0	0	0	0.0007	0.00113913	0.0161133	0	0.00661731	0	0.0385981
TCGA-AB-2849-03A-01T-0734-13	0	0	0	0	0.0250798	0	0	0	0.0006	0	0	0	0.00497052	0.206282	0	0.0018904	0	0.00973305	0.0467545	0	0.0936176	0.0584019	0.0244662	0	0.0279369	0.00756861	0	0.00812015	0	0	0.0213417	0	0.337162	0.0419867	0.0003	0	0.00419222	0	0	0	0	0.00497071	0.0309849	0	0	0	0	0	0.0162673
TCGA-AB-2851-03A-01T-0736-13	0	0	0	0.0883139	0	0.00710445	0.0231204	0	0	0	0.0185857	0	0.00710826	0.5339	0	0.00508396	0.00350461	0.0290251	0	0	0	0	0.0228023	0	0.0162602	0.0108503	0	0	0.00840892	0	0	0	0	0.0142948	0	0	0.00619934	0.0285761	0.0259939	0	0	0	0	0.0002	0.0585094	0	0	0	0.00709342
TCGA-AB-2853-03A-01T-0734-13	0.0006	0.0002	0.00124338	0.03716	0	0	0.0244731	0.00119762	0	0.0001	0	0.00488268	0.00647094	0.618077	0.0151694	0	0	0	0	0	0	0	0.0159085	0	0.0135423	0.0251606	0	0.00140781	0.00584078	0	0.0118431	0.00499687	0.00225298	0.0299774	0	0	0	0.0634517	0.0197314	0	0	0	0.0426604	0.0009	0.00368442	0	0.00298332	0	0.0111266
TCGA-AB-2854-03A-01T-0734-13	0.0001	0	0	0.118501	0	0	0.00546103	0	0	0.0004	0.0213498	0	0.0241311	0.502257	0	0.00450352	0.00579576	0.0213275	0.0261082	0	0	0	0.0135553	0	0	0.046017	0	0.00662745	0.0199159	0	0	0.00167079	0.00134469	0.00527723	0	0	0.0141823	0.00672999	0.0296099	0	0	0	0	0	0.0601345	0	0	0	0.00634919
TCGA-AB-2855-03A-01T-0736-13	0	0	0	0.0980452	0	0	0	0	0	0	0	0	0.00191518	0.483441	0.0145817	0	0	0.00920319	0.001	0	0	0	0.043428	0	0.0181034	0.00294886	0	0.00219906	0.0282154	0	0.00755484	0.0157916	0.0657669	0.0289697	0	0.0005	0	0.0770739	0	0	0	0.0005	0	0	0.0219118	0	0.00671795	0	0.0159911
TCGA-AB-2856-03A-01T-0736-13	0	0	0	0.0653416	0	0.0104288	0.0237182	0	0	0.00147367	0.0267652	0	0.0217703	0.407344	0.00846997	0	0	0.0207685	0	0.0105828	0	0	0.0379549	0	0.0236281	0.0338926	0.00149961	0	0.0563148	0	0	0.00970454	0	0.02748	0	0.00740229	0	0.0608512	0	0	0	0	0.0352779	0.0011537	0.0405165	0	0.00820829	0	0.0349883
TCGA-AB-2857-03A-01T-0736-13	0.005615	0	0	0.0100419	0.00417629	0.00362497	0.0363042	0	0	0	0	0	0.0221681	0.250735	0	0.0163383	0	0.00195178	0.12053	0	0.0772865	0.0818	0.0191443	0.00311371	0.0474923	0.0242994	0	0.00427621	0	0	0	0	0	0.00997448	0.00522625	0	0.0355906	0	0.0489148	0	0	0.00915633	0	0	0.00876376	0	0	0	0.0203903
TCGA-AB-2858-03A-01T-0736-13	0	0	0	0.0207862	0.00167529	0	0	0.00535296	0	0	0	0.0268347	0.00895143	0.154372	0.00892178	0	0	0	0.0598176	0.0165752	0.0198732	0	0.0817632	0	0	0.044901	0	0.0066838	0.0497746	0	0.00904371	0.0126679	0.0562705	0	0	0.00671126	0.0494056	0.123863	0.102473	0	0	0	0.0692967	0	0.0326498	0	0.0115566	0	0.0197791
TCGA-AB-2859-03A-01T-0736-13	0	0	0	0	0	0	0	0	0	0	0	0	0.0039391	0.362213	0	0.00620562	0.00273757	0.00622076	0.0847491	0	0	0	0	0	0.0202707	0.0232216	0	0	0.0190407	0	0	0.00702964	0.0338734	0.113873	0.0490551	0	0.0150852	0.053606	0.0352667	0.0002	0	0	0	0	0	0	0	0	0.00893727
TCGA-AB-2860-03A-01T-0736-13	0	0	0	0.0706559	0.0281417	0.0008	0.0264111	0	0	0	0.0140183	0.00171231	0.0183931	0.512221	0	0.00393836	0	0.00564729	0	0	0.0375875	0.0135255	0.0358604	0	0	0.0537538	0	0	0	0	0.0069028	0	0.00196117	0.00251528	0.0040026	0	0.0283394	0	0.0998552	0	0	0	0	0	0	0	0	0	0.00508086
TCGA-AB-2861-03A-01T-0736-13	0.0003	0	0	0.115949	0	0	0.17819	0	0	0	0.0068635	0	0.00806414	0.457447	0.00543257	0.00171117	0	0.0144708	0	0.00376882	0	0.00624559	0	0	0.0308909	0.0206403	0	0.00350864	0.0182708	0	0	0.00348631	0	0.0169209	0	0.00298727	0	0.00867573	0	0	0	0.00201489	0	0.0009	0.00127878	0	0	0.00638707	0.0124213
TCGA-AB-2862-03A-01T-0736-13	0.00109701	0	0	0	0	0	0.064433	0	0	0	0.0175896	0	0.0132937	0.357662	0.021718	0	0.0491455	0.00656621	0.044194	0.00448673	0.0169737	0	0.0712875	0	0.00847105	0.0521043	0	0.00482532	0.0607538	0	0	0.00622398	0	0.0207149	0.0169866	0.00600648	0.00993668	0.0551174	0	0	0	0	0.0209139	0.001	0.0165883	0	0.00520089	0	0.0240788
TCGA-AB-2863-03A-01T-0734-13	0.00176315	0	0.00508419	0	0	0	0	0	0	0	0	0	0	0.398191	0	0.00661	0.0002	0.00133784	0.169762	0	0	0	0.0187685	0	0.00715569	0.0101596	0	0	0.0238946	0	0	0.0078484	0.0997268	0.0147086	0.0648991	0	0.0161444	0.080287	0	0.00281036	0	0.0003	0	0	0	0	0.00111479	0	0.00878751
TCGA-AB-2865-03A-01T-0736-13	0	0	0	0.0998874	0	0	0	0	0	0	0	0	0.0156455	0.287341	0.00936181	0.0149578	0	0.0117788	0.0619041	0	0.00736426	0	0.0560501	0.00879527	0.0145047	0.0377844	0	0	0.0187914	0.00848356	0	0	0.0794717	0.00492422	0	0	0.02763	0.0432899	0.0758735	0	0	0	0.0618457	0	0	0	0	0	0.00580689
TCGA-AB-2866-03A-01T-0736-13	0	0	0	0.109725	0	0.0180558	0.0277278	0	0.00227915	0	0.00599931	0	0.0213168	0.44568	0.0060079	0	0	0.0225198	0	0.0091614	0	0	0.0281849	0	0.0237714	0.0343188	0.00162785	0	0.0693822	0	0	0.00802026	0	0.0362777	0	0.00906942	0	0.0137603	0	0	0	0	0.00521637	0.00112067	0.0407618	0	0	0	0.0205434
TCGA-AB-2867-03A-01T-0734-13	0	0.0008	0	0.0943126	0.0138439	0.0007	0.0272679	0	0	0	0.0155353	0.0117477	0.0106316	0.538412	0	0.00515807	0	0	0	0	0.0497183	0.0284157	0.00987368	0	0.013494	0.0122562	0.0006	0	0	0	0	0	0	0.00915238	0	0	0.011368	0.0336714	0.041684	0	0	0	0	0	0.00169248	0	0	0	0.00155089
TCGA-AB-2868-03A-01T-0736-13	0	0	0	0	0.0131831	0	0.135751	0	0	0	0	0	0.0124591	0.316556	0	0.00444326	0	0.0109996	0.0655344	0	0.073974	0.0259472	0.0137224	0	0.0365395	0.0173394	0	0	0	0	0.0193636	0	0.0144157	0.0381509	0.029106	0	0.0130345	0	0.0392925	0	0	0	0	0	0	0	0	0.00261949	0.00476041
TCGA-AB-2869-03A-01T-0735-13	0	0	0	0.00197416	0	0	0	0	0	0.0003	0.00474644	0	0.00301458	0.406769	0.0045945	0.00419653	0	0.0102537	0.140697	0	0.0263931	0	0.0294918	0	0.016061	0.0184392	0	0	0.0242179	0	0	0.00660214	0.0618685	0.0256844	0.0653992	0	0.00800638	0.0283808	0.0328481	0	0	0	0.0102177	0	0.0242072	0	0	0	0.0104803
TCGA-AB-2870-03A-01T-0735-13	0	0	0.00655938	0.0644032	0	0	0	0	0	0	0.00194372	0	0.00742057	0.317216	0.0179851	0.00822842	0	0.00658923	0.0363658	0	0.0177485	0	0.0373696	0.0007	0	0.0127602	0	0	0.0591818	0	0	0.0123667	0.0734831	0	0	0.00148016	0.0106997	0.156057	0.0556143	0.001	0	0	0	0	0.029562	0	0.00272987	0	0.00779951
TCGA-AB-2871-03A-01T-0735-13	0	0	0.00222598	0	0	0	0.0074358	0	0	0	0	0	0	0.250097	0	0.00583746	0.0006	0.00289441	0.155146	0	0	0	0.0152835	0	0.0140636	0.0168506	0	0	0.0186309	0	0	0.00219367	0.0171006	0.20933	0.0198335	0	0.0124242	0.0299133	0.0096333	0.00113615	0	0.00156259	0	0	0	0	0	0	0.0147683
TCGA-AB-2872-03A-01T-0735-13	0.00265714	0	0	0	0	0	0.0596354	0	0	0	0.0304334	0	0.0199121	0.512657	0.00850778	0	0	0	0	0.0370684	0.0270146	0	0.0320842	0	0.0144293	0.0529486	0	0.00683632	0.00679039	0	0.0472983	0.0181803	0	0	0.00963044	0	0	0.013788	0	0	0	0.001	0	0.0003	0.0061618	0	0.0199292	0	0.0384813
TCGA-AB-2873-03A-01T-0735-13	0	0	0	0.0002	0	0	0.0235826	0	0	0	0.046178	0	0.018084	0.5986	0	0.0163632	0.0046487	0.0384893	0	0.00316061	0.0007	0	0	0	0.0263817	0.0316314	0	0.00428629	0.00874372	0	0	0	0	0.00254332	0.0134562	0	0.015257	0.00287781	0.0144052	0	0	0	0.00714476	0	0.0366205	0	0	0.00105043	0.0134556
TCGA-AB-2874-03A-01T-0735-13	0.00265463	0	0	0.112315	0	0	0.0101324	0	0	0	0.0164593	0	0.0163804	0.463356	0.0202874	0	0	0.0117255	0	0.0043661	0.0371615	0	0.0507825	0	0.00922725	0.0417026	0	0	0.0188069	0	0.0217683	0.0197556	0	0	0	0.00118999	0.0003	0.0449374	0	0	0	0.00433157	0.00829354	0.00135425	0.0395458	0	0	0	0.0144047
TCGA-AB-2875-03A-01T-0735-13	0	0	0	0.0536824	0.0008	0	0	0	0	0	0	0.0171142	0.0160032	0.152013	0.0318989	0	0	0.0120396	0.0327634	0	0.00721258	0	0.045054	0	0.0135829	0.0268409	0	0	0.048611	0	0	0.00956175	0.0309222	0	0	0.00595178	0.026501	0.210351	0.15732	0.00109843	0	0	0.0500554	0	0.014455	0	0.00724353	0	0.00755638
TCGA-AB-2877-03A-01T-0735-13	0.0007	0	0.00415785	0.00348287	0	0	0.0333129	0	0	0.0006	0.0111326	0	0	0.451689	0.00551383	0.00370201	0.00434948	0.00287788	0.066205	0	0	0	0.0248948	0	0.012337	0.0204469	0.0008	0.00141002	0.0372509	0	0	0.0150352	0.135785	0.0961969	0.00401429	0.00339966	0.00173442	0.00299505	0.0182522	0	0	0	0	0	0.0115603	0	0	0	0.0171894
TCGA-AB-2879-03A-01T-0735-13	0.00185072	0	0	0	0	0.00462433	0.0268796	0.001	0	0	0	0	0.00514245	0.284435	0	0	0.00376992	0.0045891	0.0208164	0.00911383	0	0	0.105546	0	0.0759023	0.0521291	0.0006	0.0008	0.067754	0	0.0113118	0	0.0806419	0.0413323	0.0170378	0.00326858	0.00983997	0.0714731	0	0	0	0	0	0	0.0294638	0	0.0155765	0	0.0240873
TCGA-AB-2880-03A-01T-0735-13	0	0	0	0.0366011	0	0	0	0	0	0	0	0	0.0226209	0.229673	0	0	0	0.0298986	0.0326454	0	0.0214061	0	0.0410702	0	0.0222743	0.0651998	0	0.00363889	0.0577845	0	0.00304414	0.00936775	0.0569196	0	0	0.00140487	0.00859766	0.138517	0.102198	0	0	0	0.0239218	0	0.0273002	0	0.0125361	0	0.0209538
TCGA-AB-2881-03A-01T-0735-13	0	0	0.0105889	0.0612926	0	0	0	0	0	0.00113267	0.00515832	0	0.00880238	0.437511	0.0302522	0.00534048	0.00606382	0	0.0327432	0	0.0309022	0	0.0395322	0	0	0.0143189	0	0.00127683	0.0309022	0	0	0.00618708	0.00704658	0.0023775	0	0.0027995	0.0167465	0.0374372	0.117092	0	0	0	0	0	0.0452682	0	0.00309295	0	0.0114992
TCGA-AB-2882-03A-01T-0740-13	0.0003	0	0	0.0580574	0	0	0	0	0	0	0	0	0.0328265	0.300756	0	0.00592835	0	0.0272207	0.0606964	0.00141637	0.0974258	0	0.0312823	0	0.0676736	0.00816161	0	0.00221465	0	0	0	0	0.0358476	0	0	0.00132107	0.0343011	0.0180913	0.0675006	0	0	0	0.0354595	0	0.0150188	0	0	0	0.0178534
TCGA-AB-2884-03A-01T-0735-13	0.00134192	0	0	0.0117869	0	0	0.0145785	0	0	0	0.021735	0	0	0.642618	0	0.00780397	0	0.0202135	0	0	0	0	0	0	0.0145266	0.0253356	0	0.0002	0.00922468	0	0	0.00344937	0.0373617	0.0139017	0.00392866	0	0.00988642	0.00556329	0.0177465	0	0	0	0	0	0.0689287	0	0	0.00429141	0.0108015
TCGA-AB-2885-03A-01T-0735-13	0	0	0	0.00847433	0	0	0	0	0	0.00582282	0	0	0.00398069	0.221565	0	0.00430271	0.00426405	0.00908551	0.0968318	0	0.104267	0	0	0	0.026254	0.0117565	0	0	0.0080749	0.0006	0.00153179	0.001	0.10037	0	0	0	0.00746922	0.198176	0.0961024	0	0	0	0.0356288	0	0.00669389	0	0.00310094	0	0.00351672
TCGA-AB-2886-03A-01T-0735-13	0	0	0	0.0625994	0.0238822	0.0019	0	0	0	0	0	0.0248515	0.025739	0.118875	0.0226775	0.00629686	0	0.00422717	0.0515713	0	0.0092105	0	0.0188673	0	0.0134315	0.022362	0	0	0.0363593	0	0.00926975	0.00737309	0.0457762	0	0	0.00413374	0.0509676	0.14376	0.184344	0.00132339	0	0	0.0921291	0	0.0003	0	0	0	0.0161784
TCGA-AB-2887-03A-01T-0735-13	0	0	0	0.0407757	0.0350186	0	0	0	0	0	0	0	0.0118369	0.174294	0	0	0	0.00672478	0.0901436	0	0.00521641	0	0	0	0.022585	0.0411314	0	0.00215867	0	0.00235891	0.00747969	0.0006	0.178776	0	0	0	0.0210957	0.1244	0.194785	0.00295426	0	0	0.0156229	0	0	0	0	0	0.00555141
TCGA-AB-2888-03B-01T-0748-13	0	0	0	0.136168	0	0.00306904	0	0	0	0	0.030634	0	0.00922811	0.387753	0.0149382	0.00533269	0.00170693	0.0252012	0	0	0.0187408	0	0.0237285	0.0004	0.0007	0.0177876	0	0	0.00524248	0	0	0.0028786	0	0.00434444	0	0.0028006	0.00410767	0.0321614	0.0756695	0	0	0	0.0671584	0	0.0346543	0	0.00489807	0	0.0093828
TCGA-AB-2889-03A-01T-0735-13	0	0	0.00610553	0.0929452	0	0	0	0	0	0	0.0245905	0	0.023264	0.330709	0.0281687	0	0	0.00730113	0	0.0162472	0.043712	0	0.0726484	0	0	0.0467814	0.0002	0.0164583	0.0644933	0	0	0.0202585	0	0	0	0.00790618	0.0003	0.0784298	0.0110506	0	0	0.00251424	0.0137334	0	0.0489857	0	0.00609166	0	0.0115537
TCGA-AB-2890-03A-01T-0735-13	0	0	0.0013792	0.0906591	0	0	0	0	0	0	0	0	0.006856	0.231732	0	0	0	0	0.042549	0	0.0741976	0	0.00919918	0	0.00583547	0.0313742	0	0.0091285	0.016036	0.0033399	0	0.00256638	0.156459	0.041131	0	0	0.0127551	0.0124757	0.176677	0.0007	0	0	0	0	0.021867	0	0	0	0
TCGA-AB-2891-03A-01T-0735-13	0	0	0	0	0	0.0093884	0	0	0	0.0007	0	0	0	0.362029	0	0.00152441	0	0.00732023	0.0306364	0	0	0	0.0338784	0.0022798	0.0175496	0.00470291	0	0.00445346	0.0249644	0	0	0.014903	0.161544	0.0297703	0.0294704	0	0.0006	0.0835204	0.0225485	0	0	0.00402816	0	0	0.0354876	0	0.013052	0.0003	0.015599
TCGA-AB-2895-03A-01T-0735-13	0	0	0	0	0	0	0	0	0	0.00157486	0	0	0.00344174	0.249474	0.026685	0.00579206	0.00374396	0.0136861	0.169815	0	0	0	0.00892622	0	0.0102973	0.0309241	0	0	0.0367742	0	0	0.0126948	0.0660261	0.0316154	0.0158298	0	0.0175488	0.0971323	0.118825	0.00187576	0	0	0.0181174	0	0	0	0.00379228	0	0.0115987
TCGA-AB-2896-03B-01T-0751-13	0	0	0	0.024122	0	0	0.0306224	0	0	0.00326417	0	0	0.021803	0.331781	0.035831	0	0	0.00947147	0.00722896	0.00584677	0.00361888	0	0.0273724	0	0.0189121	0.0477786	0.00178828	0.00321734	0.0691462	0	0.0007	0.00606501	0	0.0110566	0	0.0016209	0	0.127086	0.0987406	0	0	0	0.0205393	0.0009	0.0302844	0	0.00337273	0	0.0347631
TCGA-AB-2897-03A-01T-0735-13	0.0002	0	0	0	0	0	0.0410725	0	0	0	0.0337544	0	0.0132851	0.447965	0.00699018	0	0.0136615	0.0195598	0.0335781	0.04947	0.0601612	0	0.0177447	0	0	0.0572282	0	0.00645206	0.031724	0	0.0228853	0.00347218	0	0	0.0101075	0.00538996	0	0.0535284	0	0	0	0	0.0033285	0.0005	0.014	0	0.00401394	0	0.0345388
TCGA-AB-2898-03A-01T-0735-13	0	0	0	0	0	0.00579449	0.0154948	0	0	0	0	0	0.0149723	0.563671	0	0.00638492	0	0.0257201	0.0400213	0.0163428	0	0	0.0176352	0	0.0354703	0.00132364	0	0.00987466	0.00109775	0	0	0.00307369	0	0.022744	0.0371409	0.0006	0.00711983	0.0460684	0.061569	0	0	0	0	0	0.00386082	0	0	0.00127398	0.0139328
TCGA-AB-2899-03A-01T-0736-13	0	0	0	0.136117	0	0	0.0264313	0	0	0	0.00299181	0	0.0187825	0.193075	0	0.00433708	0	0.0163105	0.0180964	0	0.0147892	0	0.0159212	0	0.0251905	0.0192729	0	0.0190507	0.00114551	0	0	0	0.166464	0.0001	0	0	0.0123377	0.0897562	0.145244	0	0	0	0	0	0.00314938	0	0	0	0.00312289
TCGA-AB-2900-03A-01T-0735-13	0.00182141	0	0	0	0	0	0.0451591	0	0.00198766	0	0.00342899	0	0.00971836	0.478511	0.0362101	0	0.0004	0.0322441	0	0.00237245	0	0	0.0910467	0	0.00673801	0.0307295	0.00106926	0.00442795	0.0961292	0	0	0.00456937	0	0.0202424	0.00234623	0.00450853	0.0114752	0.0170447	0	0	0	0	0.0274525	0.0005	0.0054303	0	0	0	0.0345947
TCGA-AB-2901-03A-01T-0735-13	0	0	0.0172665	0	0	0	0	0	0	0.00251583	0	0	0.00261269	0.292966	0.0260529	0.0127838	0.00190293	0.0047983	0.274786	0	0	0	0	0	0.00532125	0	0.00253293	0	0.0712415	0	0	0.0269219	0.060298	0.0151287	0.00997871	0.00241901	0.0137966	0.0377976	0.0253761	0	0	0.0009	0.0268364	0	0	0	0.00868668	0	0.0117521
TCGA-AB-2903-03A-01T-0734-13	0.0005	0	0	0	0	0	0	0	0	0.00242304	0	0	0	0.393432	0	0	0.00201096	0.0123026	0.0915287	0	0.0333952	0	0.0259993	0	0.0122634	0.0319103	0	0	0.048206	0	0	0.0120219	0.139974	0.0392523	0.00471611	0	0	0.0322772	0.0501146	0.00165524	0	0	0	0	0.00772818	0	0.0109772	0	0.026817
TCGA-AB-2904-03A-01T-0734-13	0	0	0	0	0.0492104	0	0	0	0	0	0	0.00105673	0.00411922	0.281456	0	0.0048634	0	0.00318479	0.0680964	0	0.0882995	0.00760296	0.00913009	0	0	0.0333994	0	0	0	0	0.0246274	0	0.205505	0.0002	0	0	0.0440647	0.0804332	0.022451	0.0006	0	0	0	0	0	0	0	0	0.0100247
TCGA-AB-2908-03A-01T-0740-13	0	0	0	0	0.0262612	0.00507765	0.0632096	0	0	0	0	0	0.00735054	0.405423	0	0.00139498	0	0.00208797	0.0019687	0	0.119918	0.0535113	0.0250699	0	0.00100749	0.0299711	0	0	0	0.00367918	0.0300208	0.00220289	0.0611188	0	0.00981405	0	0.0298752	0.0126158	0	0	0	0	0.026575	0	0	0	0	0	0.0110389
TCGA-AB-2909-03A-01T-0744-13	0	0	0.00338184	0.0643888	0	0	0	0	0	0	0	0	0.00145009	0.392903	0.00485721	0	0	0.00357062	0.0183246	0	0.0282741	0	0.0196084	0.00139005	0.01315	0.00694523	0.0004	0	0.0316567	0	0	0.00897892	0.12739	0	0	0	0.00678212	0.103516	0.0618144	0	0	0.00136987	0.0238828	0.0005	0.0141719	0	0.00588985	0	0.0100502
TCGA-AB-2910-03A-01T-0740-13	0	0.0003	0	0.00953967	0	0.00898233	0.175417	0	0.0006	0.00187789	0.013078	0	0.00204033	0.542493	0	0	0.010669	0.00850859	0	0	0	0	0.0271399	0	0.0168927	0.0187537	0	0.00231139	0.0445641	0	0	0.004799	0	0.0135635	0	0.001704	0	0.00710515	0.00783892	0	0	0.00188942	0	0	0.025341	0	0.00101001	0	0.0157424
TCGA-AB-2911-03A-01T-0734-13	0	0	0	0.11647	0	0.0009	0.0400112	0	0	0	0.0137232	0	0.0186031	0.461357	0.0217818	0.00109955	0.00518577	0.0211428	0	0	0	0	0.0407226	0	0.00582643	0.0038133	0.0003	0.0009	0.0148036	0	0	0.00126911	0	0.0299346	0	0.00142624	0	0.0328309	0.0475654	0	0	0	0	0	0.0492602	0	0	0	0.0107025
TCGA-AB-2912-03A-01T-0734-13	0.00133122	0	0	0.0943675	0	0.00223156	0	0	0.0006	0	0.00115183	0	0.0267103	0.321802	0	0	0	0.0381867	0	0.0166597	0.00406381	0	0.0648008	0	0.0168708	0.0303424	0.00105656	0.00569549	0.0795509	0	0	0.030707	0.0476875	0	0	0.00386743	0.00751459	0.0615172	0.0317143	0	0	0	0.0194861	0	0.0517595	0	0	0	0.0128236
TCGA-AB-2913-03A-01T-0734-13	0.00281767	0	0.00912912	0	0	0	0	0.0007	0	0	0	0	0.00219436	0.438153	0	0.00127348	0	0	0.0584085	0	0	0	0.0228284	0.0004	0.017015	0.0113827	0	0.0002	0.00842934	0	0	0.00315099	0.081543	0.0886814	0.0815656	0	0.00307734	0.0638426	0	0.00116267	0	0.00345765	0.0279271	0	0	0	0	0.0014314	0.00684956
TCGA-AB-2914-03A-01T-0734-13	0	0	0.00929687	0.125219	0	0	0	0	0	0.0003	0.0195383	0	0.00677214	0.304333	0.0246133	0.00396286	0	0	0.0625527	0	0.0231013	0	0.0341724	0.0005	0	0.02249	0.0006	0	0.0270297	0	0	0.0047143	0.0631826	0	0	0.00104741	0.0120235	0.081896	0.110132	0.00185515	0	0	0	0	0.0129888	0	0	0	0.0059166
TCGA-AB-2915-03A-01T-0740-13	0	0	0	0.0446189	0	0	0.00151724	0	0	0.0001	0	0	0.019983	0.307469	0.0141852	0.00837227	0	0.0162337	0.0725806	0	0.0423062	0	0.0492578	0	0.0175265	0.0354469	0	0.0003	0.0360843	0	0	0.00575342	0	0	0	0.0004	0.0132484	0.0767817	0.142853	0	0	0	0	0	0.0319161	0	0.0001	0	0.00506294
TCGA-AB-2916-03A-01T-0734-13	0	0	0	0.143899	0	0.00182765	0	0	0	0	0.0178333	0	0.0338039	0.363662	0	0.00846608	0.0009	0.0327302	0	0	0.00205614	0	0.014184	0.00107221	0.0115263	0.0192418	0	0.0013801	0.0143554	0	0	0	0.0147631	0.0202161	0	0.00167391	0.0228418	0.0278729	0.0756708	0	0	0	0.104428	0	0.0162355	0	0	0	0.00327988
TCGA-AB-2917-03A-01T-0734-13	0	0	0	0.00163087	0.00890523	0.00609954	0	0	0	0	0	0.0009	0.01711	0.363003	0	0.0100671	0	0.0207271	0.0953226	0.00647322	0.0745937	0	0	0	0.0423266	0.0448492	0	0.0009	0	0.0007	0.00127197	0.00311949	0.0919232	0	0	0.0007	0.0166365	0.020407	0.0899749	0	0	0	0.041418	0	0	0	0.00192037	0	0.00568223
TCGA-AB-2918-03A-01T-0740-13	0	0	0	0.0638436	0	0.0111873	0.0310782	0	0	0.00118075	0.00547318	0	0.0137493	0.35574	0.0104427	0	0	0.016407	0	0.0103527	0.00247115	0	0.0469941	0	0.0149053	0.0529939	0.00179914	0	0.0748608	0	0	0.0116819	0	0.00226536	0	0.0028416	0	0.109128	0.0129189	0	0	0	0	0.0006	0.0552642	0	0.00561348	0	0.0243853
TCGA-AB-2919-03A-01T-0740-13	0.0006	0.00131481	0	0.0004	0	0	0	0	0.0005	0	0	0	0.0173781	0.238153	0.00196106	0	0.00532297	0.0104017	0.0800431	0	0.033346	0	0.132858	0	0.0129979	0.0305548	0.00124932	0	0.0904974	0	0.0272434	0.009235	0.149331	0.0330639	0.004657	0.0005	0.0445637	0.0191503	0.00632752	0.00242173	0	0	0	0	0.0143226	0	0	0	0.0287082
TCGA-AB-2920-03B-01T-0760-13	0	0	0	0.00407859	0	0	0.0532927	0	0	0	0.0131489	0	0.00126741	0.427483	0.00969555	0.00226501	0.0117549	0.00542373	0.104655	0	0.0505147	0	0.0126725	0	0.0162685	0.0442051	0	0.00655072	0.0156527	0.0007	0.00294358	0.0100095	0.00705695	0.0113137	0.00808751	0	0	0.10834	0	0	0	0	0.00147159	0	0	0	0.00203939	0	0.00464617
TCGA-AB-2921-03A-01T-0740-13	0.0007	0.0015593	0	0.0976315	0	0	0	0	0	0.001	0.0153298	0.00287873	0.00100761	0.514367	0.0143453	0.00155126	0	0.0093181	0	0	0	0	0.00891187	0	0.00728965	0.032598	0	0.0005	0.0125591	0	0	0.00231619	0	0.0214935	0	0	0.0006	0.0871742	0.045879	0	0	0	0	0.0005	0.0655543	0	0.0002	0	0.0115363
TCGA-AB-2924-03A-01T-0740-13	0	0	0	0.0222214	0	0.00276384	0.0646395	0	0.00132232	0	0.0106562	0	0.0316474	0.490195	0.00710171	0	0	0.0245285	0	0.0220164	0	0	0.0485429	0	0.0427666	0.0357879	0.0001	0	0.0506725	0	0.0180076	0.00152911	0	0.0223171	0	0.0009	0	0.0212733	0	0	0	0	0.0147159	0.0003	0.0103961	0	0.00126164	0.0006	0.0245592
TCGA-AB-2925-03A-01T-0735-13	0	0.0024397	0	0.0373936	0	0.0140164	0.0885045	0	0.0004	0	0	0	0.011407	0.459087	0.0406103	0	0	0.0153971	0	0.0001	0	0	0.0597469	0	0.0123261	0.028557	0	0.00393453	0.0682171	0	0.0139524	0.00148918	0	0	0	0	0	0.0235499	0	0	0	0	0.0270628	0.0005	0.0325649	0	0.0089882	0	0.0205997
TCGA-AB-2927-03A-01T-0740-13	0	0	0	0.10335	0	0.00152414	0	0	0	0.00115909	0	0.0006	0.0182598	0.235791	0	0.00673489	0	0.00763634	0.033259	0	0.022786	0.0117787	0.0376808	0	0.0211983	0.0245683	0	0.0159951	0	0	0	0	0.063834	0.041503	0	0	0.0127766	0.00844969	0.256797	0	0	0	0	0	0.0219032	0	0.0006	0	0
TCGA-AB-2928-03A-01T-0740-13	0	0	0	0.0436175	0	0	0	0.0003	0	0	0	0	0.0101284	0.171434	0.0413623	0	0	0.00301115	0.0523832	0	0.0417154	0	0.073087	0	0.0127738	0.038033	0.0021637	0.00395415	0.0643441	0	0	0.0230506	0.0232858	0	0	0.00592741	0.013528	0.116876	0.14711	0	0	0	0.0402844	0	0.0451531	0	0.0119789	0	0.0113064
TCGA-AB-2929-03A-01T-0735-13	0	0	0	0	0	0	0	0	0	0	0.00343569	0	0.0121856	0.179645	0.00857418	0.0169596	0	0.0185906	0.112626	0.0175964	0.108746	0	0	0	0.0323783	0.0408176	0	0.0004	0.00890895	0.00107362	0	0.00270215	0.053301	0	0	0.0003	0.00692662	0.0633603	0.1812	0	0	0	0.0525679	0	0	0	0.00226469	0	0.00156181
TCGA-AB-2930-03A-01T-0740-13	0	0	0	0.0742265	0.00139017	0	0.0176703	0	0	0	0.0273022	0	0.0210802	0.302792	0.0231334	0	0	0.0281238	0	0.0345292	0.00335972	0	0.0305667	0	0.0101601	0.0414588	0	0	0.0526645	0	0	0.0109369	0.0217605	0	0	0.0008	0.0179056	0.113734	0.0339154	0	0	0	0	0.0003	0.075416	0	0	0	0.0220427
TCGA-AB-2931-03A-01T-0740-13	0	0	0	0.0722584	0	0	0	0	0	0.0008	0	0	0.00373077	0.305986	0.0242546	0	0	0.00622485	0.104972	0	0	0.00912118	0.0482938	0	0.00887529	0.0154059	0	0	0.0637923	0	0.0131314	0.0174264	0.190573	0.0388599	0	0	0.0118628	0	0	0.0009	0	0	0	0	0	0	0.00520662	0	0.0183784
TCGA-AB-2932-03A-01T-0740-13	0	0	0	0.0480569	0	0.0215481	0.0279739	0	0.00133933	0	0.0120258	0	0.0172804	0.453917	0.0412907	0	0	0.0291208	0	0	0	0	0.0753046	0.00467025	0.0221846	0.0186068	0	0	0.0593919	0	0	0	0	0.0187972	0	0.00458174	0	0.019705	0	0	0	0	0.043072	0.0003	0.0195006	0	0	0	0.027956
TCGA-AB-2933-03A-01T-0734-13	0	0	0.0003	0.162923	0	0	0.0196213	0	0	0.0001	0.00941526	0	0.0136657	0.352066	0	0.00126005	0.00320217	0.00794226	0.0150889	0	0	0	0.00804447	0	0.0208935	0.0206482	0	0.006741	0.0217546	0	0	0.00446318	0.0441536	0.00188108	0	0	0.00792612	0.0430448	0.112374	0	0	0.00214495	0	0	0.0431217	0	0	0	0.0009
TCGA-AB-2934-03A-01T-0740-13	0	0	0	0.0715798	0	0	0	0	0	0.0004	0.00924146	0	0.00918985	0.316752	0.00438533	0.00343055	0.00269353	0.0249045	0.0427639	0	0	0	0.0219431	0.00149523	0.00352805	0.00220374	0.0002	0	0.0304615	0	0	0.00664299	0.0849257	0.0198119	0	0	0.0128014	0.0509909	0.130731	0	0	0.00295901	0	0	0.0611936	0	0	0.0008	0.00914454
TCGA-AB-2935-03A-01T-0740-13	0	0	0	0.0461917	0	0.00153378	0.139016	0	0	0	0	0	0.00636644	0.325136	0	0.00344331	0.00145692	0.00700039	0.0166077	0.00237571	0.0670492	0.0321622	0.0143744	0	0.0246525	0.0214627	0	0	0	0	0.00800223	0	0.0545954	0	0.106989	0	0.0191942	0	0	0	0	0.00402847	0	0	0	0	0.00329811	0	0.0164312
TCGA-AB-2936-03A-01T-0740-13	0	0	0	0.089813	0.0286259	0	0	0	0	0	0	0.00525708	0.0167113	0.0856764	0.0008	0.00766211	0	0.00726784	0.0750389	0	0.0800974	0.0384129	0.0410535	0.0027068	0	0.0281052	0	0	0	0	0.00456279	0	0.145022	0.00391277	0	0	0.0442662	0	0.245859	0.001	0	0	0	0	0.00454171	0	0	0	0.00376718
TCGA-AB-2937-03A-01T-0734-13	0	0	0	0.0607949	0.00384028	0	0	0	0.00236695	0	0.0244722	0	0.012342	0.101111	0.0472778	0.0219974	0	0.0473464	0.0912102	0.0384433	0.00756211	0	0	0	0	0.0304143	0	0.0020249	0.0500904	0	0	0.0211483	0.0324205	0	0	0.00946832	0.00702126	0.254641	0.075315	0.0062875	0	0	0	0	0.00504492	0	0.0127251	0	0.00657307
TCGA-AB-2938-03A-01T-0736-13	0.00881917	0	0	0.0252373	0.0366632	0.00831636	0	0	0	0	0	0.00490566	0.0278233	0.0687557	0	0.0376647	0	0.0277497	0.341085	0	0.0116647	0	0	0.00851614	0.0629768	0.0658956	0	0.00596765	0	0	0	0	0	0.0440201	0	0	0.0530021	0.0467571	0.0110011	0	0	0.0001	0.0003	0	0	0.0136636	0	0	0.0385463
TCGA-AB-2939-03A-01T-0740-13	0.00226177	0	0	0.0004	0	0.00622021	0.0242167	0	0.00249242	0	0.0139544	0	0.0116281	0.412525	0.0234628	0.00490293	0	0.0154481	0.0234799	0	0	0	0.125184	0	0.013142	0.0194739	0.00130696	0.00294801	0.0294216	0	0.0157901	0.0157765	0.097038	0.0340034	0	0	0	0.0156531	0.0163085	0	0	0.00215092	0.00483597	0	0.0158153	0	0	0	0.0266587
TCGA-AB-2940-03A-01T-0736-13	0	0	0	0	0.0107685	0	0	0	0	0	0.0001	0	0.00729941	0.4499	0	0.00419388	0	0.0264868	0.103067	0	0.0127893	0	0.00444142	0	0.00539774	0.018128	0	0.00586352	0.00177297	0	0	0.0113353	0.0548149	0.00556376	0.0426091	0	0.00993329	0.0671899	0.00201694	0	0	0	0.0302676	0.0005	0	0	0	0	0.0200369
TCGA-AB-2941-03A-01T-0740-13	0	0	0	0	0.0146418	0.00907809	0	0.00303648	0.0002	0	0	0	0.0026724	0.0935345	0	0.0016641	0	0.00768156	0.501833	0	0.00231488	0.0578574	0.04788	0.0003	0	0	0	0	0	0	0.0425863	0.00127982	0.00971433	0.0418381	0	0	0.0330198	0.0416881	0	0	0	0	0	0	0	0	0	0	0.0168968
TCGA-AB-2942-03A-01T-0734-13	0	0	0	0.0703602	0	0	0	0	0	0.00123336	0.0167992	0	0.0054291	0.36349	0.0224967	0.00493915	0	0.00401545	0.0543859	0	0.0444707	0	0.0316028	0	0	0.0245032	0	0.00138262	0.0206665	0	0	0.00874444	0.0491748	0.0185611	0	0.0003	0.00310636	0.0482626	0.129276	0	0	0	0	0	0.0307553	0	0.0003	0	0.0059636
TCGA-AB-2943-03A-01T-0740-13	0	0	0	0	0.0396002	0	0.0363012	0	0	0	0	0	0.00364239	0.201447	0	0.00589814	0	0.0132058	0.0531344	0	0.0863121	0.0114111	0	0	0.0140361	0.0459312	0	0.00444859	0	0.00234308	0.0108005	0.00281531	0.0147882	0.0950989	0	0	0.0263851	0.0468354	0.159907	0	0	0	0	0	0	0	0	0	0.00758837
TCGA-AB-2944-03A-01T-0740-13	0.00115419	0	0.0024108	0.010318	0	0	0	0	0	0	0.00744434	0	0.00201662	0.349359	0.0135459	0.00722865	0	0.00841202	0.0640871	0.0014618	0.02917	0	0	0	0.0376577	0.0342849	0	0.001	0.0105051	0	0	0.0128777	0.0968071	0	0	0.00441436	0	0.150619	0	0	0	0.00254329	0	0	0.00840322	0	0.0131772	0	0.0131972
TCGA-AB-2946-03A-01T-0740-13	0	0	0	0.0453522	0.0213524	0.00230193	0.0108181	0	0.0007	0	0.00727377	0	0.0236709	0.351603	0.0224852	0	0	0.0244405	0	0	0.073502	0	0.0217159	0	0	0.0506394	0.00100222	0	0.0306381	0	0.0079218	0.00993021	0	0	0	0.00176661	0.025463	0.100032	0	0	0	0	0.0747533	0	0.00678717	0	0.00875232	0	0.0378517
TCGA-AB-2948-03A-01T-0740-13	0	0	0	0.100816	0	0	0.0242157	0	0.00137207	0	0.0108755	0	0.037265	0.443628	0.0116061	0	0	0.0414423	0	0.0132483	0	0.001	0.039476	0	0.020329	0.050676	0	0.0006	0.0709106	0	0.0115738	0.00657181	0.00135586	0.0068402	0	0.00335939	0	0.00552428	0	0	0	0	0.0287477	0.0003	0.0125087	0	0	0	0.0225367
TCGA-AB-2949-03B-01T-0748-13	0	0	0.00318946	0.050666	0	0	0	0	0	0	0	0	0.00539425	0.401655	0	0.00268321	0	0.0034983	0.0383569	0	0.07207	0.0117775	0.00358382	0	0.0227027	0.0183994	0	0	0.00367037	0	0.00341641	0.00431535	0.0623881	0	0.00811959	0	0.0100321	0.164905	0	0	0	0.00568435	0.00127803	0	0	0	0.00549937	0	0.0019037
TCGA-AB-2950-03A-01T-0735-13	0.0006	0	0	0.0711848	0.0271625	0.00513367	0	0	0	0	0	0.014421	0.00824606	0.158869	0	0	0	0.0131479	0.152125	0	0.0104986	0	0.0518425	0	0.0174122	0.0331181	0	0.00578028	0	0.00416939	0.0269374	0.00102553	0.109537	0	0	0.00158972	0.0199876	0.103199	0.13271	0	0	0	0.00505712	0	0.015453	0	0	0	0.00967425
TCGA-AB-2952-03B-01T-0760-13	0	0	0	0.022602	0	0.0007	0	0	0	0	0	0	0.0103366	0.297892	0	0.0079978	0	0.0170738	0.0954555	0.00204925	0	0	0.0250653	0	0.0328941	0.0285093	0	0.00869578	0.0261552	0	0	0.00703816	0	0.0387067	0	0.0007	0.00302287	0.120862	0.0424531	0	0	0.00313342	0	0	0.131188	0	0.00603373	0.00785135	0
TCGA-AB-2954-03A-01T-0736-13	0	0	0	0.0692545	0	0	0	0	0	0	0.00835161	0	0.00554312	0.39138	0.0120425	0.00671031	0	0.0113348	0.0340361	0.00707615	0.0365226	0	0.0231857	0	0.00462838	0.0302202	0	0.00344283	0.0442342	0.0002	0	0.00683732	0	0	0	0.00104862	0.00346488	0.103872	0.111248	0.00375934	0	0	0	0	0.0338785	0	0.00624501	0	0.00755932
TCGA-AB-2955-03A-01T-0734-13	0.0003	0	0	0.0907157	0.0290798	0	0	0	0	0	0.012616	0.0164271	0.0162744	0.327144	0	0	0	0.00621768	0	0	0.0972482	0	0	0	0.00679447	0.0465431	0	0	0	0	0.00815993	0	0.0145013	0	0	0	0.022705	0.0921807	0.169363	0	0	0	0.0337656	0.0004	0	0	0	0	0.00408062
TCGA-AB-2956-03A-01T-0740-13	0	0.0005	0	0	0	0	0.098497	0	0	0	0.0131105	0	0	0.65165	0	0.0005	0	0.0009	0	0	0	0.0176066	0.00604172	0	0.0179882	0.0168739	0	0.0008	0.0102984	0	0	0.00449276	0	0.015409	0.00351821	0	0	0.0105109	0	0	0	0.0003	0	0	0.0176842	0	0.00343487	0	0.0242212
TCGA-AB-2959-03A-01T-0734-13	0.00115629	0	0.00240707	0.116798	0.0115498	0	0	0	0	0	0.00216112	0.0009	0.0096683	0.217709	0	0	0	0	0.0360618	0	0.0207578	0.102083	0.0483439	0.0041625	0	0.0106408	0	0	0	0	0.00341845	0	0.135697	0	0	0	0.0359696	0.0399525	0.137369	0.00331894	0	0	0	0	0	0	0	0	0.00159827
TCGA-AB-2963-03A-01T-0734-13	0.00296612	0	0.0001	0	0	0	0.156394	0.0005	0	0	0.00255213	0	0.00846052	0.602232	0.00306171	0.0002	0	0	0.00343478	0	0	0	0.0236865	0	0.0151274	0.0226792	0	0.00138954	0.00150177	0	0.019977	0.00896341	0.00825692	0.00949358	0	0	0	0.040226	0	0	0	0	0.0201164	0	0.0018982	0	0	0	0.00522576
TCGA-AB-2964-03A-01T-0734-13	0.00127642	0	0	0	0.0300423	0	0.0859974	0	0	0	0.0004	0.00386999	0.00766182	0.496286	0	0.00192529	0	0.00317124	0.0550506	0	0.0675814	0.0165834	0.0365226	0	0	0.0314919	0	0.00321671	0	0	0.0107438	0.0005	0.0455563	0	0.0186951	0	0.0282525	0	0.0214744	0	0	0.0002	0	0	0	0	0	0	0.00801778
TCGA-AB-2965-03A-01T-0734-13	0.0008	0	0	0.030809	0	0	0.0454649	0	0.00194718	0	0	0	0.0216081	0.416136	0.0119689	0	0	0.0209995	0	0.00956943	0	0	0.0582077	0	0.0355038	0.0498048	0.00124984	0	0.0921319	0	0.013384	0.00284258	0	0.00248986	0	0	0	0.045387	0	0	0	0	0.00460401	0.0006	0.0520926	0	0.00224596	0	0.0385227
TCGA-AB-2966-03A-01T-0734-13	0.00126378	0	0	0.055864	0.029628	0	0	0	0	0	0.00374917	0.00359211	0.00521849	0.180934	0	0.00270116	0	0.0104458	0.05202	0	0.119073	0	0.0405746	0.00100756	0.00565378	0.0177023	0	0.0007	0	0.00207241	0.0189865	0	0.233536	0	0	0	0.0200071	0.0121235	0.15231	0.00182228	0	0	0.016398	0	0	0	0	0	0.00642656
TCGA-AB-2967-03A-01T-0734-13	0	0	0	0.0492617	0	0.00738815	0.0678216	0	0.00170533	0	0	0	0.0244643	0.381695	0.00738241	0	0	0.036119	0	0.0178683	0	0	0.100456	0	0.0343505	0.0322483	0.00105323	0	0.0751987	0	0.00884115	0.00298751	0	0.0176496	0	0.00357237	0	0.0188508	0	0	0	0	0.00661833	0.0005	0.023237	0	0	0	0.0321145
TCGA-AB-2969-03A-01T-0734-13	0	0	0	0.0588499	0	0.00925706	0.0662635	0	0.00179846	0	0.00494556	0	0.0185941	0.389098	0.0128628	0	0	0.0255828	0	0.0141901	0	0	0.0279837	0	0.0245224	0.0410506	0.0003	0.00276916	0.0800154	0	0	0.00546858	0	0.010539	0	0.00338243	0	0.0297087	0.0110633	0	0	0	0.0347834	0.001	0.0454872	0	0.00275993	0	0.0244402
TCGA-AB-2970-03A-01T-0734-13	0	0	0	0.0932818	0	0	0	0	0	0	0.00279454	0	0.0248835	0.349865	0	0.00854685	0	0.0185806	0.0103898	0	0	0	0.0150615	0	0.0113052	0.0221347	0	0.00791081	0.0169725	0	0	0	0.0461727	0.00768525	0	0	0.0210444	0.0621184	0.175489	0	0	0	0	0	0.0397387	0	0	0.00191679	0.00890475
TCGA-AB-2971-03A-01T-0734-13	0	0	0	0.0758046	0	0.0168957	0.0505387	0	0.00174612	0.00396494	0.0246615	0	0.0217715	0.357775	0	0	0.00100266	0.0257532	0	0.0186465	0	0	0.0562252	0	0.049669	0.0669518	0.0005	0.00348646	0.0448829	0	0.00192414	0.00201552	0.00489228	0.010105	0	0.00324547	0	0.00472605	0	0	0	0	0	0.00110051	0.0593177	0	0.0141865	0	0.0387427
TCGA-AB-2972-03A-01T-0734-13	0	0	0	0	0.025174	0	0.0037308	0	0	0	0	0	0.00455099	0.334674	0	0.00694036	0	0.0062412	0.23905	0	0.0350551	0	0.031683	0	0.0152616	0.0563423	0	0.0105597	0	0	0.0177812	0	0.0835836	0	0.00632782	0	0.0211541	0.00732343	0.0198498	0	0	0	0.0299645	0	0	0	0	0	0.0156068
TCGA-AB-2973-03A-01T-0734-13	0	0	0	0.0827727	0	0.0235713	0.00746867	0	0.00256154	0.0014287	0.0234861	0	0.02207	0.404162	0	0.00624367	0	0.0358535	0	0.00854446	0	0	0.0467438	0	0.0224726	0.0290359	0.0007	0	0.0858515	0	0	0.00471106	0.00155727	0.014681	0	0.00403064	0	0.0121668	0.0191983	0	0	0	0	0	0.036164	0	0.0111949	0	0.039646
TCGA-AB-2975-03A-01T-0734-13	0.00394489	0	0	0	0	0	0.0311512	0	0	0.00165332	0.0136584	0	0	0.335753	0.047806	0	0.00159049	0.00554091	0.0281747	0.00521638	0.0404921	0	0.0734698	0	0	0.0523416	0	0.004346	0.0661786	0	0.0124719	0.0243285	0.0193374	0	0.00217439	0.00260941	0.0204094	0.0832782	0.0007	0	0	0	0.0107045	0	0.0247744	0	0.0003	0	0.027412
TCGA-AB-2976-03A-01T-0734-13	0.0009	0	0.0007	0.023089	0	0	0.131683	0.0001	0	0	0	0	0.00401632	0.481006	0	0.00448159	0	0.0003	0.0221149	0	0	0	0	0	0.0136855	0.0223873	0	0.0009	0.00816217	0	0	0.00632924	0.0239839	0.0275822	0.0165703	0	0.00678994	0.131065	0.00300819	0.001	0	0.0007	0	0	0.0124988	0	0	0	0.00455262
TCGA-AB-2977-03B-01T-0760-13	0	0.0008	0	0.0243653	0	0.0139775	0.0171865	0	0	0	0.0323156	0	0.00424472	0.44659	0.0187108	0	0.0175982	0.0358559	0.00931218	0	0	0	0.118547	0	0.00247925	0.0007	0	0.00376353	0.0547784	0	0	0.00908777	0.0128725	0.0256538	0	0.00678716	0.0049424	0.0487346	0	0	0	0	0	0	0.024369	0	0.00407967	0	0.0181227
TCGA-AB-2978-03A-01T-0734-13	0	0	0	0.0952287	0	0	0	0	0	0	0.0117842	0.00705816	0.0258708	0.444672	0.0142549	0	0.00253447	0	0.0497805	0	0.0284937	0	0.00761911	0	0.0170038	0.0671926	0	0.00623062	0	0	0	0	0.0790169	0	0.0242003	0.00253341	0.0106967	0.0209188	0	0.00293597	0	0	0	0	0.0107091	0	0	0	0.00325614
TCGA-AB-2979-03B-01T-0760-13	0	0	0	0.0109967	0.0216412	0	0	0	0.0019554	0	0.0156474	0	0.0275972	0.156251	0.0161778	0.0126246	0	0.0284527	0.0662114	0	0.0433325	0	0	0	0.0182097	0.0429289	0	0.0017298	0.0520957	0	0	0.007531	0.0448328	0	0	0.00418998	0.0326306	0.179464	0.107096	0.0089629	0	0	0.0536615	0.0004	0.00603051	0	0.00103171	0	0.0195474
TCGA-AB-2980-03A-01T-0734-13	0.00561897	0	0	0	0	0	0.00380974	0.00526319	0	0.0001	0.0222959	0	0.00951993	0.284467	0	0	0.00535548	0	0.143235	0	0.0413149	0	0.0204037	0	0.0271148	0.0881823	0	0.0178003	0.00505465	0	0.0214825	0.0307595	0.0808001	0	0.0152186	0.00325922	0	0.0408345	0	0	0	0.00546211	0.0293327	0	0.00661508	0	0.032639	0	0.026948
TCGA-AB-2981-03B-01T-0748-13	0	0	0	0.186589	0	0.0239109	0	0	0.00134869	0	0.0426579	0	0.0191719	0.288189	0.0107648	0.00806846	0	0.0366953	0	0.0048617	0.0101576	0	0.0310171	0.00768249	0.0212047	0.046719	0	0	0.0586704	0	0	0.0127695	0	0	0	0.00862012	0	0.0118386	0.00685209	0	0	0	0.0460448	0.0007	0.0844343	0	0.00150205	0	0.0178949
TCGA-AB-2982-03B-01T-0748-13	0	0.00581097	0	0	0.0093172	0	0.0388688	0	0	0	0.0382107	0	0.0237861	0.354002	0.0237815	0	0.0253673	0.00957786	0.0222454	0	0.0578177	0	0.0440911	0	0.00926699	0.0155314	0.0007	0	0.0358685	0	0	0.0157402	0.00804696	0	0.0360538	0.00724614	0.0122654	0.0513074	0.0238187	0	0	0	0	0.0009	0.0223213	0	0.0158947	0	0.0506166
TCGA-AB-2983-03A-01T-0734-13	0	0	0	0.103522	0.00777266	0	0.112499	0	0	0	0	0.0009	0.0152527	0.391546	0	0	0	0.00204079	0	0	0.0261189	0.0722121	0.0302932	0	0	0.0355404	0	0.00752912	0	0	0.00542435	0	0	0	0	0	0.0232904	0.0645843	0	0	0	0.0003	0	0	0.00363341	0	0	0	0.00691289
TCGA-AB-2984-03A-01T-0734-13	0.00192156	0	0	0.0263967	0	0	0.042326	0	0	0	0	0	0	0.345222	0.016044	0	0.0110055	0.0529931	0.0173876	0.00751694	0.0384272	0	0.107951	0	0	0.0596925	0.00155292	0	0.0515173	0	0.0644929	0.00910289	0.0396931	0	0.00515297	0.0002	0.0112611	0.0398029	0	0	0	0.00218193	0.00132699	0	0.0111866	0	0	0	0.0206583
TCGA-AB-2985-03A-01T-0734-13	0	0	0	0.0963747	0	0.00792787	0.0252414	0	0	0	0.0256222	0	0.025499	0.519365	0.0023428	0.00602349	0.00921705	0.0178407	0	0	0	0	0.0182776	0	0.00493999	0.00945047	0	0.00426138	0.0174859	0	0	0	0	0.0232843	0	0.00168199	0	0.0104898	0.0343455	0	0	0	0.00881765	0	0.0310142	0	0	0	0.0158206
TCGA-AB-2986-03A-01T-0734-13	0	0	0	0.0539604	0	0	0.0310657	0	0	0	0.0217597	0	0.0127298	0.351639	0.0235185	0	0.00255574	0.0231798	0	0.024581	0.00804191	0	0.00264924	0	0.0156331	0.081287	0	0.00249659	0.0193563	0.0003	0.0240284	0.00318367	0	0	0	0	0	0.0983686	0.0811051	0	0	0	0.0538003	0.0004	0.0208189	0	0	0	0.0216623
TCGA-AB-2987-03A-01T-0734-13	0.0008	0	0	0.171086	0	0.0092111	0	0	0	0.00393879	0.0312747	0	0.0400488	0.282398	0	0.0108483	0.00889717	0.0381257	0	0.00457126	0	0	0.0007	0	0.00800213	0.0369177	0	0.00483023	0.0229959	0	0	0	0	0.014809	0	0.00214665	0.0223683	0.0145383	0.0210925	0	0	0	0.0787788	0	0.0685577	0	0.00286521	0	0.0274982
TCGA-AB-2988-03B-01T-0748-13	0.00122276	0	0.00576814	0.0323832	0	0	0	0	0	0.0009	0.00213074	0	0.00270999	0.479282	0.0235056	0.00500735	0	0	0.0198082	0	0	0	0.0214351	0	0.00513719	0.0310997	0	0.00114578	0.0246054	0	0	0.00889108	0.0101533	0.0015366	0.0209854	0	0.00384396	0.123179	0.0719203	0.00136882	0	0	0	0	0.0613306	0	0	0	0.0102641
TCGA-AB-2990-03B-01T-0748-13	0.0002	0	0	0	0	0.0114845	0.0720424	0	0	0	0	0	0	0.369667	0	0	0	0.0122285	0	0.0119169	0	0	0.0918911	0	0.0195417	0.029741	0	0	0.0748198	0	0.0553327	0.0222175	0.0184734	0.0502184	0.0440501	0	0	0.0198628	0	0	0	0.0023172	0.0100663	0	0	0	0.0195347	0	0.0309784
TCGA-AB-2991-03A-01T-0735-13	0	0	0	0	0	0	0.0661906	0	0.00203303	0	0.0357715	0	0.0176349	0.384158	0.0243171	0	0.015929	0.00183465	0.0174271	0.00790909	0.0459106	0	0.0408478	0	0.0149435	0.0504723	0.0003	0.00648036	0.0394875	0	0	0.0228563	0.0286569	0	0.0148217	0.0101188	0	0.017326	0.00765234	0	0	0	0.0124288	0.00130159	0.0267698	0	0.027807	0	0.0387732
TCGA-AB-2992-03A-01T-0735-13	0	0	0	0.0638522	0	0	0.0243647	0	0	0	0.0238502	0	0.0362403	0.556734	0	0.0140017	0	0.0197841	0	0	0	0	0.00728534	0	0.034918	0.0251854	0	0.0180654	0	0	0	0	0.0121277	0.0286914	0.00721819	0	0.0231778	0.0147394	0.0291314	0	0	0	0	0	0.00514153	0	0	0	0.00648469
TCGA-AB-2993-03A-01T-0735-13	0.0008	0.00184953	0	0	0	0	0.0593959	0	0.0007	0	0	0	0.0075821	0.395662	0.0237854	0	0	0.00382688	0	0	0.00195103	0	0.132655	0	0.0311748	0.0861428	0	0.00652038	0.0622368	0	0.02267	0	0.0190186	0.00266405	0.0222842	0	0.0116383	0.0362624	0.0101766	0	0	0	0.0143321	0	0.0124559	0	0.00439383	0	0.02559
TCGA-AB-2994-03A-01T-0735-13	0	0.00553317	0	0	0	0.0159523	0.0382283	0	0.00159618	0.00543597	0.0153187	0	0.0196582	0.44833	0.0001	0	0.0199197	0.0221598	0.0077264	0	0	0	0.0992598	0	0.0120232	0.00894877	0	0.00372835	0.0833375	0	0	0.00184778	0	0.0133294	0.00749492	0.0059177	0	0.037802	0	0	0	0	0.0287691	0	0.0113157	0	0.0137226	0	0.0267882
TCGA-AB-2995-03A-01T-0735-13	0	0	0	0.0713779	0.0257776	0	0	0	0	0	0	0.0099502	0.0157718	0.0818249	0	0.0027799	0	0.00864033	0.129072	0	0.0941462	0.0167009	0.00913355	0	0.0482899	0.0349185	0	0.010224	0	0.00453646	0.0191272	0	0.0311235	0.0267251	0	0	0.0359839	0.0787269	0.150867	0.0004	0	0	0	0	0	0	0	0	0.0117624
TCGA-AB-2996-03A-01T-0735-13	0	0	0.00308122	0.073178	0	0	0	0	0	0.00433474	0	0	0.0178359	0.516336	0	0.0071562	0.00368779	0.00583462	0.059253	0	0.013835	0	0.00923751	0	0.00468498	0.027455	0	0.0102657	0.0180896	0	0	0.00376221	0.0002	0	0.0130872	0	0.0245927	0.0819517	0.018046	0.0004	0	0	0.00489199	0	0.0141264	0	0	0	0.00500189
TCGA-AB-2998-03A-01T-0735-13	0	0	0.00790263	0	0.00357622	0.0191635	0.0518192	0	0.00297315	0	0.00228309	0	0.00669357	0.515569	0.00402521	0	0.0239961	0.00255634	0.0133775	0	0.00870305	0	0.0655131	0	0.0209758	0.00224678	0.00111093	0	0.0793517	0	0	0.0148785	0.00113819	0	0.0125142	0.00417025	0	0.0229501	0.00253903	0	0	0	0	0.0007	0.0304522	0	0.0173994	0	0.0414014
TCGA-AB-2999-03B-01T-0748-13	0.0007	0.00560517	0	0	0	0	0.0524629	0.00138571	0.00175578	0.00171533	0.0198313	0	0.0009	0.401616	0.0310985	0	0.00436195	0	0.0323218	0	0.0188364	0.0088384	0.0453642	0	0	0.0677357	0	0	0.0390133	0	0.0491327	0.01953	0.0318645	0.00649679	0.0120225	0.00652515	0	0.0207381	0	0	0	0.00315726	0	0.0004	0.0114497	0	0.0296941	0	0.0380307
TCGA-AB-3000-03A-01T-0736-13	0	0	0	0.073103	0.0153954	0	0	0	0.0004	0	0.00885664	0	0.0254934	0.238297	0.0281374	0	0	0.0294352	0.0193508	0.00272974	0.0409976	0	0.0006	0	0.00284033	0.068111	0.00174783	0	0.0559101	0	0.00833115	0.0198474	0.0553293	0	0	0.00278157	0.0162201	0.101583	0.0759992	0.00307549	0	0	0.0173146	0	0.0147816	0	0.00337361	0	0.0185133
TCGA-AB-3001-03A-01T-0736-13	0	0.00578526	0	0	0	0.00106133	0.0316637	0	0.00189449	0	0.021643	0	0.0189366	0.41113	0.0149714	0	0.022557	0.0140493	0.0211114	0	0.0090149	0	0.0637153	0	0.0124263	0.0376461	0	0.00516775	0.0423817	0	0	0.0215128	0.0461948	0.00753308	0.0155164	0.00573679	0	0.0183493	0.0443253	0	0	0	0	0.0001	0.0061469	0	0.0264301	0	0.0349601
TCGA-AB-3002-03A-01T-0736-13	0	0	0.00478035	0.101765	0	0	0	0	0	0	0	0	0.00655257	0.336328	0.0010512	0.00265469	0	0.0032864	0	0	0	0.0905255	0.0395933	0.00332038	0.00584746	0	0	0	0.00764535	0	0	0.00528037	0.194849	0.00350342	0	0	0.00433292	0.0621843	0	0	0	0.00423626	0	0	0.00471176	0	0	0.00594934	0.00562368
TCGA-AB-3005-03A-01T-0736-13	0	0	0	0.152593	0	0.0228703	0.0666379	0	0.0007	0	0.0065163	0	0.0294205	0.294827	0.0161784	0	0	0.0256644	0	0	0.0156986	0.00113913	0.0616249	0.0092411	0.0446176	0.0230082	0.00175621	0.00148511	0.0445444	0.001	0.0101075	0	0	0	0	0.00572873	0	0.0614076	0	0	0	0	0	0.0008	0.0470731	0	0.00568308	0	0.0211467
TCGA-AB-3006-03A-01T-0736-13	0.00430356	0	0	0.0190625	0.00857326	0	0.0696542	0.00111691	0	0	0.00229959	0	0.00381195	0.461168	0.0005	0	0	0	0.0428002	0	0.0297357	0.021912	0.0643671	0	0	0.029601	0	0.00392817	0	0.00556009	0.0481665	0	0	0	0	0	0.0175299	0.0792446	0	0	0	0	0.0259872	0	0	0	0	0	0.0165529
TCGA-AB-3007-03A-01T-0736-13	0	0	0.0308113	0	0.0219899	0	0	0	0.00289682	0	0.0316648	0	0.0384898	0.408278	0.045898	0	0.0158399	0	0.0294272	0	0.0149482	0	0.0358581	0	0.00661656	0.0001	0.00149682	0	0.036835	0	0.00472457	0.0299916	0.0847402	0.0197052	0.0148773	0.00724246	0	0.0252013	0	0	0	0	0.0238111	0.0009	0.00439604	0	0	0	0.0328106
TCGA-AB-3008-03A-01T-0736-13	0.00434788	0	0	0	0.0502037	0	0	0	0	0	0	0.00182934	0.00769972	0.211833	0	0.00707054	0	0.0104409	0.0693631	0	0.0390319	0	0	0.00155723	0.00352278	0.0439608	0	0.0007	0	0	0.0210699	0	0.245862	0	0.00135024	0	0.0428911	0.168416	0	0.0007	0	0.0007	0	0	0	0	0	0	0.0170143
TCGA-AB-3009-03A-01T-0736-13	0	0.00314232	0.00786411	0.0228886	0.0459674	0	0.0160696	0	0.0014945	0	0.00581366	0	0.0257061	0.420958	0.0204016	0	0	0.0214006	0	0	0.0285903	0	0.00290792	0	0.0229732	0.00217529	0.0004	0	0.0215553	0	0.018748	0.0237931	0.0363306	0	0	0.00254423	0.0240239	0.0221484	0.0838236	0	0	0.0006	0.049414	0.0001	0.00576962	0	0	0	0.027516
TCGA-AB-3011-03A-01T-0736-13	0.00108275	0.00222791	0	0.0148761	0	0.00108605	0.0177228	0	0.00171355	0	0	0	0.0150806	0.274388	0	0	0	0.00924296	0.00100399	0	0	0	0.135141	0	0.0135207	0.0260559	0.0007	0	0.0928831	0	0.0297864	0.00960935	0.0886151	0.0491486	0	0	0.0465763	0.0271745	0.075935	0	0	0	0	0	0.0236367	0	0.00314666	0	0.0371535
TCGA-AB-3012-03A-01T-0736-13	0.00715863	0	0	0	0	0	0.0225731	0	0	0	0.00386151	0	0.0103361	0.330998	0.00765332	0	0.0230048	0.00870008	0.0699123	0	0.0467822	0	0.086387	0	0.0170269	0.0405057	0	0.016197	0.0231494	0	0.0342527	0.0257226	0.0239152	0	0.0185836	0.00580537	0	0.0543094	0	0	0	0.00815248	0.0241999	0.0004	0	0	0.0198359	0	0.0368732
TCGA-2E-A9G8-01A-11R-A40A-07	0	0	0	0.00864999	0	0.001	0.00994001	0	0	0.016894	0	0	0.0126596	0	0.0738615	0.104777	0.196568	0.100598	0.0103307	0	0	0.00978617	0	0.028701	0.151534	0.0486896	0	0.0388416	0	0	0	0.0117593	0.00758862	0.0250608	0.00384828	0.00550625	0	0.0165146	0	0.0091017	0.0283735	0.0116893	0.0338925	0.00740193	0.001	0	0	0	0.0006
TCGA-4E-A92E-01A-11R-A37O-07	0.00510627	0	0	0.0176883	0	0	0	0	0	0.037675	0	0	0.0904529	0	0.0792514	0.0429558	0.124181	0.0932006	0.00360635	0.00871373	0.0124576	0	0	0	0.0511209	0.056645	0	0.0129213	0.0283444	0	0	0	0	0	0	0	0.0225037	0.0260923	0.0266874	0.013599	0.0442073	0.0116326	0.0415166	0.00725732	0.0399763	0.0008	0.0325421	0	0.0400914
TCGA-5B-A90C-01A-11R-A37O-07	0.00798591	0	0	0	0	0	0	0	0	0.0215446	0	0.0551464	0.0407936	0.0162536	0.090259	0.0190468	0.128337	0.0723933	0.00173041	0.0291613	0	0	0	0	0.138308	0.105646	0	0.01875	0	0	0	0	0	0.0145071	0.00701005	0.00123466	0.0301134	0.0121641	0.00732108	0.0121028	0.0172145	0.00768761	0.0302107	0	0	0.0103822	0.0255619	0	0.0317433
TCGA-5S-A9Q8-01A-11R-A40A-07	0.0110928	0.00533271	0	0.0258048	0	0	0	0	0	0	0.0136377	0	0.0314528	0.0272753	0.107999	0.062086	0.157602	0.114476	0	0	0	0	0	0	0	0.020442	0	0.00827487	0	0	0	0.00820414	0	0.0108576	0	0	0.102296	0.0266219	0.057457	0.0132744	0.0331187	0	0.0255572	0	0.0413133	0	0.0116911	0.0002	0.0515531
TCGA-A5-A1OH-01A-21R-A22K-07	0.00376274	0	0	0.00606963	0	0	0	0	0	0.00610165	0	0	0.0410644	0.00247591	0	0.0113044	0.035708	0.0365642	0.0141858	0.0304402	0	0	0	0.0128097	0.237596	0.0525509	0	0.208073	0	0	0	0	0	0	0.00826199	0.0037575	0	0.0102621	0.0146497	0.00179499	0	0.0114856	0	0	0.0235224	0.0646913	0.064421	0	0.0256773
TCGA-A5-A2K2-01A-11R-A18M-07	0.00409585	0	0	0.00836263	0.0757489	0.00226389	0.00296942	0	0	0.0402342	0	0.016292	0	0	0.0423215	0.0883396	0.151268	0.0493343	0.0056789	0	0	0	0	0.068482	0.198891	0.0655757	0	0.00305889	0	0.0170842	0	0	0	0.0012042	0	0.0002	0	0.0207267	0.00529346	0.00791988	0.056512	0.0076144	0.00728068	0.00162263	0.00400808	0.0103202	0.00937471	0	0.00151461
TCGA-A5-A2K3-01A-11R-A32Y-07	0.00763269	0	0	0.0799287	0	0	0.0041547	0	0	0.0363529	0	0.0165244	0.0135454	0.00390578	0.0261153	0.0947345	0.0479499	0.0485771	0.0131553	0.0745325	0.0301985	0.0736386	0.0084308	0.00943717	0.140678	0	0	0.00701334	0	0	0	0.009683	0	0.0124942	0	0	0.016874	0	0	0.00296912	0	0.0110457	0.11424	0	0	0.0229849	0	0	0.00144642
TCGA-A5-A2K4-01A-11R-A18M-07	0.0249879	0	0	0.00726845	0	0.00942185	0	0	0.0007	0.0255962	0	0	0	0.0177457	0	0.0925787	0.0879959	0.0824779	0	0.0006	0	0	0.0456325	0	0.348157	0.00417051	0	0.0409278	0	0	0	0	0	0.0214044	0.00100084	0	0.0140536	0.00853872	0.0117634	0	0.0420105	0.0230879	0.00546582	0	0.0197104	0.00408219	0.0007	0	0.0505385
TCGA-A5-A2K5-01A-11R-A180-07	0.00225666	0	0	0.015008	0	0	0	0	0	0.00521704	0	0.00861409	0.0450498	0.00854332	0.176059	0.0179184	0.233561	0.0441959	0.00868117	0.0398058	0.00340243	0	0	0	0.0946555	0	0	0.00501148	0.0968669	0	0	0.0112306	0	0.001	0	0	0	0.0153229	0.0004	0.00828241	0	0	0.00905724	0.00907417	0.0334779	0.0293681	0.0391006	0	0.0354466
TCGA-A5-A2K7-01A-11R-A180-07	0	0	0	0.0267456	0	0.00362498	0	0	0	0	0	0.00557886	0	0	0.127146	0.0229391	0.0635991	0.128099	0.013925	0.0225712	0	0	0.0804008	0	0.216739	0	0	0	0	0	0	0	0	0.00191424	0	0	0.0203558	0.0412995	0.0309163	0.00413084	0	0.0160518	0.0204454	0.0039336	0.0288291	0.0216041	0.0408724	0	0.0361757
TCGA-A5-A3LO-01A-11R-A22K-07	0.00827684	0	0	0	0	0	0	0	0	0	0	0.0117243	0.0222539	0.0224238	0.0340821	0.046382	0.20123	0.132208	0.00182603	0.0591594	0	0	0.0123316	0.0154242	0.136647	0.0478476	0	0.0168353	0.0179472	0	0	0.00548118	0	0.0194251	0.0119871	0	0	0.0171967	0	0.018442	0	0	0.0203048	0.0131091	0.00874608	0.0164707	0.0270439	0	0.0307923
TCGA-A5-A3LP-01A-11R-A22K-07	0.0108128	0	0	0.0929619	0	0	0	0.00455168	0	0.0255993	0.011591	0	0.0208052	0	0.0366644	0.0360401	0.254347	0	0.00309523	0	0	0.0391221	0.0425351	0.0281539	0	0.0939806	0.0009	0.00826139	0	0	0	0	0.00944212	0	0	0.0134354	0.0109868	0	0	0.0114849	0.0561503	0	0	0.0234233	0.0389275	0.0128702	0.00139773	0.063328	0.00377765
TCGA-A5-A7WJ-01A-12R-A34R-07	0	0	0	0.0007	0	0	0	0	0	0.0166918	0	0	0.0403115	0.018527	0.131488	0.00801326	0.122778	0.102187	0.00464696	0.0753532	0.00357442	0	0	0.0190678	0.0996946	0.0504238	0	0.00570622	0	0	0.0625634	0	0	0	0.0001	0	0.0493053	0.0145991	0.0360475	0.0438109	0.0383663	0	0.0238525	0	0	0	0.00687795	0	0.00754588
TCGA-A5-A7WK-01A-11R-A34R-07	0.0051577	0	0	0	0	0.00380801	0	0	0	0.0163521	0	0.0352216	0.00133313	0.0314946	0.0922705	0.0637315	0.168451	0.092496	0	0	0	0	0	0.0096389	0.114688	0.0480534	0	0.0354201	0	0.0050239	0	0	0	0.0172918	0.00358731	0	0	0.00884307	0.010305	0.00484993	0.093027	0.0014436	0	0.0140256	0.00966641	0.00579133	0.0391207	0	0.0216107
TCGA-A5-AB3J-01A-11R-A40A-07	0.00509513	0	0	0.00985442	0	0	0	0	0.00258323	0	0	0	0.0892514	0.0011035	0.0227025	0.0472823	0.100823	0.110915	0.0144407	0.00929519	0.0183848	0	0	0	0.0959756	0.043185	0	0.0468939	0.00430748	0	0	0	0	0	0.00137063	0.00199336	0.0833724	0.0101446	0.0336176	0.0219546	0.0249699	0.00814715	0.0282634	0.00165867	0.011375	0.0389248	0	0	0.0893423
TCGA-AJ-A23N-01A-11R-A22K-07	0.0123692	0	0	0.0045685	0	0.0008	0	0	0	0.0134208	0	0.0366971	0.017248	0.0141675	0.0376817	0.055321	0.111328	0.0792157	0	0.0194433	0	0	0.0428461	0	0.158131	0.0465956	0	0.0156123	0	0	0	0	0	0.0219208	0	0.00248308	0	0.0276638	0.0129231	0.00639963	0.0141128	0.017139	0.0153166	0	0.00230775	0.0513228	0.0419339	0	0.0705626
TCGA-AJ-A2QM-01A-11R-A18M-07	0.00357272	0	0	0.00329618	0	0	0	0	0.0004	0.0136112	0	0.019076	0.0269751	0	0.0953928	0.066656	0.186539	0.0708454	0.0107795	0	0	0	0	0	0.0955795	0.0675874	0	0.039973	0	0	0	0	0	0.0267108	0.00707415	0.00343324	0	0.0122303	0.021358	0.0110264	0.0804872	0.00554654	0.00622171	0.0196629	0.0008	0.0275826	0.0347575	0	0.0153018
TCGA-AJ-A2QO-01A-11R-A32Y-07	0.00368778	0	0.0013248	0	0	0	0	0	0.00251819	0	0	0.0133398	0.0116269	0	0.0188504	0.0303636	0.15738	0.0400185	0.0204921	0.116803	0	0	0.0812289	0	0.165865	0.0758017	0	0	0.00977244	0	0	0.00729779	0	0.015778	0.00767054	0	0	0.0360957	0	0.0120126	0	0.0129779	0.016368	0.0177307	0.0121675	0.0754096	0	0	0.0102688
TCGA-AJ-A3BD-01A-11R-A19W-07	0.00124045	0	0	0.0361967	0	0.00387042	0	0	0	0.0428195	0	0	0.00999017	0	0.073289	0.0655299	0.142674	0.0931797	0.0119233	0.0748766	0	0	0.0386808	0.00528197	0.171357	0	0	0.0410773	0	0	0	0.0387798	0	0.00379322	0	0	0	0.0226315	0.0143987	0.0137946	0	0	0.0421131	0.0006	0.0207933	0.00918135	0	0	0.00860746
TCGA-AJ-A3BF-01A-11R-A213-07	0	0	0	0.00200033	0	0.00197975	0.00102546	0	0	0.0158643	0	0	0.0414494	0	0.0113873	0.049565	0.193743	0.093526	0.013193	0.136175	0	0	0	0.0277193	0.0902975	0.0793055	0.0002	0.0998065	0	0	0	0.0296376	0	0.012198	0.0002	0.00109438	0	0.024578	0	0.00110485	0	0.00908191	0.0158114	0.0149821	0	0.00747182	0	0	0.00878998
TCGA-AJ-A3BG-01A-11R-A19W-07	0.00301032	0	0	0.0437294	0	0	0	0	0.00210655	0.0481136	0	0.0499858	0.00771217	0	0.103626	0	0.130862	0	0.007537	0.0716805	0.0182187	0	0	0	0.0128171	0.137986	0	0.00249879	0	0.00454298	0	0	0	0	0	0	0	0.0361626	0.0230782	0.0552581	0.0328	0.00141498	0.059715	0.0374788	0.0280637	0.0366694	0	0.0230694	0
TCGA-AJ-A3BH-01A-11R-A19W-07	0.0138165	0	0	0.00446654	0	0	0	0	0	0.043774	0	0.0116717	0	0	0.0165865	0.0845495	0.148828	0.0298551	0	0.0476044	0.00407254	0	0.0483339	0.00393195	0.2834	0.00260015	0	0.0254307	0.0620374	0	0	0	0	0	0.0003	0.0001	0	0.0076736	0.0009	0.0287527	0	0.0440368	0	0	0.00936179	0.0324435	0.0003	0	0.0397999
TCGA-AJ-A3BI-01A-11R-A213-07	0	0	0	0	0	0	0	0	0	0.00269711	0	0	0.0124057	0.0187964	0.227195	0.0399688	0.205579	0.0611156	0.00703316	0.0391021	0.00707198	0	0.0266063	0.00506471	0.0441568	0	0	0.00852584	0	0.0517154	0	0.00806162	0	0	0.00333767	0	0	0.020973	0.00448738	0.0164927	0	0	0.0260505	0	0.0316064	0.0535463	0.0535968	0	0.0224243
TCGA-AJ-A3BK-01A-11R-A19W-07	0.0005	0	0	0.0181437	0	0	0	0	0.0005	0.0443362	0	0	0.0223521	0.00698509	0.140167	0.0616696	0.11161	0.0691727	0.0222326	0.0920048	0	0	0	0.00363095	0.013139	0.00741889	0	0.00645985	0.0613127	0	0	0	0	0.00894081	0	0	0	0.0554675	0.0274903	0.0430076	0.00242769	0	0.0391879	0.00121398	0.0411959	0.0512758	0.0291814	0	0.0001
TCGA-AJ-A3EJ-01A-11R-A19W-07	0.00336225	0	0	0	0	0	0.00188203	0	0	0.0189355	0	0	0.0673413	0	0.0337531	0.105004	0.166704	0.116909	0.014693	0.015942	0	0	0	0.0139703	0.0733215	0.0629606	0	0.0182968	0.0219731	0	0	0	0	0.0158177	0.00356876	0.00438399	0.0287008	0.0296162	0	0.0102897	0.00512599	0.00320721	0.00892012	0	0.00406036	0.00173407	0.0281503	0	0.0724456
TCGA-AJ-A3EK-01A-11R-A19W-07	0.00647945	0	0	0.0124194	0	0	0	0	0	0.0218187	0	0	0.0687742	0	0.0343871	0.00776933	0.0637567	0.0126611	0.0139688	0.0494482	0.00961502	0	0.00944553	0	0.15115	0.126424	0	0.00603782	0	0	0	0	0	0	0.00550636	0	0.0530175	0.0183387	0.0132929	0.0660934	0.0136602	0	0.0463511	0.0363866	0.0218802	0.0149526	0.0335997	0	0.0732151
TCGA-AJ-A3EL-01A-11R-A213-07	0.0151154	0	0	0	0	0	0	0	0	0	0	0.0284418	0.0356387	0	0.0606874	0.0190718	0.127109	0.0718709	0.021799	0.0328031	0	0	0.0587221	0	0.147147	0.0873463	0	0.0100976	0.0331384	0	0	0	0	0.00620076	0.0154477	0.0005	0	0.0342315	0	0.0117929	0.00288816	0	0.00744516	0.00455809	0.0149869	0.0037163	0.0365572	0	0.0596647
TCGA-AJ-A3EM-01A-11R-A213-07	0	0	0	0	0	0	0	0	0	0.00638309	0	0.0254253	0.00147612	0.00980374	0.177299	0.00517464	0.211682	0.0237362	0.0101122	0	0	0	0	0.0215579	0.0867609	0	0	0.0138145	0	0	0	0	0	0	0.0180232	0.0114842	0.00345237	0.0215705	0	0.0300913	0.0577449	0	0.0414978	0.00489263	0	0.0901802	0.0373523	0	0.0615647
TCGA-AJ-A3I9-01A-11R-A22K-07	0.00553366	0	0	0	0	0	0	0	0	0.00539633	0	0	0.0562143	0.038219	0.043962	0.00624413	0.211405	0.0477097	0.00449067	0	0	0	0	0.00235572	0.0921678	0.0664995	0	0.00422698	0.0510274	0	0.0316815	0	0.0017968	0.00171193	0.0269013	0.00332123	0.0146471	0.0447233	0.0386163	0.018232	0.0602917	0	0	0.00552147	0.0182465	0	0	0.0264024	0.0212673
TCGA-AJ-A3IA-01A-11R-A213-07	0	0	0	0.0151944	0	0	0	0	0	0.0193286	0	0.023214	0.0572566	0	0.0520306	0.0195017	0.129173	0.0320553	0.00133713	0.004498	0.00488387	0	0	0	0.0919988	0.119937	0	0.0377149	0	0	0	0	0.0141106	0	0	0	0.0406934	0.0111616	0.0134725	0.0162391	0.0381353	0.0176055	0.0289661	0.0212605	0.00877471	0.060147	0.0241253	0	0.0466162
TCGA-AJ-A3NC-01A-11R-A22K-07	0.0007	0	0	0	0	0	0	0	0.0004	0.0209704	0	0	0.0655779	0	0.0745659	0.0653505	0.126279	0.0858308	0.0117904	0.00504896	0	0	0	0	0.0323952	0.0987059	0	0.0301906	0.0299304	0	0	0	0.00451519	0	0.00704297	0	0.0993883	0.0444624	0.0122175	0.0208517	0.0363141	0.0183041	0.0310304	0	0.00177139	0.00799356	0	0.0089267	0.026188
TCGA-AJ-A3NC-11A-11R-A22K-07	0.00940033	0.0003	0	0.0213401	0	0	0	0	0.0001	0	0.0242549	0	0.076771	0	0	0	0.0332712	0.064722	0.0284995	0.0255738	0.0422739	0	0.00615677	0	0.18864	0.0448005	0	0.0511554	0.00867341	0	0	0	0	0	0	0.00825355	0.0206384	0.034208	0.00953867	0.00554514	0	0	0.0358801	0	0.0206308	0.0956238	0.0156095	0	0.117782
TCGA-AJ-A3NE-01A-11R-A22K-07	0.0122793	0	0	0.00594438	0	0	0	0	0	0.00150938	0	0	0.00463918	0.0267908	0.0374792	0.0763861	0.155181	0.133038	0.00672384	0.0837838	0	0	0.104499	0.0181283	0.131332	0	0	0.0127519	0	0	0	0.00936114	0	0.0207835	0	0	0	0.0125083	0.0180918	0.00701539	0	0.0217753	0.0188085	0	0.0146651	0.0346746	0	0	0.00921563
TCGA-AJ-A3NE-11A-11R-A22K-07	0.00936033	0	0	0.0150157	0	0.0147245	0.00162496	0	0	0	0.0251381	0	0	0	0.0390474	0.0480369	0.0675392	0.0974208	0.0146493	0.0333246	0.00825329	0	0.0555124	0	0.165968	0.02816	0	0.0197092	0	0	0	0	0	0	0	0	0.0855377	0.0146503	0.00878188	0	0	0.022988	0.0297494	0.0004	0.00292432	0.0250236	0.0395955	0	0.11977
TCGA-AJ-A3NF-01A-11R-A22K-07	0	0	0	0.0319607	0	0	0	0	0	0	0	0.026231	0.039887	0	0.0120559	0.0251452	0.151428	0.0662147	0.0204882	0.0203929	0	0	0	0	0.184974	0.0422385	0	0.0822709	0	0	0	0	0	0.00864369	0	0	0	0.0208703	0	0	0.0389513	0.00506804	0.0241448	0.03517	0.0370714	0.0310466	0	0	0.0696219
TCGA-AJ-A3NG-01A-11R-A22K-07	0.00539595	0	0	0.00234916	0	0	0	0	0	0.0003	0	0	0.0394071	0.00922037	0.0924384	0.0150595	0.104549	0.0634373	0	0.0390023	0	0	0.0151077	0	0.154999	0.0494314	0.00274687	0.0317108	0.00212494	0	0	0	0.00957058	0.0237277	0.00121774	0.0177932	0	0.0257735	0.0411151	0.030626	0.0375044	0.0141063	0.0009	0	0.0142824	0.0171582	0.0381547	0	0.0703133
TCGA-AJ-A3NH-01A-11R-A22K-07	0	0	0	0.00402099	0	0	0	0	0	0.0135092	0	0	0.0396012	0.0303265	0.0804251	0.0290652	0.14398	0.0748293	0.00383329	0	0	0	0	0.004879	0.121968	0.0406566	0	0.048475	0	0	0	0	0	0.0178481	0.00110017	0.00683799	0	0.0231446	0.03994	0.0125589	0.0614466	0.00249107	0.00913109	0	0.018411	0.00772757	0.0521727	0	0.0402011
TCGA-AJ-A3NH-11A-11R-A22K-07	0	0.00790962	0	0.0216449	0	0	0	0	0	0	0	0	0.0213801	0	0.0542472	0.0394881	0.0997927	0.0745709	0.0154832	0.0201683	0	0	0.0526514	0	0.260394	0	0	0.0239996	0.0245572	0	0	0.00924688	0.00685303	0.00585677	0	0.0134526	0	0.0420385	0.0298826	0.0076318	0.00192326	0.00373244	0	0.00342009	0.0387208	0	0.0206767	0	0.0859983
TCGA-AJ-A3OJ-01A-11R-A22K-07	0.0009	0	0	0.0113561	0	0	0	0	0	0.0221736	0	0	0	0.00242848	0.156565	0.049366	0.13707	0.0630955	0.00432803	0.0697643	0	0	0.117198	0	0.129582	0	0	0.00610639	0	0	0	0	0	0	0	0	0	0.0326209	0.0004	0.0214684	0	0.00651529	0.0205726	0.00398459	0.0190748	0.0379063	0.0143029	0	0.0539937
TCGA-AJ-A3OK-01A-12R-A22K-07	0.00423097	0	0	0.0312372	0	0	0	0	0.0003	0.0240572	0	0	0.0673625	0.0131962	0.0523483	0.0266366	0.0642317	0.0898002	0.010603	0.0479778	0.0177914	0	0.0691216	0	0.0982444	0.0370971	0	0.0297094	0.0254829	0	0	0	0	0	0	0	0	0.0376634	0.0440024	0.00847637	0	0	0.00591655	0.0008	0.0564969	0.00577326	0.0414162	0	0.0850158
TCGA-AJ-A3OL-01A-11R-A22K-07	0	0.00233672	0	0	0	0.0470984	0	0	0	0	0.0091463	0.0529189	0	0.0174904	0.159276	0	0.0774182	0.102717	0	0.0302406	0	0	0.105692	0.0327279	0.0931047	0.00953732	0	0.0134745	0	0	0	0	0.00796934	0	0	0	0.0345979	0.00936104	0.0097473	0.00779984	0	0.0225152	0.0150548	0	0	0.0398818	0.0427228	0	0.0365494
TCGA-AJ-A3QS-01A-11R-A22K-07	0.0103905	0	0	0.0194625	0	0	0	0	0	0.0183464	0	0.0236842	0	0	0.0272525	0.0258958	0.114166	0.0967824	0.00504974	0.108216	0.00794469	0	0	0.0671842	0.185659	0.0301098	0	0.0352382	0	0	0	0	0	0	0	0	0.0239463	0.0265256	0.0223955	0.0152173	0	0.00572681	0.0568952	0.00440786	0	0.00761653	0	0	0.0214972
TCGA-AJ-A3TW-01A-11R-A22K-07	0	0	0	0.0342943	0	0	0	0	0.0020554	0.0214524	0	0.00369152	0.0300947	0.0171287	0.0694425	0.0695465	0.202647	0.0706078	0.0125423	0	0	0	0.007622	0.0485065	0.140608	0.0005	0	0.00797265	0	0	0	0.00416261	0	0.0102773	0	0.00213875	0	0.0127621	0.0227097	0.0196485	0.00223832	0	0	0.00798633	0.0871863	0.00633617	0.011413	0	0
TCGA-AJ-A5DV-01A-11R-A27V-07	0.014428	0.00491095	0	0.0151811	0	0	0	0	0	0.0523069	0	0	0.002105	0.0134679	0.127128	0.0430512	0.0637395	0.0755051	0.00642529	0.021503	0	0	0	0.00217655	0.0963003	0.0993929	0	0.0111829	0.00521725	0	0	0	0.00557689	0.00624765	0.00162845	0	0.00835931	0.0609169	0.0267751	0.0374375	0.0645599	0.00335302	0.0233307	0.0120518	0.0139261	0.00527511	0.0215969	0	0.0201341
TCGA-AJ-A5DW-01A-11R-A27V-07	0.015739	0	0	0.0145558	0	0	0	0	0	0.0095908	0	0	0.0565728	0	0.0713719	0.00461578	0.0712888	0.0400306	0.0009	0	0.00454395	0	0	0.0472474	0.309957	0.00669765	0	0.0421399	0.0652925	0	0	0	0	0	0	0	0.00793337	0.0147824	0.00909091	0.0121455	0.029467	0.0179057	0.0196186	0.00205946	0.00795267	0.0379675	0.0163728	0	0.0467153
TCGA-AJ-A6NU-01A-11R-A34R-07	0.0146122	0.0129973	0	0.070877	0	0	0	0	0	0.0552757	0	0	0.0240948	0	0.093425	0.0664604	0.130154	0.071117	0.0102147	0.0114869	0	0	0.00675696	0.00507329	0.120258	0.0491489	0.0001	0.0241747	0	0	0	0	0	0.00697746	0	0	0.0265279	0.042415	0.0097288	0.0189015	0	0.0183614	0.0262498	0	0.0538801	0	0	0	0.0112435
TCGA-AJ-A8CT-01A-11R-A37O-07	0	0	0	0.00767516	0	0	0	0	0	0.032353	0	0	0.053431	0.0227781	0.0805432	0.0625352	0.0894629	0.130492	0.00136454	0.0418448	0	0	0.0565152	0	0.0766095	0.0176235	0	0.0164015	0.0397149	0	0	0	0	0.00877783	0	0.00250093	0	0.0358352	0.0364381	0.0237497	0	0	0.0225933	0.00727175	0.0275139	0	0.017268	0	0.0603185
TCGA-AJ-A8CV-01A-11R-A37O-07	0.00187199	0	0	0.0243787	0	0	0	0	0.0004	0.0337941	0	0	0.0137498	0	0.100442	0.00736479	0.0736812	0.060096	0.0197885	0.0724216	0	0	0	0.00158957	0.111877	0.159587	0	0	0.0444589	0.0102172	0	0	0	0.0108013	0	0	0	0.0377894	0	0.0460413	0	0	0.0136783	0.0362367	0.0193195	0.022318	0.00453075	0	0.0275853
TCGA-AJ-A8CW-01A-11R-A37O-07	0.0138054	0.00583888	0	0.0123571	0	0	0	0	0	0.0140526	0	0	0.0377144	0.007114	0.111965	0.0218933	0.115266	0.0642187	0.00196739	0.035723	0.00523912	0	0	0	0.164388	0.046936	0	0.00148489	0.0394813	0	0	0	0	0	0	0	0.00690556	0.0303055	0.0417777	0.017074	0.0569693	0.00294804	0.0376905	0.00247174	0.0331367	0	0.028138	0	0.0331562
TCGA-AP-A3K1-01A-11R-A213-07	0	0	0.00166488	0.00225312	0	0	0	0	0	0.0247302	0	0	0	0.00352063	0.114172	0.132377	0.081489	0.0519614	0.00955537	0.0586191	0	0	0.102794	0	0.213206	0	0	0.0138643	0	0	0	0.0196696	0	0	0.00199082	0	0	0.01041	0	0.0128833	0	0.0226733	0.00823675	0	0	0.0513256	0.0327643	0	0.0241733
TCGA-AP-A5FX-01A-11R-A27V-07	0.00307344	0	0	0.00773389	0	0	0	0	0	0.0095637	0	0	0.0513989	0	0.112864	0.0265835	0.128537	0.0649094	0.0172671	0	0	0	0	0.00256781	0.0579221	0.0377021	0	0.00291628	0.0276322	0	0.0181661	0	0	0	0.0157012	0.0061395	0	0.0481247	0.0700755	0.02908	0.0773982	0	0.0085532	0.0119358	0.0368656	0.00590964	0.0529694	0.00619686	0.051514
TCGA-AX-A05W-01A-21R-A466-07	0.0100998	0	0	0.00999009	0	0	0	0	0	0.0556874	0	0	0	0	0.20076	0.0758323	0.0376809	0.0881827	0.0468477	0.0409404	0	0	0.0003	0	0.0490076	0.0179314	0	0	0	0	0	0.0135442	0	0.0223193	0.0009	0	0	0.0248284	0	0.047423	0.0142682	0.00111855	0.0180822	0.0779526	0.0213117	0.066224	0.0380206	0	0
TCGA-AX-A05Y-11A-11R-A27V-07	0.00821155	0	0	0.0205551	0	0	0	0	0	0	0.00577221	0	0.0733926	0	0	0.00697572	0.0364572	0.053562	0.0297476	0.0365348	0.0353013	0	0.00106775	0	0.243386	0.0361552	0	0.0368535	0.0002	0	0	0	0	0	0	0.00462037	0.0230073	0.0376265	0.0250311	0	0	0	0.0295436	0	0.0178307	0.0825452	0.0321581	0	0.114941
TCGA-AX-A0IZ-11A-11R-A27V-07	0	0.0008	0	0.0144982	0	0	0	0	0	0	0	0	0.0450799	0	0	0	0.0204479	0.0586257	0.0249146	0.0142665	0.0332341	0	0.0490984	0	0.203249	0.0326213	0	0.0596789	0.0288063	0	0	0	0	0	0	0.00541604	0.0303914	0.0263863	0.0107897	0	0.0059391	0	0.0339111	0	0.0328734	0.089258	0.0277963	0	0.149522
TCGA-AX-A0J0-11A-11R-A27V-07	0.0225847	0	0	0.00481679	0	0	0	0	0	0	0.0211183	0	0.098389	0	0	0.0184227	0.0601382	0.0419435	0.0283406	0.0210384	0.0491111	0	0	0	0.208115	0.0401215	0	0.0439535	0	0	0	0	0	0	0	0	0.0199764	0.0134118	0.0219389	0.0022029	0.0143686	0	0.027244	0.00466287	0.0120023	0.0459579	0.0492156	0	0.110628
TCGA-AX-A1C7-01A-11R-A137-07	0	0	0	0.0234427	0	0	0.00420758	0	0	0.00291162	0	0	0.0151928	0.0008	0.0790332	0.0752236	0.242959	0.0739131	0	0.0297268	0	0.0008	0.00238421	0.0256059	0.13694	0	0	0.0464799	0	0	0	0.0783591	0	0.0253506	0.0004	0.00968442	0	0.0290567	0	0.00682519	0	0.0154649	0	0	0.0149908	0.0446651	0.00971446	0	0
TCGA-AX-A2H4-01A-21R-A18M-07	0.00571093	0	0	0.034909	0	0.00233973	0.0206691	0	0	0.00219878	0	0	0	0	0	0.137753	0.156698	0.0441555	0.00166332	0	0.00399573	0.0131569	0	0.00433516	0.269053	0	0	0.00552167	0	0	0	0.0463402	0	0	0	0	0.101619	0.00515192	0	0.00272975	0.00170511	0.0125541	0.035275	0.00729819	0.0144883	0.0286093	0	0	0.0118968
TCGA-AX-A2HC-11A-11R-A32Y-07	0	0	0	0.0140705	0	0	0	0	0	0	0	0	0.0686164	0	0.0330393	0	0.0582822	0.108994	0.0211223	0.0405004	0.00838549	0	0.0657563	0	0.166649	0	0	0.029282	0.0235996	0	0	0	0	0	0.00364113	0.0144743	0.0405798	0.0327243	0	0	0	0.00564214	0.0487053	0	0.00540686	0.0806761	0.0250482	0	0.101337
TCGA-AX-A2HD-11A-11R-A32Y-07	0	0	0	0.0315415	0	0	0.0144198	0	0	0	0	0	0.047984	0	0	0.0308105	0.106607	0.0414981	0.0312035	0.0352064	0.0113881	0	0	0	0.253461	0	0	0.0262685	0	0	0	0.00675893	0	0	0	0.0068636	0.0294709	0.030064	0.00462583	0.00224477	0.0357139	0	0.0352554	0.00517418	0.0176053	0.0475926	0.0608938	0	0.0740174
TCGA-AX-A2HH-01A-11R-A32Y-07	0	0	0	0	0	0.00254072	0	0	0.0003	0.0185374	0	0	0.0496526	0.0152705	0	0.0549229	0.21234	0.0636492	0.00896295	0.0105179	0	0	0.00982378	0.026923	0.0972579	0.100648	0.00261045	0.0709468	0.0463146	0	0	0.0166597	0	0.00589202	0.00875122	0	0	0.0637238	0.00952298	0	0	0.0218307	0.00935868	0	0.00289301	0	0.0110897	0	0.0308325
TCGA-AX-A2IN-01A-12R-A180-07	0	0	0	0.0294407	0	0.12483	0	0	0	0	0.00218162	0	0.0878991	0	0.0887478	0	0.0663685	0.0501421	0.02175	0.0609772	0	0	0	0	0.0782266	0.0320301	0	0.0395514	0	0	0	0	0	0.00857908	0	0	0.0290233	0.0148723	0.0107195	0.0730511	0	0.0009	0.0115414	0.0152481	0.0157275	0	0.0138923	0	0.0911354
TCGA-AX-A3FS-01A-11R-A22K-07	0.0172978	0	0	0.00316307	0	0	0	0	0	0.00802726	0	0.0605911	0	0.020488	0.103998	0	0.0358206	0.0431474	0.0138837	0.070125	0.00448763	0	0.0328688	0	0.139388	0.039642	0	0.0250298	0.00474551	0	0	0	0	0	0.00684504	0	0	0.0250148	0.0339294	0	0	0	0.0186903	0	0.0194838	0.0939127	0.0636459	0	0.0968989
TCGA-AX-A3FT-01A-11R-A22K-07	0.0123089	0	0	0.0655281	0	0	0.00527809	0	0	0.033847	0	0	0	0	0.0496003	0.0892794	0.085809	0.0501201	0.0155327	0.0333643	0.00219162	0	0.0657864	0	0.284503	0	0	0.0144216	0	0	0	0.0104051	0	0.00588579	0	0.00274999	0.00379492	0.0209549	0.00894133	0.00475597	0	0.0276657	0.0356713	0	0.0181418	0.0104483	0	0	0.0360753
TCGA-AX-A3FV-01A-11R-A22K-07	0	0	0	0	0.0942302	0	0.0197003	0.00244712	0	0.0224393	0	0.0389951	0.00244836	0	0	0	0.112587	0	0.00793485	0.0433117	0	0	0	0	0	0.162935	0	0.00275952	0	0	0.022651	0	0.0665914	0.0137228	0.01573	0.0134374	0.0429188	0	0.111952	0.0134217	0.03643	0.00222801	0	0	0	0	0.0215119	0	0.0331528
TCGA-AX-A3FW-01A-11R-A22K-07	0.00701131	0	0	0.00343208	0	0	0	0	0	0.0007	0	0	0.0309262	0.0275887	0.0814996	0.0174326	0.20638	0.0611837	0.00176965	0.0315229	0	0	0.0547852	0	0.146893	0	0	0	0.00679723	0	0.0346631	0	0	0.0151485	0.0242639	0.00596117	0	0.0374311	0.0555307	0.0307874	0.0360733	0.00617672	0	0.00284623	0.0225101	0	0	0.0016624	0.00805349
TCGA-AX-A3FX-01A-11R-A22K-07	0	0	0	0	0	0	0	0	0	0	0	0	0.00268508	0.0149649	0.122434	0	0.0801274	0.0637545	0.0176438	0.0600897	0	0	0.0182662	0	0.170208	0.0660369	0	0.00643315	0	0.00986386	0	0	0.0039935	0	0.0204847	0.00103347	0.00785125	0.042799	0.0165597	0.0222525	0.0129133	0	0.0232024	0.0087743	0.0231238	0.0497565	0.0470435	0	0.0628616
TCGA-AX-A3FZ-01A-11R-A22K-07	0	0.00284919	0	0	0	0.00903504	0	0	0.0341476	0	0	0	0.103301	0.0105227	0	0.0456027	0	0.036557	0.00888728	0.0245005	0	0	0	0.00100162	0.160384	0.102733	0.00513164	0.0234333	0.00884973	0	0.0165556	0	0.0003	0.00674656	0.00634975	0.00421761	0.0451119	0.00169642	0.00712312	0	0.0309201	0	0.0120353	0	0.0121255	0.143546	0.00687725	0.0550638	0.0572354
TCGA-AX-A3G1-01A-11R-A22K-07	0.0162231	0	0	0.00912149	0	0	0	0	0.00186869	0.0174293	0	0	0.00809946	0	0.0856751	0.0518085	0.142719	0.0981106	0.0170453	0	0	0	0	0	0.0497895	0.0738912	0	0.0273348	0	0	0.00314467	0	0	0.0093227	0.0315438	0.00135174	0	0.0636488	0.0417096	0.0363835	0.0920859	0.00226996	0.0432893	0.00147403	0.00678621	0.0162302	0.0001	0	0.00900706
TCGA-AX-A3G4-01A-11R-A213-07	0	0	0	0	0	0	0	0	0.0002	0.00963423	0	0	0.0961299	0.00645637	0.102738	0.0168881	0.106921	0.0779529	0.0138921	0.014775	0.00129103	0	0.00758373	0	0.175602	0.0151133	0	0.0524747	0	0	0	0	0	0	0.00677169	0.00377948	0.00954278	0.0318437	0.00106673	0.021776	0.0297801	0.00898546	0.0297529	0.00337435	0.0006	0.0255148	0.022882	0	0.0712967
TCGA-AX-A3G6-01A-11R-A213-07	0.0001	0	0	0	0	0.0196191	0	0	0	0.00613792	0.0189456	0.0193017	0.01394	0.0111031	0.189873	0.0611958	0.221192	0.0703395	0	0	0	0	0.044892	0.0684161	0.0850963	0	0	0.00814361	0	0	0	0	0.0002	0.010272	0.00581815	0.00101528	0	0.0007	0.0119014	0.00726021	0	0	0.00486555	0.0060772	0.0103985	0.0391159	0.0372473	0	0
TCGA-AX-A3G7-01A-12R-A213-07	0.00470065	0	0	0.0546359	0	0	0.0153804	0	0	0.0216554	0	0	0.0126043	0	0.0324515	0.122779	0.228916	0.0799912	0.029004	0	0	0	0	0.00502644	0.101403	0	0	0.0107325	0	0	0	0.035957	0	0.00303075	0	0.00604854	0	0.0446699	0	0.0135945	0.0177198	0	0.0488026	0.00562945	0.0219751	0	0.0309675	0	0.0271554
TCGA-AX-A3G8-01A-11R-A22K-07	0	0.0005	0	0	0	0.00221938	0	0	0	0.0088463	0	0.0889922	0.00866425	0.0291122	0.0713948	0.0405878	0.133704	0.0326778	0.0127294	0.091664	0	0	0.0894253	0.0422705	0.123909	0	0.0030941	0	0	0	0	0	0	0.00864207	0.00767143	0	0	0.0390988	0	0.0030834	0	0.0113872	0.0320082	0	0.00660532	0.0531619	0.0375454	0	0.00781502
TCGA-AX-A3G9-01A-11R-A22K-07	0.0115491	0	0	0	0	0	0	0.00254378	0	0.0005	0	0.0302619	0.0217861	0.0140797	0.0466308	0.0994637	0.104277	0.0150647	0.00746819	0.0336319	0	0	0.137135	0.0100507	0.23259	0.0455513	0	0	0	0	0	0	0	0.00288501	0.00894791	0	0	0.0225284	0	0.0109119	0	0.0165803	0.024473	0.0128362	0.00881806	0.0348795	0.00951552	0	0.0349108
TCGA-AX-A3GB-01A-11R-A22K-07	0.00602649	0.0226197	0	0.0125039	0	0	0	0	0.0006	0.0156643	0	0	0.051142	0.0111311	0.081546	0.107965	0.0872354	0.0513532	0.0174383	0	0.00409472	0	0.0451589	0	0.108084	0	0	0.0394065	0.00480171	0	0	0	0	0	0	0	0.0220725	0.0347196	0.044375	0.0207139	0.0415638	0.0008	0.00605715	0	0.0651213	0	0.0530096	0	0.0412154
TCGA-AX-A3GI-01A-11R-A213-07	0	0	0	0.0141113	0	0.00255411	0.00262287	0	0	0.0004	0	0.0230922	0.0224473	0	0.103404	0.0586358	0.296438	0.0389278	0.00379138	0.0309267	0	0	0	0.077336	0.0449982	0.0474661	0	0.0464485	0	0	0	0	0	0.0096608	0	0.0002	0.0172997	0.00544893	0	0	0.0464344	0.0106311	0.0266515	0.00517188	0	0.0214297	0	0	0
TCGA-B5-A0JN-01A-11R-A104-07	0	0	0	0	0	0.00394605	0.00175848	0	0	0.0109033	0	0.0483721	0.0168161	0	0.133694	0.0461544	0.195597	0.0602885	0.00626593	0.051424	0	0	0.0208331	0.0417995	0.19259	0.0418679	0	0.0116879	0	0	0	0.0143162	0	0.001	0.00288126	0	0	0.00262595	0.0043254	0.00327003	0	0.00471271	0.00531733	0.0172489	0	0.0201273	0.0004	0	0.0213991
TCGA-B5-A0JR-01A-13R-A466-07	0.00235753	0	0	0.0517882	0	0	0	0	0	0	0	0	0.0724573	0	0.100671	0.0346576	0.0853726	0.0523214	0	0.0169668	0.0192969	0	0	0	0.138843	0.108568	0	0.00683314	0	0	0.028539	0	0.00132814	0	0	0	0.0521302	0.0144303	0.0256005	0.0345248	0.0423206	0	0.0178804	0	0.00691991	0.0003	0	0	0.0659281
TCGA-B5-A0K9-01A-21R-A104-07	0.014921	0	0	0.0323054	0	0	0.00500059	0	0	0.013243	0.00651565	0	0.00265094	0	0.0412487	0.128427	0.200463	0.065235	0.0269008	0.00244149	0.00465983	0	0	0.0277483	0.132769	0	0	0.00401354	0	0	0	0	0	0	0	0	0.0520987	0.00989988	0	0.0554786	0.0885353	0.0113092	0.00363871	0.00174964	0.0264562	0.0008	0.0006	0	0.0319271
TCGA-B5-A11R-01A-11R-A118-07	0.0035717	0	0	0.0173146	0	0	0	0	0	0.0102466	0	0	0.0101226	0.0264849	0.120823	0.0151247	0.0980927	0.0543144	0	0.0330945	0	0	0	0	0.11622	0.161895	0	0.0107271	0	0.00506153	0	0	0	0.0147256	0	0.00286369	0	0.0588835	0.0216196	0.0153963	0.0223136	0	0.0211605	0.0284911	0.0231486	0.013726	0.0344483	0	0.0248451
TCGA-B5-A1MS-01B-11R-A22K-07	0.00563656	0	0	0.0258863	0	0	0	0	0	0	0	0	0.0428597	0	0.0533211	0.109456	0.104268	0.072102	0.0002	0.0132586	0	0	0.0526179	0.0024039	0.1998	0	0	0.0957099	0	0	0	0.00720378	0	0.0260489	0	0.0005	0	0.0336859	0.0267958	0.0115868	0	0.0268585	0.0385443	0	0.0006	0.0177009	0	0	0
TCGA-B5-A1MW-01A-11R-A32Y-07	0	0	0	0.0122955	0	0.00468721	0	0	0	0.00281404	0	0	0.0612109	0	0.0836347	0.0102405	0.0903025	0.11237	0.0112482	0.0697372	0	0	0	0.0421025	0.13963	0.11532	0	0	0.0270026	0	0	0	0	0.0003	0.00476382	0.00540451	0.01954	0.0423759	0	0	0.00859716	0.0192178	0.025071	0.00503391	0.00500831	0.0006	0.0441615	0	0.0190557
TCGA-B5-A3F9-01A-21R-A22K-07	0.00718079	0	0	0.00316391	0	0	0	0	0	0.0109486	0	0	0.0454264	0.0123868	0.0863635	0.0402845	0.066519	0.0800871	0.0167799	0.00238905	0.00459453	0	0.0569984	0	0.13833	0.036501	0	0.0558477	0	0	0	0	0	0	0.0005	0	0.00122719	0.0394685	0.0308525	0.0367335	0.057036	0.00969042	0.0251914	0	0.0171986	0	0.0568526	0	0.0322131
TCGA-B5-A3FA-01A-11R-A19W-07	0.00278322	0	0	0.0266651	0	0	0.0106313	0	0.0007	0.0475058	0.00812275	0	0.0326815	0	0.0871973	0.097879	0.1573	0.0834763	0.0157433	0	0.00803989	0	0.0314953	0.0193121	0.0857952	0.0706038	0	0.0357635	0	0	0	0	0	0	0	0	0	0.0236771	0	0.00460717	0.0526768	0.011797	0.0280169	0.00144112	0	0	0.0422806	0	0.0122295
TCGA-B5-A3FB-01A-11R-A19W-07	0.00110185	0	0	0.0157614	0	0	0.00867875	0	0	0	0	0	0.00408047	0	0.132052	0.0861018	0.148231	0.0989192	0.00928604	0	0	0	0.00398202	0.0008	0.166282	0.0277884	0	0.00667661	0	0	0	0	0	0.00383703	0	0.00134322	0	0.0188024	0.0240149	0.01117	0.10058	0.0191566	0.0109149	0.00347106	0.0463854	0.00239622	0.00819768	0	0.0178521
TCGA-B5-A3FC-01A-11R-A22K-07	0.0121186	0	0	0.0517491	0	0	0	0	0	0.00444331	0	0	0.081853	0.00937764	0.0922312	0.0208953	0.026641	0.0465103	0.0191311	0	0.00346611	0	0.0366883	0.00386725	0.214739	0	0	0	0.0422488	0	0	0	0	0.0002	0.00145951	0	0.00723213	0.0409613	0.0369884	0.0157031	0.0383045	0	0	0.00467124	0.027336	0	0.0245612	0	0.0522775
TCGA-B5-A3FD-01A-11R-A19W-07	0.00369639	0	0	0.0138848	0	0	0	0	0	0.0199995	0	0.00612474	0.0454123	0.011676	0.116444	0.0139571	0.157949	0.0943184	0	0.00616438	0	0	0	0.00693586	0.121588	0.00949606	0	0.030521	0.046768	0	0	0.0006	0.0105268	0.00827451	0	0.0051105	0.0160083	0.0466735	0.0213139	0.0486695	0.0101499	0.00768219	0	0.0003	0.00671535	0.025056	0.0164489	0	0.0319714
TCGA-B5-A3FH-01A-11R-A19W-07	0.00366227	0	0	0.0054526	0	0	0	0	0	0.00705961	0	0	0.0450517	0	0.184271	0.0541051	0.106112	0.092693	0.0102039	0	0	0	0.129175	0	0.118343	0	0	0.00661247	0	0	0	0	0.00234673	0.0105077	0.00143463	0	0	0.0345404	0.0061831	0.0138931	0.0684204	0.00828727	0.0205782	0.0005	0.00327507	0	0.00694042	0	0.0341377
TCGA-B5-A3S1-01A-11R-A22K-07	0.00451897	0	0	0.0009	0	0.0213633	0	0	0	0.0145708	0	0.0341899	0.0139484	0	0.118451	0.00428291	0.132574	0.0748557	0.0102553	0.089733	0	0	0	0.0202847	0.179679	0.0226044	0	0.0785698	0	0	0	0.00852744	0	0.0075231	0.00103724	0.0009	0	0.00727791	0.00380788	0	0	0.0163813	0.0162569	0.0271393	0.0133801	0.00818498	0	0	0.0333434
TCGA-B5-A5OC-01A-21R-A27V-07	0.0324655	0.00653155	0	0.0516166	0	0	0	0	0	0.00873269	0	0.00610558	0.0541899	0	0.0544994	0.0582952	0.0782245	0.092817	0	0.0136544	0.0130854	0	0.0191001	0.00115082	0.0861358	0.0810288	0	0.0103702	0	0	0	0	0	0	0	0	0.0372679	0.00484452	0.0335354	0.0207245	0.0427756	0	0.0761172	0	0.00618519	0	0	0	0.0776894
TCGA-B5-A5OD-01A-11R-A31O-07	0	0	0	0.0274767	0	0	0.00461129	0	0	0.0134802	0	0.00869091	0.0463993	0	0.0500118	0.0989012	0.176015	0.0441065	0	0.0517841	0	0	0	0.00320353	0.196345	0	0	0.0836503	0	0	0	0.00476408	0	0.00965876	0	0.00191553	0	0.0223188	0.0122751	0.0107658	0.00762136	0.0186273	0.00793651	0.0004	0.00127534	0.0384178	0.00159851	0	0.0082359
TCGA-B5-A5OE-01A-11R-A31O-07	0	0	0	0.00347267	0	0	0	0	0	0.0461843	0	0	0.00903931	0.00893231	0.0599157	0.138222	0.206376	0.0168842	0.0022229	0	0	0.00442793	0	0.060857	0.249361	0	0	0.0229679	0	0	0	0.0335638	0	0	0.00188614	0	0.0007	0.00111195	0	0.00595367	0.00192435	0.02879	0	0.00280282	0.0123573	0.0416099	0.0005	0	0
TCGA-BG-A0MK-01A-51R-A19W-07	0.00260981	0	0	0.00904896	0	0	0	0	0	0.0440798	0	0	0.0380233	0	0.110835	0.0344333	0.0668622	0.103775	0.0218807	0.0569963	0	0	0	0	0.0953971	0.112753	0	0.0143603	0.0507771	0	0	0	0	0.0006	0.00130703	0	0	0.0330349	0.020011	0.0534603	0	0.00367434	0.0115124	0.0362878	0.0129625	0	0.0174042	0	0.0339925
TCGA-BG-A2AD-11A-11R-A16F-07	0.0106771	0	0	0.0283847	0	0	0	0	0	0	0.00759842	0	0.0682864	0	0	0.0275732	0.046817	0.0641129	0.0234482	0.0440696	0.0310614	0	0.0373524	0	0.160457	0.0262899	0	0.0348924	0	0	0	0	0	0	0	0.00725588	0.0286332	0.0347981	0.0211509	0	0	0	0.0187205	0	0.0487899	0.0585057	0.0596365	0	0.100154
TCGA-BG-A3EW-01A-11R-A22K-07	0.00244326	0.00612722	0	0.0241029	0	0	0	0	0	0.0357392	0	0	0.0561051	0	0.110737	0.0231395	0.100687	0.0585603	0	0	0	0	0.0233053	0	0.117866	0.07654	0	0.0151205	0	0	0	0	0.00626961	0.00747688	0	0.00784504	0.00366091	0.0530794	0.0137032	0.0414451	0.0402422	0.0122881	0.0143493	0.00299976	0.0134402	0	0.0656034	0.0111206	0.0375027
TCGA-BG-A3EW-11A-22R-A22K-07	0.00526541	0	0	0.0265565	0	0	0	0	0	0	0	0	0.0620449	0	0.0346253	0.0194636	0.0560759	0.124216	0.0202516	0.0453596	0.0213182	0	0.0657074	0	0.166246	0	0	0.0572388	0.00790765	0	0	0.00509641	0	0	0	0.0137844	0.0130161	0.0368488	0.0160758	0	0	0	0.0217391	0	0.0197251	0.0368418	0.0226586	0	0.0923382
TCGA-BG-A3PP-01A-11R-A22K-07	0.00559508	0.00215193	0	0.00270607	0	0.00697376	0	0	0	0.00155253	0	0	0.0558004	0	0.222424	0.0239736	0.126109	0.0125924	0.00116439	0	0	0	0	0.0204023	0.0605208	0.0469147	0	0.0104635	0.0165766	0	0	0	0.00128648	0.0007	0.0004	0.0139137	0	0.00948502	0.00438993	0.00170707	0.083989	0.00242361	0.011454	0.00924327	0.0116549	0.075806	0.0691661	0	0.0608492
TCGA-BG-A3PP-11A-11R-A22K-07	0.00406818	0.00372998	0	0.00470969	0	0	0	0	0.00473166	0	0	0	0.0193872	0	0	0	0.0608559	0.0422022	0.0482927	0.010882	0.074853	0	0.0147421	0	0.134811	0	0	0.200883	0.0332192	0.00846211	0.00360984	0.014934	0	0	0.0252903	0.00622619	0.00192867	0.0265881	0	0.009795	0.0131009	0	0	0	0.0441001	0.0665029	0.0143085	0	0.087311
TCGA-BK-A139-02A-11R-A27V-07	0.0135121	0.00226522	0	0.01892	0	0	0	0	0	0.00892604	0.0481145	0	0.0200273	0	0.0787983	0.0318156	0.0903409	0.0516112	0.0140702	0	0	0.00446121	0.0612685	0	0.151277	0.0524433	0	0.0259541	0	0	0	0	0.0147805	0	0	0	0.0228029	0.0110545	0	0.00957334	0.0682232	0	0.0158673	0	0.00957569	0.0192422	0.0553224	0	0.0776461
TCGA-BK-A13B-01A-51R-A22K-07	0.00712932	0.0309296	0	0.0220745	0	0	0	0	0.0008	0	0.00957367	0	0.0108114	0.00966887	0.0610132	0.054845	0.159676	0.104595	0.00981151	0	0.00674636	0	0.0633196	0	0.0646553	0.0468071	0	0.00188506	0	0	0	0	0	0	0	0	0.105288	0.00753708	0.00832914	0.0255388	0.0603735	0	0.0118237	0	0.0211699	0	0.0185279	0.00589281	0.0338618
TCGA-BK-A4ZD-01A-11R-A27V-07	0.00483538	0	0	0	0	0	0	0	0.0007	0.00556133	0	0.00778598	0.0247408	0.0170339	0.0350217	0.00980634	0.166826	0.0245116	0.0051438	0.00432439	0	0	0	0.00483377	0.259057	0.0744046	0	0.0153214	0.0656285	0	0	0	0	0.0003	0.0116829	0	0	0.0318305	0.00319716	0.0006	0.0102084	0	0.0107132	0.00271183	0.017141	0.0430022	0.00755783	0	0.0925396
TCGA-BK-A4ZD-11A-12R-A27V-07	0	0	0	0.0131835	0	0	0	0	0	0	0	0	0.083538	0	0.0193185	0.0159571	0.0411348	0.0840086	0.0178118	0.0270029	0.0113217	0	0.0303299	0	0.188826	0.0475015	0.001	0.0589393	0.0621366	0	0	0	0	0	0.00887275	0.0123414	0	0.0384975	0.0138025	0	0	0.00534361	0.025085	0	0.0246068	0.0310675	0.0175464	0	0.108776
TCGA-BK-A56F-01A-32R-A27V-07	0.00826903	0	0	0.019519	0	0	0	0	0	0.0151382	0	0	0.0383497	0	0.124562	0.015025	0.0671791	0.0821634	0	0.0395054	0	0	0.105202	0	0.133647	0.00840648	0	0.0109955	0.0523014	0	0	0	0	0.00425943	0	0	0.0101704	0.0323038	0.0285277	0.0292529	0	0	0.0142006	0	0.00949286	0	0.0130598	0	0.101067
TCGA-BK-A6W3-01A-12R-A34R-07	0.0141369	0	0	0.056502	0	0	0.00376178	0	0	0.0271946	0	0	0.0461346	0	0.0681347	0.0706497	0.138011	0.137929	0.0183527	0	0	0	0.0375677	0	0.100644	0.0305164	0	0.00947084	0.0321243	0	0	0	0	0	0	0	0	0.0194916	0	0.0358186	0.00829946	0.00638575	0.0449418	0.0040771	0.0263488	0.00380606	0.0145895	0	0.0266207
TCGA-BK-A6W4-01A-12R-A34R-07	0.0158411	0	0	0.0207291	0	0	0	0	0	0.0167211	0	0	0.0423321	0	0.052174	0.0393315	0.0671706	0.104697	0.0199019	0.0252974	0.0114039	0	0.0002	0	0.188835	0.0244849	0	0.0445695	0.0118285	0	0	0	0	0	0	0.00565174	0.0259285	0.0282098	0.00908418	0.0403538	0.0211972	0.00447833	0.0195372	0	0.017515	0.0133735	0.031466	0	0.0756199
TCGA-BS-A0V4-01A-11R-A14D-07	0.0009	0	0	0.00836897	0	0	0	0	0	0	0.0507559	0.0006	0.00941443	0.0161618	0.173985	0.0668567	0.0916914	0.0655742	0.0272763	0.179327	0	0	0.0873602	0	0.00270889	0	0	0.00563816	0	0.0196831	0	0	0	0	0.00486017	0	0	0.0338374	0	0.0201186	0.0116794	0	0.0116138	0	0.00955658	0.0113674	0.0644152	0	0.0148476
TCGA-BS-A0V7-01A-21R-A118-07	0	0	0.0113657	0.0156483	0	0	0	0	0	0	0.00837249	0	0.053261	0.0158659	0.125706	0.0410134	0.0520386	0.0863543	0.0417072	0.0478427	0	0	0.117258	0	0.0434782	0	0	0.0009	0	0	0	0.0176198	0	0	0	0	0.0192929	0.0372259	0.043887	0.0108767	0	0.00529102	0.00908044	0	0.0274324	0.0564859	0.0825974	0	0.0265819
TCGA-D1-A2G0-01A-11R-A32Y-07	0	0.00764356	0.0918231	0.0192497	0	0	0.010234	0	0	0.0135486	0	0.00547829	0.0175636	0	0	0	0.087992	0.023701	0.00164022	0.218439	0.00989688	0	0.00437798	0.0426159	0.205059	0	0	0.0770384	0	0	0	0.0158138	0	0	0	0	0.0206915	0.0217664	0.00129152	0.0003	0	0.0201422	0.0144793	0.00896828	0	0.00193616	0	0	0.0182775
TCGA-D1-A3DA-01A-12R-A213-07	0	0	0	0.0030787	0	0	0	0	0	0.0222845	0	0	0.0229063	0.00883295	0.0544522	0.0716097	0.128368	0.107648	0.00447937	0.0258693	0	0	0.12275	0	0.167048	0.046257	0	0.00128885	0	0	0	0	0	0.0227314	0.00283097	0.00290786	0	0.0263474	0	0.00667029	0	0.0294284	0.012236	0	0	0.0376428	0.0507888	0	0.0110929
TCGA-D1-A3DG-01A-11R-A19W-07	0.00694212	0	0	0	0	0.0223671	0	0	0	0.00291931	0	0	0.0514784	0.0203263	0.114183	0.0166885	0.0976748	0.117487	0.0139057	0.126992	0	0	0.00117537	0.024948	0.134145	0.0163305	0	0.0494295	0	0	0.00649031	0	0	0.00259512	0.00586929	0	0.0144227	0.0481565	0.0200746	0.0199091	0	0.00724413	0.0141147	0	0.00108539	0	0	0	0.00768619
TCGA-D1-A3DH-01A-11R-A19W-07	0.0003	0	0	0	0	0	0	0	0	0.00899748	0	0	0.0652985	0.011863	0.131892	0.0328484	0.185022	0.0931326	0	0.026909	0	0	0.0054591	0.0427513	0.111817	0.0355144	0	0.0289394	0.0109383	0	0	0	0.0006	0	0.020087	0	0.0159509	0.0175495	0	0.0139522	0.0312512	0.0228999	0.00873343	0.00487242	0.0081409	0	0.00264559	0	0.00684873
TCGA-D1-A3JQ-01A-11R-A22K-07	0	0	0	0.0210681	0	0	0	0	0	0	0	0	0.0427133	0	0.0767392	0.0721561	0.137013	0.0961222	0.0178336	0.0102473	0	0	0	0.0276493	0.224811	0.0109543	0	0.0534899	0	0	0	0	0	0.0159291	0	0	0	0.0127023	0.016613	0	0.0220793	0.00745016	0.0099362	0.0104262	0.0270199	0	0	0	0.0452007
TCGA-DF-A2KN-01A-11R-A180-07	0.00128025	0	0	0.00517664	0	0	0.00320496	0	0.00146173	0.0248221	0	0	0.023425	0	0.086207	0.0750252	0.1455	0.101057	0.00810456	0.0543882	0	0	0.0202635	0	0.173893	0	0	0.00752502	0.0340712	0	0	0	0.00505467	0	0	0	0	0.0269251	0.01225	0.0283905	0.00320115	0.0159347	0.0272018	0.00265558	0.0198096	0.00160015	0.00725898	0	0.0501369
TCGA-DF-A2KR-01A-11R-A180-07	0.00487642	0	0	0.0396741	0	0	0	0	0	0.0157768	0	0	0.0331703	0	0.0122574	0.0885754	0.246498	0.0866917	0.0175336	0.0118415	0	0	0.0417389	0	0.187556	0	0.00322869	0.0337738	0.0139301	0	0	0.00538179	0	0.0120217	0	0	0	0.0292092	0	0.0208684	0	0.00118677	0.0344839	0.00539037	0.0148068	0.00691781	0	0	0
TCGA-DF-A2KU-01A-11R-A180-07	0	0	0	0.0405391	0	0	0.00382385	0	0.00369163	0.00410926	0	0.0690458	0.0120135	0.00791258	0.100426	0.0371594	0.11739	0.0443333	0.0243233	0.0095968	0	0	0	0	0	0	0	0	0.0579592	0.0142268	0	0	0	0.0155336	0	0.0017844	0	0.080645	0	0.0135551	0.0487515	0	0.0125639	0	0.0986171	0.0796788	0.0555178	0.0164784	0.01741
TCGA-DF-A2KV-01A-11R-A180-07	0.00133199	0	0	0.0176064	0	0.0191678	0	0	0	0.030421	0	0.0483266	0	0.00323902	0.0959303	0.0924634	0.186409	0.0971448	0.0202009	0.016524	0	0	0.00746949	0.0100351	0.150811	0	0	0.0238139	0	0	0	0.00551443	0	0.00678587	0	0	0	0.0194652	0.00652321	0.0182375	0.0302874	0.0139409	0	0.00263808	0.0219443	0	0.0521348	0	0
TCGA-DF-A2KY-01A-21R-A213-07	0.00116979	0	0	0.060601	0.0412932	0	0.00362564	0	0	0	0	0	0.0220635	0	0.221012	0.0316615	0.116879	0.118334	0.00900007	0	0.00509745	0.00864553	0.013183	0.0557186	0	0	0	0.0540374	0	0.0565667	0.006917	0	0	0	0	0	0.0853811	0	0	0.00187441	0	0	0.0418206	0	0	0	0	0	0.0194994
TCGA-DF-A2KZ-01A-11R-A213-07	0.00960161	0	0	0	0	0	0	0	0	0.0589219	0	0	0.037512	0	0.117048	0.0624131	0.124316	0.11382	0.0234253	0.0285706	0.00310719	0	0.0848192	0.00962611	0.041646	0.0131898	0	0	0.0128232	0	0	0	0	0	0.0136403	0	0.0487327	0.0276797	0	0.0173737	0	0	0.0212128	0	0.0109837	0	0.053084	0	0.0511167
TCGA-DF-A2L0-01A-11R-A180-07	0	0	0	0.00428021	0	0	0	0	0.00121902	0.0176605	0	0	0	0.0377706	0.209991	0.0889424	0.187402	0.0707304	0	0.0303634	0	0	0	0	0.00470193	0	0	0.00371012	0	0.0156879	0	0	0	0.0055314	0.00717409	0	0.0008	0.0135775	0.0110966	0.0256168	0.084276	0	0	0	0.0288215	0.0434325	0.056726	0.00607745	0.0222008
TCGA-DI-A1BU-01A-11R-A137-07	0.0113671	0	0	0.012515	0	0	0.00198866	0	0.0006	0.0107394	0	0.016578	0.0427302	0	0.054949	0.0303624	0.319977	0.0400052	0.00688289	0	0.00629553	0	0.131081	0	0.111162	0.0182134	0	0.0377935	0	0	0	0.0149216	0	0	0	0	0.00865689	0.0170561	0.00272548	0.00998277	0	0.00972375	0.0160652	0.00420458	0.00590759	0	0	0	0.0357092
TCGA-DI-A1C3-01A-41R-A137-07	0.00632479	0	0	0.0371438	0	0	0	0	0	0.00653979	0.00943694	0	0.0822103	0	0.0938326	0.0542107	0.109884	0.0809248	0.0529101	0.0185712	0.0074684	0	0.017808	0	0.085179	0	0	0.0283496	0	0	0	0	0	0	0	0	0.0150851	0.0209803	0.0284952	0.0139784	0	0.00690503	0.0238485	0	0.0291139	0.0309283	0.0689954	0	0.0631084
TCGA-DI-A2QT-01A-12R-A19W-07	0	0	0	0.0142062	0	0	0	0	0	0.0614912	0	0	0.00559658	0.00408659	0.0931694	0.0912305	0.074895	0.0957868	0	0.0387145	0	0.00267344	0	0.0118563	0.185973	0	0	0.0196642	0	0	0	0.00284454	0.00860109	0.01108	0.00914537	0.00774991	0	0.0008	0	0.0323712	0.0838036	0	0.0218801	0	0.0185359	0	0.0223063	0	0.0344743
TCGA-DI-A2QY-01A-12R-A19W-07	0.00442438	0	0	0	0	0	0	0	0	0	0	0.0291123	0.0153312	0.00710192	0.0609617	0.0688446	0.180011	0.0556514	0.0254356	0	0	0	0.0772923	0.00691777	0.215664	0	0	0.0741773	0	0	0	0.0273642	0	0.0150633	0.0051728	0	0	0.030879	0.0119562	0.00285093	0.00415462	0.021925	0.0023735	0.00190445	0.00904141	0.00302183	0	0	0.0177512
TCGA-DI-A2QY-11A-11R-A19W-07	0.00220373	0	0	0.0682031	0	0	0	0	0	0	0	0	0.0134331	0	0.0732067	0.0621714	0.108362	0.089873	0.0270074	0.0296571	0	0	0.047248	0	0.17972	0	0	0.0116672	0.00169651	0	0	0.0194916	0.00813024	0.00516883	0	0.0144338	0	0.0448403	0.0213637	0.0120827	0	0	0.0130529	0.00272871	0.0569031	0	0.0108627	0	0.059144
TCGA-E6-A2P8-01A-11R-A19W-07	0.0001	0	0	0.0392686	0	0.00485302	0	0	0	0.0001	0	0.0143358	0.0205117	0.00963033	0.0299438	0.0223983	0.12164	0.0684456	0	0.117333	0	0.00267744	0.0668493	0.00267975	0.120341	0	0	0.0285156	0.0273199	0	0	0.0227344	0.00263451	0	0	0	0.0562392	0	0.00848124	0	0	0.0157435	0.0109771	0	0.0248996	0.0357997	0	0	0.0830942
TCGA-E6-A2P9-01A-11R-A19W-07	0.00225095	0	0	0	0	0	0	0	0	0.00944562	0	0.0334887	0.0267957	0.0168407	0.0883635	0	0.151354	0.0367258	0	0.0367716	0.00865708	0	0.0806543	0.0141214	0.146423	0.0795613	0	0	0.0685799	0	0	0	0.00188826	0	0	0	0	0.0416301	0.0323434	0.0190168	0	0.00199092	0.0168388	0.0008	0.0135714	0.0237558	0	0	0.034617
TCGA-E6-A8L9-01A-21R-A37O-07	0	0	0	0.0052004	0	0	0	0	0	0.00247478	0	0.0035129	0.0713028	0.0218369	0.133627	0.0417659	0.080143	0.11913	0.00894275	0.0135011	0	0	0	0.0117998	0.0861589	0.0794832	0	0.0146521	0	0	0	0	0	0.0273366	0.00127895	0.00452411	0.0311509	0.00374467	0	0.00613136	0.0224408	0.00775651	0.0080704	0	0.0222537	0.0206552	0.0687305	0	0.047549
TCGA-EO-A1Y7-01A-11R-A157-07	0	0	0	0	0	0	0	0	0	0.0207443	0	0	0.00843774	0.0225544	0.134612	0	0.130289	0.103261	0.00114142	0.0500597	0	0	0	0.0215975	0.0384919	0.0394213	0	0	0.0845288	0	0	0.00366229	0.00300618	0.00617307	0.0178742	0.00337235	0	0.0404547	0.0121537	0.0536689	0.0390097	0	0.0271601	0.0192553	0.0112761	0.00671409	0.0196308	0.013362	0.0133263
TCGA-EO-A22U-01A-11R-A180-07	0.0062142	0	0	0	0	0.0004	0	0	0.00451074	0.0076632	0	0	0.0460218	0.00628744	0.0194627	0.0297957	0.285456	0.0725055	0.00436461	0.0741845	0	0	0.0325983	0.00548037	0.124534	0.0672224	0	0.012318	0.0537743	0	0	0	0	0.00153108	0.00655545	0	0	0.0133423	0.00473689	0	0	0.0147711	0.00614796	0.00142609	0.0149415	0.016863	0	0	0.0470033
TCGA-EO-A22X-01A-11R-A180-07	0.00642326	0	0	0.00594455	0	0.00783799	0	0	0	0.0174267	0	0.00542102	0.0732901	0.0183393	0	0.0298196	0.0716933	0.0884601	0	0.0358784	0	0	0.0186094	0	0.167136	0.0747096	0	0.00548129	0	0	0	0	0	0.00722161	0	0.00198586	0.0762448	0.05248	0	0	0	0.0311131	0.0037657	0	0.00567634	0.0256875	0.0339987	0	0.0789665
TCGA-EO-A22Y-01A-11R-A180-07	0.0126172	0	0	0	0	0	0	0	0.0003	0	0.0005	0	0.0448911	0.00631824	0.109512	0.0665064	0.181266	0.0481979	0.0204888	0	0	0	0.0222991	0	0.127488	0.0252799	0	0.0629109	0	0	0	0	0	0.001	0.0177458	0	0	0.0135728	0.00623635	0.00560386	0.0318548	0.0063578	0.00368894	0.00679976	0.0250215	0.0145668	0.0545718	0	0.0611959
TCGA-EO-A3AS-01A-11R-A19W-07	0	0	0	0.0398185	0	0	0	0.00572906	0	0.0260453	0.0208406	0.0232062	0.108483	0	0.0226314	0.0794743	0.135195	0.0243399	0.0228112	0	0	0	0.0227248	0	0.0984251	0.0674283	0	0.0680435	0	0	0	0	0	0	0	0	0	0.00883697	0.0125707	0.00583671	0.0539183	0.0174638	0.0411862	0.00239745	0.0154851	0.00862935	0.0265205	0	0.0294231
TCGA-EO-A3AU-01A-21R-A19W-07	0.00640519	0	0	0.0153995	0	0	0	0	0	0.0176835	0	0	0.0532985	0.0137473	0.0345793	0.0924621	0.0935538	0.207311	0.0031676	0.0613024	0	0	0.0299271	0.010446	0.0549692	0.0703858	0	0	0	0	0	0	0	0.00182105	0	0	0.0454281	0.0212542	0.0115678	0.00780272	0	0.0120488	0.0144397	0	0.0264648	0.0244681	0.0178815	0	0.0280617
TCGA-EO-A3AV-01A-12R-A19W-07	0.0352677	0.00784971	0	0.0347133	0	0	0.0119673	0	0	0.0239161	0	0	0	0	0	0.0903432	0.174387	0.0899347	0	0.076806	0.00716757	0.00603085	0	0	0.216241	0	0	0.00889806	0	0	0	0.00236598	0	0	0	0	0.0673531	0.00467369	0	0.0125476	0.0309194	0.00271715	0.0312006	0	0.0194306	0.00465696	0	0	0.0200641
TCGA-EO-A3AY-01A-12R-A19W-07	0	0	0.00217247	0	0	0	0	0	0	0.0359224	0	0.0494156	0	0	0.116755	0.0627859	0.110432	0.0736289	0.0137613	0.0388339	0	0	0.0649863	0.00924736	0.126966	0	0	0	0.00628276	0	0	0.017558	0	0.0167326	0.0111153	0	0	0.031076	0	0.0139498	0	0.0148168	0.0292304	0	0.02886	0.0711155	0.0345873	0	0.0126685
TCGA-EO-A3AZ-01A-12R-A19W-07	0	0	0	0.0252021	0	0.0001	0	0	0	0.00611041	0.00259977	0.0743646	0	0.0196004	0.162138	0.0637517	0.156028	0.0310926	0.0131829	0.0322949	0.00383448	0.0002	0.059222	0.00640991	0.0506618	0	0	0.00377891	0	0.0156143	0	0.0438798	0	0.0132649	0	0	0	0.0201403	0	0.00557368	0	0	0	0.0177596	0.0325354	0.0680187	0.0362627	0	0.0254377
TCGA-EO-A3B0-01A-12R-A19W-07	0.0105855	0	0	0	0	0	0	0	0	0.00653374	0	0	0.0421403	0.0226181	0.0380494	0.0275847	0.106297	0.0703077	0.00285899	0.0667482	0	0	0	0	0.168314	0.0713119	0	0.00647599	0.0233068	0	0	0	0	0.00891651	0.0137008	0.0044746	0.0156867	0.0269554	0	0.0472734	0	0.00252544	0.0180442	0	0.0132353	0.0593087	0.0191465	0.0003	0.0624431
TCGA-EO-A3B1-01A-12R-A19W-07	0.00680744	0	0	0	0	0	0	0	0	0	0	0.0269842	0.0284771	0.00956427	0	0.058479	0.182711	0.0724535	0.00914927	0.0657443	0	0	0.0550078	0.00583184	0.199164	0	0	0.0362174	0	0	0	0.0138396	0	0.0310219	0.00252673	0.00331096	0	0.0196228	0.00416391	0.00428598	0	0.0036214	0.00603419	0	0.0197363	0.0535374	0.00193879	0	0.0411214
TCGA-EO-A3KU-01A-11R-A22K-07	0.0201652	0	0	0.00823551	0	0	0.0001	0	0	0.0273746	0	0	0	0	0	0.0743785	0.156487	0.0683913	0.00726234	0.00430623	0	0.00503739	0	0.00826153	0.229241	0.0295192	0	0.0942898	0	0	0	0	0	0.00335835	0	0	0.0441396	0	0	0.00167617	0.0519795	0.0284837	0.0141226	0	0.0243641	0.0174219	0.00518036	0	0.00163312
TCGA-EO-A3KW-01A-11R-A22K-07	0.00585537	0	0	0.021031	0	0	0.00765042	0	0	0.0146986	0	0	0.0162442	0	0.127285	0.0824647	0.190893	0.0938338	0.0201537	0	0	0	0.0169883	0.0176812	0.110736	0.0198834	0	0.0327467	0	0	0	0	0	0.00530272	0	0	0	0.0173245	0	0.0278788	0.0288504	0.0036884	0.0616699	0.00485334	0.0152798	0.0394431	0	0	0
TCGA-EO-A3KX-01A-11R-A22K-07	0	0	0	0	0	0	0	0	0	0.0215367	0.00171401	0	0.0499599	0.0214976	0.135839	0.0245368	0.165357	0.0588478	0.00137087	0	0	0	0.0344577	0.0110889	0.192943	0.0175744	0	0.00115202	0.017388	0	0	0	0.00784453	0.00546348	0.0167226	0	0	0.0374274	0.0193548	0.0108766	0.00776668	0.0195044	0	0.0005	0.0123113	0.0272253	0	0	0.0444193
TCGA-EO-A3L0-01A-11R-A22K-07	0.00474817	0	0	0.0133728	0	0	0.00289695	0	0.001	0	0	0	0.0005	0	0.0719122	0.0721793	0.165282	0.081227	0.0258204	0	0	0	0.0435167	0	0.133612	0.00120246	0	0.0185806	0.0226319	0	0	0	0.0009	0.00560115	0.00213027	0.00162813	0	0.030758	0	0.043442	0.0955999	0.00191144	0.01588	0.00455137	0.0133312	0.0218671	0.0403333	0	0.0428851
TCGA-EY-A1GL-01A-11R-A13S-07	0.00466611	0	0	0.0001	0	0.00479589	0	0	0.00372948	0	0.0295741	0	0.0191638	0.0295197	0	0.110737	0.232701	0.114885	0	0.0006	0	0.0141036	0.0597225	0	0.205246	0	0.00170257	0.00847821	0	0	0	0.0291336	0.00184425	0.00727276	0.00372396	0	0.00521509	0	0	0	0	0.00712932	0.00231018	0.00366259	0.0185626	0.0187046	0.014952	0	0.0298679
TCGA-EY-A1GO-01A-11R-A14D-07	0	0	0	0	0	0.00504819	0	0	0.00245104	0	0.00827679	0.0237746	0.0271807	0.00488943	0.109186	0.0566811	0.143158	0.091562	0.0103075	0.119398	0	0	0.0149337	0	0.013318	0.0437095	0	0.0825067	0	0	0	0	0.00276033	0.0237134	0.00482751	0.00668134	0.0665184	0.00393681	0.0176572	0.00539516	0.00966818	0	0.00623905	0	0	0	0.031938	0	0.0399094
TCGA-EY-A1GP-01A-11R-A13S-07	0.00578466	0	0	0	0	0.00213287	0	0	0.00239673	0	0	0	0.0962871	0.032671	0	0.058151	0.0885174	0.145529	0.00350095	0.0361932	0	0	0.00210524	0	0.110221	0.11973	0.0009	0.0624406	0	0	0	0	0	0.029101	0.0113625	0.0023679	0.044671	0.0101519	0.00242168	0	0.0156155	0	0.0196721	0	0.00980432	0	0.0187334	0	0.0484891
TCGA-EY-A1GX-01A-12R-A13S-07	0	0	0	0	0.0552763	0	0	0	0.0002	0.0134887	0	0	0.0243155	0.0008	0.0766866	0	0.295254	0.0672258	0.00367313	0	0	0	0	0	0.136421	0.077627	0	0.0004	0.0374652	0	0.0255901	0	0.0006	0	0.0114108	0.0002	0	0.0316871	0.0260804	0.0198955	0	0	0.00968517	0	0.0008	0	0	0.0491795	0.025645
TCGA-EY-A210-01A-11R-A157-07	0	0	0	0.031245	0	0	0	0	0	0.00729376	0	0	0.0167308	0.00101136	0.0983967	0.0425859	0.131398	0.108232	0.0144135	0	0	0	0	0.0201642	0.111955	0.030748	0.00143315	0.0498248	0	0	0	0.0105678	0	0.0218202	0	0.0122486	0.0240987	0.0229829	0	0.00770852	0	0.0221723	0.01577	0	0.0358366	0.0649103	0.0271918	0	0
TCGA-EY-A2ON-01A-21R-A18M-07	0.00713694	0	0	0.0230134	0	0	0.00700159	0	0	0.035734	0	0	0	0	0.0146941	0.0958691	0.148011	0.0898105	0	0.0783142	0	0.0006	0	0.0522117	0.14512	0.0385877	0	0.01668	0	0.030847	0	0	0	0.00139131	0	0	0.00714482	0.0169836	0	0.00548986	0.0843163	0	0.0402991	0.00238961	0.016329	0.0166312	0	0	0.00889322
TCGA-EY-A2OO-01A-11R-A19W-07	0	0	0	0.00627558	0	0	0	0	0	0.0144372	0	0	0.0719272	0.015615	0.0770244	0.0860043	0.136303	0.118508	0.0167965	0	0	0	0.0799488	0.00758949	0.0802937	0	0	0.0174391	0.0192365	0	0	0	0	0.0245102	0	0	0	0.050196	0.00316342	0.00756347	0	0.00935645	0.0218719	0	0.00209625	0.013061	0.0831672	0	0.0229279
TCGA-EY-A2OP-01A-11R-A19W-07	0	0	0	0.00735702	0	0	0	0	0	0.00428122	0	0	0	0.0562303	0.0701925	0.0585792	0.105743	0.103083	0	0.0378064	0	0	0	0.026886	0.11923	0.0778216	0	0.0235585	0	0	0	0.0154924	0	0.0107029	0	0.00473161	0.0250363	0.0497118	0.032526	0.00742611	0	0.016658	0.0207131	0	0.0208644	0.0365142	0.0189069	0	0.0126845
TCGA-EY-A2OQ-01A-11R-A19W-07	0.0105996	0	0	0.00107365	0	0	0	0	0	0.0317832	0	0	0.0411007	0.0201752	0.042018	0.0184866	0.0596861	0.0575801	0.00685318	0.0433286	0	0	0	0	0.162348	0.0978655	0	0.0828455	0.00338631	0	0	0	0	0.0179469	0.00240601	0	0	0.0393081	0.0231975	0.00422021	0.0291535	0.00456337	0	0	0.0320049	0.0283928	0.0551953	0	0.0441499
TCGA-EY-A3L3-01A-11R-A22K-07	0	0	0	0.00294149	0	0.134876	0	0	0	0	0	0.0484468	0.0486932	0	0.10749	0.0132495	0.104923	0.0461151	0.00853902	0.0512114	0	0	0.0880533	0.0135737	0.0961868	0	0	0.0485546	0	0	0	0	0	0	0	0	0.0405215	0.00264618	0.00435933	0.0003	0	0.0091767	0.0172668	0	0	0	0	0	0.0459814
TCGA-EY-A3QX-01A-11R-A22K-07	0.0135383	0.0230159	0	0.00208267	0	0	0	0.00297384	0	0.0120682	0	0	0.0181046	0	0.0286717	0.100342	0.178307	0.0738861	0.0208673	0.0411977	0	0	0.024416	0.0262683	0.0820958	0.0600822	0	0.0123517	0	0.00542382	0	0	0.00720701	0.0063145	0.0106509	0	0.0518622	0.00244408	0.0008	0.036594	0	0	0.0296142	0	0.00192549	0.0396218	0.00849024	0	0.0131192
TCGA-EY-A4KR-01A-11R-A27V-07	0.00667574	0	0	0.0189661	0	0	0	0	0	0.0242874	0	0.0240085	0.0246211	0.0133365	0	0.0998167	0.183771	0.0717699	0	0.0178834	0	0.00265618	0.0175008	0.0145026	0.247016	0.0490907	0	0.0436551	0	0	0	0	0	0.0181539	0	0	0	0	0	0.00429943	0.0274062	0.0162365	0.00737095	0.00523394	0.0148081	0.0129101	0.0066463	0	0.0158707
TCGA-EY-A547-01A-11R-A27V-07	0	0	0	0	0	0	0	0	0	0.0129586	0	0.0005	0.035233	0.0248289	0.192535	0.0238255	0.0988596	0.0625994	0.0264721	0	0	0	0	0.0400791	0.0311837	0.0002	0	0.0898901	0	0	0.0416491	0.00901798	0.00358723	0	0.0259211	0	0	0.0259564	0	0.0392609	0.0596118	0	0.0172215	0.0125928	0.0241722	0.0386175	0.0265222	0	0
TCGA-EY-A548-01A-11R-A27V-07	0.00843204	0	0	0.0330774	0	0	0	0	0	0	0	0	0.02573	0	0.129487	0.0251996	0.126592	0.113057	0.0110614	0.0280687	0.00776675	0	0	0.001	0.122403	0	0	0.0101913	0.0321965	0	0.0262312	0	0	0	0	0	0.0119937	0.0459472	0.0489102	0.0237957	0.0377554	0	0.0418029	0.0001	0.0169598	0.00286333	0.0261588	0	0.022428
TCGA-EY-A549-01A-11R-A27V-07	0.012686	0	0	0.036347	0	0	0	0	0.0001	0.00868552	0.0268391	0	0.00134207	0.0101074	0.122007	0.0579048	0.205744	0.0777314	0	0.00237147	0.00574357	0	0.0395979	0	0.0949798	0.0302273	0	0	0	0	0	0	0	0	0	0.00327143	0	0.0401869	0.046622	0.0306258	0.0091992	0.0231004	0	0.00464053	0.0365157	0.00757073	0.0334842	0	0.0191775
TCGA-EY-A54A-01A-11R-A27V-07	0.00543356	0.00221982	0	0.0503637	0	0.00624259	0	0	0	0.0257169	0	0	0.0117657	0	0.0547494	0.0233616	0.0690054	0.0897406	0.0005	0.114652	0.0164245	0	0	0.0263117	0.240412	0.0698702	0	0.0234593	0	0	0	0	0	0	0	0.0018249	0.0157666	0.00180657	0.00414719	0.00474198	0	0.0156138	0.0259246	0	0	0.0009	0	0	0.0718784
TCGA-EY-A5W2-01A-11R-A31O-07	0.0026037	0	0	0	0	0	0	0	0	0.0112335	0	0	0.0139865	0.0220199	0.155561	0.0951465	0.180117	0.0771586	0.0124605	0.0804939	0	0	0.0489414	0	0.0635902	0	0	0	0	0	0	0	0	0.0088498	0.0007	0	0.0310579	0.0125656	0	0.0242862	0	0	0.0374409	0	0	0.0580193	0.0157384	0	0.0295613
TCGA-EY-A72D-01A-12R-A34R-07	0.00689961	0	0	0	0	0	0	0	0	0.00700297	0	0	0.0501838	0.0149894	0.0045712	0.016133	0.133624	0.100257	0.00565831	0.0787707	0	0	0.00462705	0	0.182924	0.0652027	0	0.0628444	0	0	0	0	0	0.00161955	0.0182745	0	0.0458768	0.0269297	0.0161551	0.0183689	0	0.0161315	0	0.00934744	0.00444793	0	0.0266029	0	0.0217448
TCGA-FI-A2EY-01A-12R-A18M-07	0	0	0.0553107	0	0	0	0.00763883	0	0	0.0226895	0.019363	0	0	0	0.0253558	0.117415	0.142166	0.0167461	0.00938366	0.166857	0	0.00649547	0	0.0511891	0.153644	0	0	0.014599	0	0	0	0.024976	0.0014627	0.00505828	0.00353654	0.00154792	0.00800515	0.00552752	0	0.0125894	0.0106559	0.0118732	0.0274524	0	0	0.0473124	0.0262951	0	0
TCGA-FI-A3PV-01A-11R-A22K-07	0.0145667	0	0	0	0	0	0	0	0	0.0193662	0	0.0006	0.00230914	0	0.028502	0.0669195	0.285165	0.0617877	0.00587677	0.0411228	0	0	0.00828117	0.010785	0.251983	0	0	0.0251303	0	0	0	0.0110459	0	0.00387849	0.0208084	0	0	0.0252424	0.0174606	0.0148887	0	0.00723047	0	0.00952597	0.00603302	0.0137561	0	0	0.0107305
TCGA-FI-A3PX-01A-11R-A22K-07	0	0	0	0.00331598	0	0.0017316	0.00261598	0	0	0	0	0.0244795	0.0401356	0	0	0.00231731	0.132884	0.0820364	0.0041467	0.065813	0	0.00370076	0	0.039303	0.216427	0.0507212	0	0.0965861	0	0	0.0392463	0	0	0.00106969	0.00833163	0.00121811	0.0124662	0.00167114	0	0.0001	0.0305903	0.00366536	0.0147825	0.00625927	0	0	0	0	0.0224247
TCGA-FL-A1YF-11A-12R-A16F-07	0.00730621	0	0	0.0152491	0	0	0	0	0.00216053	0.0189999	0.0530636	0	0.0966551	0	0.0140126	0.0417897	0.0942132	0.0619542	0.031515	0	0.0158219	0	0.0415112	0	0.0858421	0.022756	0	0.0674041	0	0	0	0	0	0	0	0	0.0343605	0.0205939	0.0163674	0	0.0155441	0	0.0148757	0.00671895	0.0326957	0.0250887	0.0513873	0	0.0982664
TCGA-FL-A1YG-11A-12R-A16F-07	0	0	0	0.0150096	0	0	0	0	0	0	0	0	0.0698031	0	0	0	0.0630966	0.047554	0.0309928	0.0329817	0.0131546	0	0.0572868	0	0.188829	0	0	0.0972887	0.0198201	0	0	0	0	0	0	0.00408087	0.0107584	0.0195499	0.021833	0	0	0.00375198	0.0119473	0	0.0229862	0.0960548	0.00966494	0	0.158969
TCGA-FL-A1YH-11A-11R-A16F-07	0	0	0	0	0	0	0	0	0	0	0.00208082	0	0.00381134	0.0374476	0.0437813	0.0643712	0.0654412	0.0622856	0.0317673	0.0221378	0	0	0	0	0.0517424	0	0	0.043864	0.0401571	0	0	0.0003	0.00105208	0.00362847	0.00222406	0.00428618	0.0345002	0.0444389	0.0487319	0.00760523	0	0	0.0643447	0	0.0008	0.102022	0.0792437	0	0.132117
TCGA-FL-A1YI-11A-11R-A16F-07	0.0159924	0	0	0.0164326	0	0	0	0	0.00101537	0.014452	0.0291192	0	0.0172443	0	0.0408264	0.0385242	0.0897301	0.0672824	0.0377237	0.0103425	0.00848665	0	0.0659894	0	0.135152	0.0215579	0	0.0325201	0	0	0	0	0	0	0	0	0.0147117	0.0215654	0.0136731	0	0.0156401	0.00888832	0.0148882	0	0.0389419	0.0382879	0.0763095	0	0.102243
TCGA-FL-A1YL-11A-11R-A16F-07	0.00770646	0.0006	0	0.00953324	0	0	0	0	0.0003	0.0087694	0	0	0.0239443	0.0102634	0.089171	0.0236125	0.0688501	0.0585586	0.0157098	0.0260955	0.0121575	0	0.101573	0	0.0641409	0	0	0.105861	0.0217886	0	0	0	0	0	0.0023754	0.00615438	0	0.0202938	0.0259844	0.00114827	0	0	0.00476945	0	0.034444	0.063043	0.0357601	0	0.130394
TCGA-FL-A1YN-11A-11R-A32Y-07	0.00341071	0	0	0.0137734	0	0	0	0	0	0	0.00102928	0	0.090688	0	0.047796	0.0397125	0.0648879	0.0624854	0.0315922	0.0226132	0.0296994	0	0.0454319	0	0.175496	0	0	0.0935786	0	0	0	0	0	0	0	0.00305606	0.0282826	0.0149505	0.0242359	0	0.0004	0	0.0197095	0	0.0315373	0.0204181	0.0311581	0	0.0941149
TCGA-FL-A1YQ-11A-11R-A32Y-07	0.00431665	0	0	0	0	0	0	0	0	0.0003	0.00121773	0	0.110469	0.00634935	0.0639575	0.00931585	0.0983089	0.0518136	0.0245885	0.0241999	0.0171463	0	0.0172891	0	0.131999	0	0	0.118764	0.00756695	0	0	0	0	0	0.0128711	0	0.00670403	0.0276563	0.00192481	0.00920269	0	0.00654093	0.0274675	0.00345478	0.0166663	0.0549431	0.046419	0	0.0985601
TCGA-FL-A1YT-11A-12R-A32Y-07	0.0218497	0.00200574	0	0.0145481	0	0	0	0	0	0	0	0	0.0678333	0	0.0212671	0	0.089781	0.0494712	0.0221767	0.0279825	0.0317552	0	0.0188831	0	0.129692	0.0311101	0	0.0718041	0.023388	0	0	0	0	0	0	0	0.0422111	0.022122	0.0210782	0.00631838	0	0	0.0248085	0	0.0271345	0.0592357	0.0380626	0	0.125929
TCGA-FL-A1YU-11A-11R-A32Y-07	0.00190029	0	0	0	0	0	0	0	0	0.00103183	0	0	0.0934034	0.00675667	0.0982218	0.0167328	0.0984108	0.0560521	0.0127064	0.0371149	0.00405104	0	0.0465357	0	0.15742	0	0	0.0708001	0.00479071	0	0	0	0	0	0.0126318	0	0.00525146	0.0346319	0.0118489	0.007167	0	0.0110016	0.0137081	0	0.019052	0.0329281	0.0372079	0	0.103426
TCGA-FL-A1YV-11A-12R-A32Y-07	0.0154184	0	0	0.0134621	0	0	0	0	0.00219595	0	0	0	0.0298731	0	0.0319143	0.00974378	0.0642884	0.0279994	0.0269025	0.0345811	0.0428552	0	0.0298138	0	0.207092	0	0	0.0982986	0.0119127	0	0.00209452	0	0	0	0	0.00129263	0	0.0107635	0.0127309	0.00859349	0.0183281	0	0.0019757	0	0.0632218	0.0586512	0.07484	0	0.070327
TCGA-FL-A3WE-11A-11R-A22K-07	0	0	0	0	0	0	0	0	0	0.00141282	0	0.00234781	0.0535103	0.00480897	0.0435676	0.00557637	0.129585	0.0562043	0.0169341	0.0333906	0.00165083	0	0.0522081	0	0.163946	0	0	0.10158	0.0228839	0	0	0	0	0	0.00719683	0	0	0.0343737	0.018917	0	0	0.00419369	0.0081249	0	0.0189024	0.048607	0.0205876	0	0.144869
TCGA-H5-A2HR-01A-11R-A180-07	0	0	0	0.0149218	0	0	0.0165139	0	0	0.0245147	0	0.0256388	0.0008	0	0.156768	0.103282	0.17879	0.0218835	0.0172166	0.0782371	0	0.0114071	0	0.0139266	0	0	0	0.0373867	0	0.0283934	0	0.0348089	0	0.0149225	0	0.00296895	0	0.016682	0	0.00912681	0.0698959	0	0.0535228	0.00380823	0	0.0370451	0.0091163	0.0136527	0
TCGA-JU-AAVI-01A-11R-A40A-07	0.00866509	0	0	0.0209466	0	0	0.00599735	0	0	0.0659726	0.00183338	0	0.0174107	0	0	0.0882713	0.152594	0.0683583	0	0.0397714	0	0.00501992	0	0	0.289155	0	0.00274459	0.0137198	0.0337218	0	0	0.0187156	0.0022975	0.0183868	0	0.00596373	0	0.00115694	0	0	0.00195344	0.0223572	0	0.0594575	0.00518626	0	0	0	0.0338538
TCGA-K6-A3WQ-01A-11R-A22K-07	0.0110716	0	0	0.0194817	0	0	0	0	0	0	0	0	0.0118175	0.00898661	0.0512429	0.101249	0.159077	0.0500101	0	0	0.00145992	0	0.0476087	0.0537381	0.229179	0	0	0.0349671	0	0	0	0.0289592	0	0	0	0.00293668	0	0.00655502	0.00907275	0.00851612	0	0.0175511	0.00133803	0.0132952	0.0120841	0.04807	0.00599136	0	0
TCGA-KP-A3VZ-01A-11R-A22K-07	0.0006	0	0	0.00499546	0.0270091	0	0.00374764	0	0	0	0.00427982	0	0	0	0.160441	0.10759	0.141551	0.0780994	0	0	0	0.00139155	0	0.0357788	0.19447	0.0536613	0	0.00962014	0	0	0	0.0255283	0.00696343	0.00221433	0.00183244	0.0003	0.00673053	0.0177133	0	0.0004	0.0115008	0.00950074	0	0	0	0.0123095	0	0	0.00554235
TCGA-KP-A3W0-01A-21R-A22K-07	0	0	0	0.0624593	0	0	0.0088951	0	0.0001	0.0136597	0	0	0	0	0.0642922	0.0723333	0.151466	0.0665581	0.0218783	0	0	0	0.0558456	0.00150502	0.11815	0	0	0.0456768	0	0	0	0	0	0.00573545	0	0.00311975	0	0.035755	0.0145179	0.00178921	0.0587612	0.01288	0.0142568	0.0110324	0.046254	0.0104697	0.0314747	0	0.0415267
TCGA-KP-A3W1-01A-11R-A22K-07	0.0195623	0	0	0.035015	0	0	0.0001	0	0	0.0438426	0	0	0.0014106	0	0.0600067	0.169963	0.161157	0.00827748	0	0	0.00661483	0.0124539	0	0.0282211	0.182381	0	0	0.0200552	0	0	0	0	0	0.0002	0	0	0.036799	0	0	0.00907802	0.0648497	0.00251175	0.0465322	0.0004	0.010631	0.0219106	0	0	0.0382812
TCGA-KP-A3W3-01A-11R-A22K-07	0.00725237	0	0	0.0193268	0	0	0	0	0	0	0	0.023404	0.0356702	0	0.116502	0.0311834	0.153174	0.0754667	0.00466581	0	0.0154857	0	0	0.0316926	0.0818505	0.0498645	0	0.0245261	0	0	0	0	0	0	0	0.0007	0	0.0110415	0.0168432	0.0105553	0.100734	0.00288577	0.0411098	0.00936971	0.013842	0.048205	0.0371112	0	0.00402468
TCGA-KP-A3W4-01A-11R-A22K-07	0.0175286	0	0	0.0134314	0	0	0	0	0	0.0102571	0	0	0.0160301	0.0009	0.040055	0.0447842	0.0786308	0.0901097	0.00183674	0.00837096	0	0	0.00611552	0	0.190942	0.115174	0	0.041643	0	0	0	0	0	0.031095	0	0.00360077	0.0341232	0.0214433	0	0.0058174	0.0526254	0.00344413	0.0175439	0.0043253	0.00383845	0.00570984	0.0486203	0	0.0572783
TCGA-PG-A5BC-01A-12R-A27V-07	0.00348338	0	0	0	0	0.00159876	0	0	0	0	0	0.00922647	0.0342138	0.015271	0.0429969	0.00189464	0.129495	0.0791611	0	0.0475734	0	0	0.0700464	0	0.253847	0	0	0.0501708	0	0	0	0	0.00133267	0.00688966	0.00206034	0.00168468	0.029517	0.0277855	0.0238905	0	0	0.0364879	0	0.00557487	0.0108596	0.00769602	0	0	0.0522997
TCGA-PG-A6IB-01A-21R-A31O-07	0	0	0	0.0380193	0	0	0	0	0	0.00994419	0	0.0195287	0.0399689	0.0131843	0.107691	0.00903569	0	0.0917743	0.0226356	0.157748	0.0233744	0	0	0.0076377	0.0659702	0.010088	0	0.00458178	0.0673118	0.0493282	0	0.0069331	0	0	0	0	0	0.0171912	0.0272194	0.00463005	0	0	0.0395043	0	0.0286873	0.0199969	0.0366563	0	0.0441649
TCGA-PG-A7D5-01A-11R-A34R-07	0	0	0	0.0009	0	0	0	0	0	0	0	0	0.0283488	0	0.0812247	0.083937	0.206667	0.0827317	0.00796348	0.00709218	0	0	0	0	0.223084	0	0	0.0644407	0	0	0	0.0260023	0	0.00320469	0.00283844	0.0001	0	0.0221107	0.00193394	0.00489338	0	0.00779419	0.0131283	0.0011569	0.00665796	0.0285138	0.0307178	0	0.026056
TCGA-PG-A914-01A-11R-A37O-07	0	0	0	0.0321832	0	0	0.0105048	0	0	0	0	0	0.0393882	0	0.0291191	0.116364	0.249842	0.0942087	0.0243593	0.00765208	0	0.0157543	0	0.0357204	0.100807	0	0	0.0089875	0	0	0	0	0	0.00740933	0	0	0.0387033	0	0	0	0.0800896	0.00394659	0.0288182	0.00426749	0.00479484	0.0176623	0	0	0.00381242
TCGA-PG-A915-01A-11R-A37O-07	0.00100674	0	0	0.01011	0	0.0289205	0	0	0	0.0006	0	0.0414733	0.00498049	0.00582372	0.00107556	0.053896	0.215101	0.0851658	0.0020111	0.0573079	0	0	0	0.0294975	0.186261	0.0236314	0	0.102211	0	0	0	0	0	0.00637623	0	0	0	0.0250125	0	0	0.00277186	0.00693951	0.0173502	0.0124577	0.00224681	0.0204909	0	0	0.0162693
TCGA-PG-A916-01A-11R-A37O-07	0.00266327	0	0	0	0	0	0	0	0	0.0289733	0	0	0.0248774	0.0122096	0.118338	0.0348281	0.0859367	0.127479	0	0.0255852	0.00494344	0	0.00749479	0	0.114776	0.0563092	0	0	0.0800667	0	0	0	0	0	0.0050462	0	0	0.0321064	0.0294272	0.0387379	0.0504415	0.0107278	0.00597009	0.00198306	0.00730842	0	0.0162437	0.00992747	0.0324468
TCGA-PG-A917-01A-31R-A37O-07	0.00241722	0	0	0.0714975	0	0	0	0	0	0.010611	0	0	0.0603649	0	0.152312	0	0.0648397	0.0395947	0.00706085	0.0285537	0.0207047	0	0	0.00375743	0.12894	0.0350595	0	0.0217896	0.00459666	0	0.0054609	0	0	0	0	0	0.029045	0.0516106	0.0353887	0.0275082	0.011899	0	0.063785	0.00440468	0.0314361	0	0.0236187	0.0002	0.03437
TCGA-QF-A5YS-01A-11R-A31O-07	0.00584877	0.0007	0	0.028181	0	0	0	0	0	0.00826225	0	0	0	0	0.115436	0.088324	0.147954	0.103964	0.0163914	0	0	0	0.0781994	0	0.154718	0.00322128	0	0.00853209	0	0	0	0	0	0.00641427	0	0	0	0.0286197	0.00811635	0.0151112	0.0286589	0.00780595	0.0002	0.00463166	0.0621818	0.00541215	0.0350695	0	0.00617045
TCGA-QF-A5YT-01A-11R-A31O-07	0	0	0	0.00107878	0	0	0	0	0	0.0110749	0	0	0.0790524	0.031849	0.0801436	0.0261478	0.13329	0.121469	0.00614396	0.0732442	0	0	0.0369337	0	0.0918246	0.0490129	0	0	0.0344746	0	0	0	0	0.0253397	0.00777884	0.00262608	0.00619262	0.0257888	0.0116308	0.00863079	0	0.013507	0.00767131	0.0003	0.0066644	0.00301121	0.0530736	0	0.027504
TCGA-QS-A5YQ-01A-11R-A31O-07	0	0	0	0	0	0	0	0	0	0.0613136	0	0	0.0304329	0.00588927	0.142314	0.0736999	0.162949	0.0608408	0.00984909	0.0321441	0.00505809	0	0	0	0.0783687	0	0	0.0148229	0.0675498	0	0	0	0	0.0009	0.0101116	0	0	0.0196946	0.0219443	0.0251034	0.0593489	0.0001	0	0.00339873	0.0369457	0.011975	0.0122596	0	0.0188083
TCGA-QS-A5YR-01A-31R-A31O-07	0.00470407	0	0	0.0074565	0	0	0	0	0.00203245	0.0638378	0	0	0	0	0.142638	0.00816358	0.0728839	0.0802722	0.0299352	0.0555202	0	0	0.0589866	0	0.0801493	0.0519059	0	0.0264885	0.037292	0	0	0	0	0	0.022123	0	0	0.0367892	0.0156708	0.0328338	0	0	0.0166528	0.0462202	0.0131669	0	0.0474965	0	0.0359723
TCGA-QS-A744-01A-11R-A34R-07	0.00136434	0	0	0	0	0.0329681	0	0	0	0.00564131	0	0	0.0724864	0.010613	0.0219552	0.0599304	0.1359	0.105297	0.00860956	0.0445078	0	0	0.0197545	0.0100675	0.16116	0.0335221	0	0.0424006	0	0	0	0	0	0.0197482	0.0113758	0.001	0	0.0293376	0	0	0	0.0389022	0.00766973	0.00160174	0	0.0400899	0.0173775	0	0.040428
TCGA-QS-A8F1-01A-21R-A37O-07	0	0	0.0370545	0.00631658	0	0.00872515	0.00427273	0	0	0.00927947	0.0003	0.0002	0	0	0.199589	0.161253	0.186202	0.0107007	0.0021921	0	0	0.0107651	0	0.0253568	0.056541	0	0	0.0268139	0	0.00166189	0	0.0477603	0	0.00167388	0.00483554	0	0	0.011133	0	0.00328367	0.0386054	0.00384072	0.00502957	0	0.00392141	0.060928	0.0448591	0	0.0256112
TCGA-SJ-A6ZI-01A-12R-A34R-07	0.00902521	0.0009	0	0.0411385	0	0	0	0	0	0.010286	0	0	0	0	0.0546848	0.100906	0.107332	0.0923281	0.0122544	0	0	0	0.00970237	0	0.245579	0.044169	0	0.0116066	0	0	0	0	0	0.0037397	0	0	0	0.0315811	0.013878	0.0291601	0.0147905	0.0176996	0.0302885	0.0067307	0.0359379	0.00732159	0.0189697	0	0.0369525
TCGA-SJ-A6ZJ-01A-12R-A34R-07	0	0.0108195	0	0.0138081	0	0	0	0	0.0006	0.019269	0	0	0.0247771	0.0189685	0.0832319	0.0397274	0.089421	0.0709038	0.00815032	0.0136179	0	0	0.0130791	0	0.218189	0.0365627	0	0.0415028	0.0171263	0	0	0	0	0	0	0	0	0.021389	0.0263399	0.0320595	0.0409476	0	0	0.0009	0.0315392	0	0.0520359	0	0.0506712
TCGA-SL-A6J9-01A-11R-A31O-07	0.0006	0	0	0.0454635	0	0	0.0164101	0	0	0.0294727	0.0153364	0	0.0221709	0	0.0272087	0.0644127	0.2653	0.0781726	0	0.112778	0.00667056	0.0312006	0	0.0581711	0	0.00902003	0	0.00983952	0.00438174	0.00388391	0	0	0	0	0	0	0.0169968	0.0275424	0	0.00370358	0.0460002	0	0.0628378	0	0.0284124	0.00339212	0	0	0
TCGA-SL-A6JA-01A-11R-A31O-07	0.00773959	0.00253656	0	0	0	0	0.0005	0	0.00112887	0.0158784	0	0.0193979	0	0	0.0494471	0.115407	0.337985	0.0232603	0.00623475	0.129765	0	0	0.01954	0	0.12878	0.0182745	0	0.0008	0	0	0	0.0030435	0	0.0020689	0	0	0	0.00700922	0	0.00845281	0	0.023207	0.00322358	0	0.00830289	0.0290087	0.00123501	0	0.0333151
TCGA-3N-A9WB-06A-11R-A38C-07	0	0.00454134	0	0	0	0	0	0	0.424883	0	0.016805	0	0.0455586	0.0279544	0.00816492	0.016423	0.0136749	0.0643107	0.0177619	0.00586958	0	0	0.0340911	0.021827	0.0641198	0	0	0	0.0459669	0	0	0	0.00521888	0.00238528	0.0193739	0	0	0.0093047	0	0	0	0	0.0551711	0	0.0005	0.026513	0.0680458	0	0
TCGA-3N-A9WC-06A-11R-A38C-07	0.0281324	0	0	0.0877066	0	0	0	0	0.179298	0.0100268	0	0.0395711	0.054672	0	0.00481128	0	0.00916441	0.0485695	0	0.0223125	0	0	0	0.0283603	0.071635	0.0296356	0	0	0.0793504	0	0	0.00408875	0	0.0243114	0	0.017742	0.0196955	0.0186783	0.0303084	0	0	0	0.0538092	0	0.0601756	0	0.0183992	0.0300057	0.0122341
TCGA-3N-A9WD-06A-11R-A38C-07	0.0232085	0	0	0.0425327	0	0	0	0	0.197923	0	0.011679	0	0.0294272	0.013267	0	0.0459059	0.148088	0.0772933	0.0047569	0.00833439	0.0009	0	0	0	0.0402509	0	0	0.00549468	0.0526125	0	0	0	0	0.00489274	0	0.0018881	0.0717217	0.0288005	0.0340268	0	0	0	0	0	0.0385901	0.0031154	0.0434179	0	0.0339385
TCGA-BF-A1PU-01A-11R-A18S-07	0	0	0.028463	0	0	0.0118195	0	0.00659522	0.356905	0	0	0.00709194	0.0105858	0.0423663	0.0102338	0.00400625	0.00987987	0	0.0181953	0	0	0	0.0307887	0.0211562	0.111745	0	0	0.00890762	0.0166285	0	0	0	0	0	0.0175804	0.0169994	0.0335832	0.0383764	0	0	0	0.00303886	0.0334673	0.00159222	0.0117606	0.0683046	0.0293379	0	0.0487475
TCGA-BF-A1PV-01A-11R-A18U-07	0	0	0	0.0233134	0	0	0	0	0.272477	0	0	0.0330252	0.100444	0.0253659	0	0	0.00489394	0.0239575	0	0.0195911	0	0	0	0.0139643	0.198176	0	0	0.00994693	0.0804479	0	0.00109822	0.0151368	0	0.0241717	0	0	0.0198365	0.0145501	0	0	0.0232296	0.00885645	0	0.0008	0.00960802	0.00871608	0	0.00757086	0.0275248
TCGA-BF-A1PX-01A-12R-A18T-07	0.0135828	0	0.00331719	0.0382206	0	0	0	0.0124022	0.196462	0	0	0	0.0617884	0.0312097	0.0529332	0	0.0419112	0.0893688	0.0187988	0.0488437	0	0.00415494	0.0381105	0.0142795	0.0399268	0	0	0.0281372	0.0272806	0	0	0.0083104	0	0.0206997	0	0	0.0431549	0.00737834	0.00828363	0.0132879	0	0.0195614	0.0336883	0	0.021517	0.0177472	0	0	0.0107637
[truncated: 9,397 more rows]
[truncated: 7 more columns]

## Sheet: Table S6
Table S6: CIBERSORT's signature matrix
>===================Settings====================
>Mixture file: ../single_cell_analysis/data/preprocessed/cl_exp.txt
>Signature matrix file: output/gdsc_panel/sig_file_hugo.txt
[truncated: 18 more rows]
[truncated: 7 more columns]
