# Supplementary material for: Predicting heterogeneity in clone-specific therapeutic vulnerabilities using single-cell transcriptomic signatures
Source: Genome Med. 2021 Dec 16;13:189. doi: 10.1186/s13073-021-01000-y (PMC8680165; doi:10.1186/s13073-021-01000-y)
Supplement: Supplementary file 7 — Additional file 7: Table S11: Drug dosages in experimental validation. Table S12: Experimental results of monotherapy. Table S13: Experimental results of drug combination [file 13073_2021_1000_MOESM7_ESM.xlsx]

## Sheet: Table S11
Table S11: Drug dosages in experimental validation
Drug ID	Drug Name	Target	Median IC50 of HNSC cell lines (uM)	Log2 of median IC50 of HNSC cell lines	Log2 of median IC50 of HNSC cell lines	Maximum concentration in GDSC (uM)
					(3-fold dilution)
1007	Docetaxel	Microtubule stabiliser	0.0011	-9.83	-11.41	0.0125
133	Doxorubicin	Anthracycline	0.1424	-2.81	-4.4	1.024
201	Epothilone B	Microtubule stabiliser	0.0027	-8.53	-10.12	0.032
1010	Gefitinib	EGFR	0.3856	-1.37	-2.96	0.5
1012	Vorinostat	HDAC inhibitor Class I, IIa, IIb, IV	1.6371	0.71	-0.87	10
182	Obatoclax Mesylate	BCL2, BCL-XL, BCL-W, MCL1	0.1286	-2.96	-4.54	16
301	PHA-793887	PHA-793887	12.1808	3.61	2.02	10.24
302	PI-103	PI3Kalpha, DAPK3, CLK4, PIM3, HIPK2	8.3193	3.06	1.47	10.24

## Sheet: Table S12
Table S12: Experimental results of monotherapy
Replicate	Dosage (uM)	Drug	HN120	HN137	HN148	HN159	HN160
1	3 fold dilution (of median IC50)	Epothilone B	42.4815	37.5203	47.7862	55.7634	84.864
		Obatoclax Mesylate	46.2874	79.2697	70.5795	79.2768	95.9803
		Docetaxel	68.9376	64.4057	68.6653	76.2743	97.9772
		PHA-793887	13.8448	42.3408	19.1737	31.1392	47.7623
		PI-103	23.9826	23.6999	18.8366	14.6906	49.7095
	Median IC50	Epothilone B	34.3851	22.4946	36.3675	39.8441	67.1929
		Obatoclax Mesylate	28.7542	38.8597	39.7949	50.7426	60.8947
		Docetaxel	44.0752	36.6364	47.9003	51.8832	81.0372
		PHA-793887	4.77594	13.7079	12.928	17.2669	28.094
		PI-103	24.8266	23.999	15.0117	13.5516	41.0488
2	3 fold dilution (of median IC50)	Epothilone B	41.6242	36.7287	48.6168	52.6507	81.0183
		Obatoclax Mesylate	49.8321	82.4548	75.7245	82.143	96.796
		Docetaxel	84.0599	90.5859	77.1349	83.4164	98.0939
		PHA-793887	18.1376	42.547	17.1224	31.4361	44.01
		PI-103	27.6052	22.4791	18.2615	15.3369	48.0104
	Median IC50	Epothilone B	35.2766	23.3028	37.227	42.3982	69.3019
		Obatoclax Mesylate	27.3852	39.0642	45.5357	51.2458	63.4597
		Docetaxel	41.0458	36.9227	49.8459	56.0155	80.3752
		PHA-793887	4.59934	13.8314	13.7111	16.4914	26.8264
		PI-103	23.5821	20.9673	16.0037	13.5986	43.1106
1	Median IC50	DMSO	100	100	100	100	100
		Docetaxel	50.8975	38.0143	68.1311	64.5532	73.08
		Doxorubicin	32.4701	36.8363	49.2042	67.2843	75.7922
		Epothilone B	44.0236	28.805	63.0115	56.3817	79.2296
		Gefitinib	60.9079	67.7295	45.8164	36.4708	102.55
		Vorinostat	76.0426	88.7344	71.0949	84.9093	91.1239
		Staurosporin	1.49851	0.729342	1.25853	10.3591	1.0151
	3 fold dilution (of median IC50)	DMSO	100	100	100	100	100
		Docetaxel	81.5199	71.1696	84.2258	86.1914	87.9982
		Doxorubicin	66.685	57.833	76.2145	84.4169	85.3632
		Epothilone B	49.7565	39.3812	69.6654	68.401	71.0257
		Gefitinib	72.0833	76.6233	55.4148	74.6865	105.084
		Vorinostat	89.2167	94.159	93.1215	96.5809	96.8617
		Staurosporin	1.55847	0.901334	1.44318	11.3802	1.03923
2	Median IC50	DMSO	100	100	100	100	100
		Docetaxel	54.8507	41.1425	63.7354	70.593	73.9163
		Doxorubicin	35.5702	37.618	45.7139	70.4665	76.5167
		Epothilone B	42.6703	30.9658	58.0253	52.4498	68.0586
		Gefitinib	60.7736	66.1628	43.3026	36.7635	94.184
		Vorinostat	75.4616	83.633	66.1855	84.3314	86.1188
		Staurosporin	1.41898	0.714302	1.04792	10.221	0.869252
	3 fold dilution (of median IC50)	DMSO	100	100	100	100	100
		Docetaxel	80.6939	67.844	78.0915	81.2776	86.2185
		Doxorubicin	64.2844	53.5462	74.8471	77.7665	86.0662
		Epothilone B	47.7735	37.2019	68.2289	61.309	84.305
		Gefitinib	70.1212	70.8776	52.5891	73.5982	102.318
		Vorinostat	87.4074	90.8195	88.6444	95.6278	99.8944
		Staurosporin	1.48201	0.779859	1.30939	10.5519	1.06976
3	Median IC50	DMSO	100	100	100	100	100
		Docetaxel	49.9526	41.1635	67.9975	67.39	74.9086
		Doxorubicin	32.8769	38.27	46.3557	65.9051	76.1858
		Epothilone B	40.3606	33.2696	61.5445	54.5466	71.5222
		Gefitinib	62.012	67.0658	43.5675	33.427	91.5729
		Vorinostat	76.3685	90.3812	69.9254	80.1678	86.8337
		Staurosporin	1.12516	0.672919	1.15687	8.87954	0.707933
	3 fold dilution (of median IC50)	DMSO	100	100	100	100	100
		Docetaxel	76.3083	61.3896	75.5011	75.1669	85.7258
		Doxorubicin	60.9613	47.6219	68.967	74.1983	82.1069
		Epothilone B	47.3209	35.1851	62.891	57.5673	79.2319
		Gefitinib	66.1322	66.1613	47.0511	64.3373	99.0619
		Vorinostat	87.524	81.5617	78.4917	88.5603	97.3677
		Staurosporin	1.34355	0.771475	1.19367	5.50294	0.774935

## Sheet: Table S13
Table S13: Experimental results of drug combination
Replicate	Dosage (uM)	Drug	HN120	HN137	HN148	HN159	HN160
1	3 fold dilution (of median IC50)	Epothilone B|PI-103	17.8163	9.2323	12.6755	10.6913	42.3877
	Median IC50	Epothilone B|PI-103	13.5445	5.64681	9.35849	7.58551	32.9786
2	3 fold dilution (of median IC50)	Epothilone B|PI-103	17.9741	9.92195	14.35	11.0858	44.9522
	Median IC50	Epothilone B|PI-103	14.1015	5.6804	8.73374	7.463	34.3316
1	Median IC50	DMSO	100	100	100	100	100
		Docetaxel|Epothilone B	36.7302	28.5161	46.6696	46.3722	65.2797
		Docetaxel|Gefitinib	30.6042	30.0156	30.5994	21.0543	74.8644
		Gefitinib|Epothilone B	26.7273	22.0991	25.3241	18.3022	64.661
		Doxorubicin|Vorinostat	20.9052	22.8634	15.1858	52.6025	67.7615
		Staurosporin	0.769016	0.400042	0.98873	5.62876	0.540418
	3 fold dilution (of median IC50)	DMSO	100	100	100	100	100
		Docetaxel|Epothilone B	48.1343	35.5315	62.8686	54.0484	76.5531
		Docetaxel|Gefitinib	59.5269	53.7859	43.9452	59.9987	92.2896
		Gefitinib|Epothilone B	32.8051	29.1573	38.9229	40.4367	78.552
		Doxorubicin|Vorinostat	54.3327	43.1856	59.2536	78.9042	83.2021
		Staurosporin	0.952005	0.525875	1.00328	7.19468	0.666849
2	Median IC50	DMSO	100	100	100	100	100
		Docetaxel|Epothilone B	35.1147	29.0215	51.9908	51.4917	64.546
		Docetaxel|Gefitinib	31.1639	29.8943	33.8155	22.9606	78.7326
		Gefitinib|Epothilone B	24.5104	20.9923	22.7269	18.8388	64.3912
		Doxorubicin|Vorinostat	21.7649	23.7165	15.8608	57.134	73.3795
		Staurosporin	0.772705	0.38595	0.832895	7.1882	0.495908
	3 fold dilution (of median IC50)	DMSO	100	100	100	100	100
		Docetaxel|Epothilone B	42.7535	36.0378	59.4498	55.2942	76.124
		Docetaxel|Gefitinib	55.4276	53.6705	40.3518	55.0987	90.3746
		Gefitinib|Epothilone B	33.5241	30.538	35.8522	37.8273	77.3006
		Doxorubicin|Vorinostat	54.3749	45.8883	56.5714	73.4375	86.0745
		Staurosporin	0.761255	0.505744	0.866329	5.32303	0.636525
3	Median IC50	DMSO	100	100	100	100	100
		Docetaxel|Epothilone B	35.5523	28.1121	50.4525	45.5679	57.9615
		Docetaxel|Gefitinib	29.8676	27.9696	30.6384	21.571	76.518
		Gefitinib|Epothilone B	23.8018	20.4903	23.4187	18.1561	65.1654
		Doxorubicin|Vorinostat	22.638	21.5358	14.6004	53.8862	68.6643
		Staurosporin	0.704456	0.349079	0.695791	5.05373	0.455902
	3 fold dilution (of median IC50)	DMSO	100	100	100	100	100
		Docetaxel|Epothilone B	43.8243	34.6232	59.7194	56.4724	72.165
		Docetaxel|Gefitinib	55.3988	53.108	43.6885	57.7139	93.0326
		Gefitinib|Epothilone B	30.9701	29.5846	35.6797	37.7529	73.4314
		Doxorubicin|Vorinostat	52.0539	45.3815	58.6591	75.7179	86.2683
		Staurosporin	0.79225	0.521812	1.10534	6.07408	0.646069
